# Supplementary material for: Differential Morpho-Physiological and Transcriptomic Responses to Heat Stress in Two Blueberry Species
Source: Int J Mol Sci. 2021 Mar 1;22(5):2481. doi: 10.3390/ijms22052481 (PMC7957502; doi:10.3390/ijms22052481)
Supplement: Supplementary file 1 [file ijms-22-02481-s001.zip]

Archive with 15 entries (12 files):
- Supplementary material/
- Supplementary material/Table S1.xlsx
- __MACOSX/
- __MACOSX/Supplementary material/
- __MACOSX/Supplementary material/._Table S1.xlsx
- Supplementary material/Callwood et al. Supplementary Figures.docx
- __MACOSX/Supplementary material/._Callwood et al. Supplementary Figures.docx
- Supplementary material/Table S5.xlsx
- __MACOSX/Supplementary material/._Table S5.xlsx
- Supplementary material/Table S4.xlsx
- __MACOSX/Supplementary material/._Table S4.xlsx
- Supplementary material/Table S3.xlsx
- __MACOSX/Supplementary material/._Table S3.xlsx
- Supplementary material/Table S2.xlsx
- __MACOSX/Supplementary material/._Table S2.xlsx
