# Supplementary material for: Differential Morpho-Physiological and Transcriptomic Responses to Heat Stress in Two Blueberry Species
Source: Int J Mol Sci. 2021 Mar 1;22(5):2481. doi: 10.3390/ijms22052481 (PMC7957502; doi:10.3390/ijms22052481)
Supplement: Supplementary file 1 [file ijms-22-02481-s001.zip › Supplementary material/Table S1.xlsx]

## Sheet: Top 10 DEGs
Table S1: Top 10 DEGs in V. corymbosum and V. darrowii at 6 and 9 hours of heat stress.
V. corymbosum 6-h Top 10 Expressed Transcripts
Sequence ID	Description	Tags	FC	FDR	logCPM	P.Value
TRINITY_DN526_c0_g1	CTD small phosphatase-like protein 2-A isoform X1	[UP]	172.14	1.35e-25	13.7357	2.11e-28
TRINITY_DN157_c0_g1	retrovirus-related Pol polyprotein from transposon TNT 1-94 isoform X4	[UP]	8292.06	5.98e-42	13.7256	2.65e-46
TRINITY_DN59_c0_g1	uncharacterized protein LOC111830943	[UP]	12073	2.21e-50	13.5235	2.45e-55
TRINITY_DN271_c1_g2	17.3 kDa class I heat shock protein-like	[UP]	369.345	4.67e-30	13.4082	3.47e-33
TRINITY_DN474_c1_g1	uncharacterized protein LOC102616311 isoform X2	[UP]	6195.04	7.94e-43	12.9498	1.76e-47
TRINITY_DN4691_c0_g1	18.5 kDa class I heat shock protein-like	[UP]	257.818	4.07e-28	12.549	4.46e-31
TRINITY_DN89_c0_g1	heat shock 70 kDa protein	[UP]	1227.97	5.5e-25	12.3112	9.33e-28
TRINITY_DN118_c0_g1	17.3 kDa class I heat shock protein-like	[UP]	45.7161	2.31e-17	12.3094	8.75e-20
TRINITY_DN89_c0_g2	heat shock 70 kDa protein	[UP]	740.03	8.76e-16	12.2919	3.83e-18
TRINITY_DN2612_c0_g1	protein TSS	[UP]	274.114	3.55e-28	12.1668	3.78e-31
V. corymbosum 9-h Top 10 Expressed Transcripts
Sequence ID	Description	Tags	FC	FDR	logCPM	P.Value
TRINITY_DN19_c0_g1	metallothionein-like protein type 3	[UP]	2.79814	0.041967	14.5989	0.00203
TRINITY_DN59_c0_g1	uncharacterized protein LOC110763459	[UP]	16072.8	1.08e-62	13.8847	1.19e-67
TRINITY_DN474_c1_g1	uncharacterized protein LOC102616311 isoform X2	[UP]	10726.3	2.57e-59	13.6906	5.69e-64
TRINITY_DN157_c0_g1	retrovirus-related Pol polyprotein from transposon TNT 1-94 isoform X4	[UP]	8149.81	2.56e-58	13.6492	8.49e-63
TRINITY_DN526_c0_g1	UDP-glycosyltransferase 76E2-like	[UP]	132.614	1.2e-28	13.311	3.67e-31
TRINITY_DN271_c1_g2	17.3 kDa class I heat shock protein-like	[UP]	292.371	7.21e-35	13.0213	1.32e-37
TRINITY_DN4691_c0_g1	18.5 kDa class I heat shock protein-like	[UP]	245.897	6.33e-34	12.4302	1.22e-36
TRINITY_DN29_c0_g2	prohibitin-3, mitochondrial	[UP]	2100.72	1.19e-48	12.2554	3.42e-52
TRINITY_DN317_c0_g1	17.4 kDa class I heat shock protein	[UP]	776.138	4.28e-42	12.1098	3.03e-45
TRINITY_DN118_c0_g1	17.3 kDa class I heat shock protein-like	[UP]	39.0771	3.45e-19	12.0375	2.1e-21
V. darrowii 6-h Top 10 Expressed Transcripts
Sequence ID	Description	Tags	FC	FDR	logCPM	P.Value
TRINITY_DN51_c0_g1	protein LIFEGUARD 2-like	[UP]	3801.06	6.96e-25	15.4456	1.8e-28
TRINITY_DN1980_c0_g1	17.3 kDa class I heat shock protein-like	[UP]	789.957	3.22e-20	14.068	2.19e-23
TRINITY_DN329_c0_g1	uncharacterized protein LOC110763459	[UP]	2087.9	4.11e-24	14.0025	1.42e-27
TRINITY_DN1449_c1_g1	PREDICTED: uncharacterized protein LOC104906105	[UP]	2760.77	1.06e-24	13.6129	3.08e-28
TRINITY_DN240_c0_g2	18.1 kDa class I heat shock protein-like	[UP]	895.4	2.69e-17	12.8543	2.84e-20
TRINITY_DN150_c0_g1	retrovirus-related Pol polyprotein from transposon TNT 1-94 isoform X1	[UP]	502.96	2.74e-20	12.8077	1.81e-23
TRINITY_DN232_c0_g1	heat shock protein 83-like	[UP]	756.374	1.1e-22	12.4967	4.86e-26
TRINITY_DN18185_c0_g1	---NA---	[UP]	11551	1.41e-32	12.4418	6.09e-37
TRINITY_DN193_c0_g1	heat shock cognate 70 kDa protein 2-like	[UP]	14.7204	3.23e-06	12.2918	1.75e-08
TRINITY_DN1756_c0_g3	heat shock 70 kDa protein	[UP]	1614.01	1.4e-24	12.227	4.22e-28
V. darrowii 9-h Top 10 Expressed Transcripts
Sequence ID	Description	Tags	FC	FDR	logCPM	P.Value
TRINITY_DN51_c0_g1	protein LIFEGUARD 2-like	[DOWN]	-3158.71	1.16e-21	15.2388	1.27e-25
TRINITY_DN329_c0_g1	uncharacterized protein LOC110763459	[DOWN]	-1450.45	1.46e-20	13.5344	2.47e-24
TRINITY_DN1449_c1_g1	PREDICTED: uncharacterized protein LOC104906105	[DOWN]	-1868.8	8.55e-20	13.11	1.79e-23
TRINITY_DN150_c0_g1	retrovirus-related Pol polyprotein from transposon TNT 1-94 isoform X1	[DOWN]	-524.813	1.18e-16	12.9261	5.67e-20
TRINITY_DN1980_c0_g1	17.3 kDa class I heat shock protein-like	[DOWN]	-298.604	2.43e-16	12.7202	1.31e-19
TRINITY_DN18185_c0_g1	---NA---	[DOWN]	-9181.58	1.83e-30	12.1642	3.65e-35
TRINITY_DN232_c0_g1	heat shock protein 83-like	[DOWN]	-492.092	1.26e-22	11.9315	1.01e-26
TRINITY_DN2466_c1_g3	fructose-bisphosphate aldolase 1, chloroplastic	[UP]	5.76019	0.009759	11.7091	0.000175
TRINITY_DN193_c0_g1	heat shock cognate 70 kDa protein 2-like	[DOWN]	-8.79971	0.000189	11.6651	1.52e-06
TRINITY_DN1816_c0_g2	galactinol synthase 1	[UP]	5.24095	0.020043	11.6288	0.000446

## Sheet: V.corymbosum-6-h stress
Table S1: Total DEGs in V. corymbosum at 6-h stress.
Sequence ID	Tags	FC	FDR	logCPM	P.Value
TRINITY_DN526_c0_g1	[UP]	172.14	1.35e-25	13.7357	2.11e-28
TRINITY_DN157_c0_g1	[UP]	8292.06	5.98e-42	13.7257	2.65e-46
TRINITY_DN59_c0_g1	[UP]	12073	2.21e-50	13.5235	2.45e-55
TRINITY_DN271_c1_g2	[UP]	369.345	4.67e-30	13.4082	3.47e-33
TRINITY_DN474_c1_g1	[UP]	6195.04	7.94e-43	12.9498	1.76e-47
TRINITY_DN4691_c0_g1	[UP]	257.818	4.07e-28	12.549	4.46e-31
TRINITY_DN89_c0_g1	[UP]	1227.97	5.5e-25	12.3112	9.33e-28
TRINITY_DN118_c0_g1	[UP]	45.7161	2.31e-17	12.3094	8.75e-20
TRINITY_DN89_c0_g2	[UP]	740.03	8.76e-16	12.2919	3.83e-18
TRINITY_DN2612_c0_g1	[UP]	274.114	3.55e-28	12.1668	3.78e-31
TRINITY_DN32_c0_g1	[UP]	83.8589	2.12e-18	11.7701	6.91e-21
TRINITY_DN638_c0_g1	[UP]	12.7438	1.58e-08	11.7209	1.31e-10
TRINITY_DN29_c0_g2	[UP]	1256.24	8.06e-31	11.565	5.09e-34
TRINITY_DN1184_c0_g1	[UP]	353.401	5.35e-30	11.5517	4.09e-33
TRINITY_DN317_c0_g1	[UP]	473.551	7.72e-30	11.4491	6.15e-33
TRINITY_DN761_c0_g2	[UP]	191.327	3.64e-26	11.3275	5.13e-29
TRINITY_DN194_c0_g1	[UP]	1022.25	2.19e-33	11.3203	8.51e-37
TRINITY_DN2041_c0_g1	[UP]	4272.84	3.64e-38	11.2747	3.23e-42
TRINITY_DN16_c0_g1	[UP]	47.1166	5.43e-12	11.2212	3.3e-14
TRINITY_DN11671_c0_g1	[UP]	280.73	1.03e-25	11.1724	1.58e-28
TRINITY_DN6464_c0_g1	[UP]	18.5042	1.05e-11	10.9355	6.56e-14
TRINITY_DN1095_c1_g1	[UP]	112.526	1.49e-23	10.8434	2.83e-26
TRINITY_DN557_c0_g3	[UP]	255.912	5.22e-26	10.836	7.63e-29
TRINITY_DN1611_c0_g1	[UP]	25.3537	2.06e-14	10.8097	9.73e-17
TRINITY_DN96_c0_g1	[UP]	4.94072	0.000745	10.7853	1.26e-05
TRINITY_DN1414_c0_g1	[UP]	410.201	9.31e-28	10.7536	1.07e-30
TRINITY_DN4363_c0_g1	[UP]	13.9574	1.01e-06	10.7238	1.06e-08
TRINITY_DN1451_c0_g1	[UP]	8714.97	3e-42	10.6848	9.97e-47
TRINITY_DN427_c0_g1	[UP]	162.061	1.01e-22	10.6558	2.15e-25
TRINITY_DN11_c0_g1	[UP]	148.008	1.53e-23	10.5399	2.96e-26
TRINITY_DN2795_c0_g1	[UP]	33.1379	1.93e-12	10.537	1.12e-14
TRINITY_DN1564_c0_g1	[UP]	33.1926	9.91e-12	10.535	6.16e-14
TRINITY_DN1327_c0_g1	[UP]	33.7846	3.91e-16	10.5182	1.63e-18
TRINITY_DN157_c0_g2	[UP]	2206.66	3.32e-26	10.4234	4.64e-29
TRINITY_DN280_c0_g1	[UP]	23808.6	5.02e-38	10.4201	5.01e-42
TRINITY_DN585_c0_g1	[UP]	3.71471	0.00641775	10.4157	0.000141
TRINITY_DN10777_c0_g1	[UP]	12687.8	8.56e-41	10.3253	4.75e-45
TRINITY_DN959_c0_g1	[UP]	796.404	8.63e-21	10.3147	2.21e-23
TRINITY_DN412_c0_g1	[UP]	56.4723	7.81e-18	10.1993	2.8e-20
TRINITY_DN1024_c0_g1	[UP]	8.31806	7.28e-07	10.0946	7.43e-09
TRINITY_DN1095_c0_g1	[UP]	70.1604	2.9e-16	10.0654	1.2e-18
TRINITY_DN380_c0_g1	[UP]	8.69959	1.15e-06	10.064	1.22e-08
TRINITY_DN31_c0_g6	[UP]	8.17288	4.08e-05	10.0367	5.34e-07
TRINITY_DN9511_c0_g2	[UP]	1173.33	5.88e-25	10.0326	1.01e-27
TRINITY_DN646_c0_g3	[UP]	17337.2	7.57e-38	9.9651	1.01e-41
TRINITY_DN1795_c0_g1	[UP]	217.431	4.8e-23	9.94351	9.73e-26
TRINITY_DN1980_c0_g1	[UP]	25.9689	5.13e-13	9.94197	2.78e-15
TRINITY_DN251_c0_g2	[UP]	4907.19	3.9e-39	9.85638	2.59e-43
TRINITY_DN162_c0_g3	[UP]	64824.3	6.85e-39	9.81856	5.32e-43
TRINITY_DN290_c0_g1	[UP]	507.402	1.46e-30	9.80617	9.87e-34
TRINITY_DN1024_c1_g1	[UP]	526.438	3.52e-28	9.78653	3.71e-31
TRINITY_DN1795_c0_g2	[UP]	112.995	9.25e-21	9.77889	2.38e-23
TRINITY_DN2618_c1_g3	[UP]	62498.5	6.65e-35	9.76586	1.92e-38
TRINITY_DN531_c0_g1	[UP]	12.2611	2.96e-09	9.76433	2.29e-11
TRINITY_DN2618_c1_g1	[UP]	14942	1.77e-37	9.74817	2.74e-41
TRINITY_DN145_c0_g1	[UP]	149.223	4.67e-20	9.64048	1.31e-22
TRINITY_DN1106_c0_g1	[UP]	13122.3	1.51e-32	9.5607	7.52e-36
TRINITY_DN12550_c0_g1	[DOWN]	-9.79386	1.54e-06	9.54647	1.66e-08
TRINITY_DN600_c1_g1	[UP]	49.9979	3.95e-16	9.54553	1.65e-18
TRINITY_DN1247_c0_g1	[UP]	2282.89	7.15e-33	9.50736	3.01e-36
TRINITY_DN1_c0_g1	[UP]	113.461	1.44e-16	9.47908	5.87e-19
TRINITY_DN1010_c0_g1	[DOWN]	-3.18977	0.0460545	9.45944	0.00144986
TRINITY_DN4437_c0_g1	[UP]	11934.5	2.81e-37	9.42642	4.98e-41
TRINITY_DN271_c0_g1	[UP]	292.013	4.43e-26	9.41137	6.38e-29
TRINITY_DN559_c0_g1	[UP]	27.9735	2.77e-13	9.36216	1.46e-15
TRINITY_DN23_c0_g4	[UP]	10.5629	7.12e-08	9.36153	6.39e-10
TRINITY_DN14162_c0_g1	[UP]	11246.6	1.77e-37	9.33845	2.71e-41
TRINITY_DN1113_c0_g3	[UP]	11212.9	9.56e-29	9.33685	9.12e-32
TRINITY_DN262_c0_g3	[UP]	62.0744	6.44e-19	9.31883	2.01e-21
TRINITY_DN3664_c0_g1	[UP]	45625.2	1.23e-32	9.31195	6e-36
TRINITY_DN418_c0_g1	[UP]	13.1135	0.000281	9.30099	4.31e-06
TRINITY_DN74_c0_g1	[UP]	2708.02	7.48e-33	9.29861	3.44e-36
TRINITY_DN77_c0_g1	[UP]	4326.32	3.98e-37	9.29391	7.51e-41
TRINITY_DN600_c1_g2	[UP]	26.5877	2.7e-13	9.26859	1.43e-15
TRINITY_DN49_c0_g2	[UP]	675.971	1.58e-31	9.23282	8.76e-35
TRINITY_DN1111_c0_g1	[UP]	10324.8	3.3e-31	9.21768	1.94e-34
TRINITY_DN75_c0_g1	[UP]	6.70931	4.28e-05	9.18822	5.63e-07
TRINITY_DN825_c0_g1	[UP]	41089.1	1.83e-36	9.16091	4.48e-40
TRINITY_DN235_c0_g1	[UP]	17.778	1.35e-11	9.15506	8.52e-14
TRINITY_DN376_c0_g1	[UP]	5.14983	0.000279	9.14294	4.28e-06
TRINITY_DN84_c3_g2	[UP]	40272.8	6.74e-28	9.13197	7.69e-31
TRINITY_DN88_c2_g1	[UP]	2351.93	4.19e-31	9.09335	2.55e-34
TRINITY_DN194_c2_g2	[UP]	189.36	3.32e-26	9.08304	4.6e-29
TRINITY_DN3673_c0_g7	[UP]	9385.21	5.11e-38	9.07756	5.67e-42
TRINITY_DN275_c1_g2	[UP]	3691.47	7.48e-33	9.06741	3.48e-36
TRINITY_DN1739_c1_g1	[UP]	38352.4	8.85e-35	9.0615	2.65e-38
TRINITY_DN34_c0_g5	[UP]	37283.1	7.57e-38	9.02071	9.32e-42
TRINITY_DN3290_c0_g1	[UP]	79.1862	7.64e-08	9.00915	6.89e-10
TRINITY_DN2134_c0_g1	[UP]	241.627	2.35e-25	9.00443	3.79e-28
TRINITY_DN4965_c0_g1	[UP]	8788.66	7.52e-37	8.98281	1.59e-40
TRINITY_DN852_c0_g1	[DOWN]	-4.55419	0.00251937	8.93784	4.91e-05
TRINITY_DN483_c1_g1	[UP]	4.15125	0.00463246	8.9194	9.71e-05
TRINITY_DN225_c1_g1	[UP]	11.3279	1.71e-05	8.87219	2.1e-07
TRINITY_DN1012_c0_g1	[UP]	3230.5	1.83e-36	8.87074	4.35e-40
TRINITY_DN59_c5_g1	[UP]	8077.12	2.29e-37	8.8633	3.81e-41
TRINITY_DN237_c0_g1	[UP]	6.11392	0.000342	8.85397	5.35e-06
TRINITY_DN1612_c0_g1	[UP]	7832.17	1.55e-36	8.81891	3.44e-40
TRINITY_DN92_c2_g1	[UP]	11.5445	1.7e-07	8.81412	1.59e-09
TRINITY_DN377_c1_g1	[UP]	1189.58	3.1e-19	8.76138	9.38e-22
TRINITY_DN554_c0_g2	[UP]	7519.1	7.52e-37	8.76006	1.5e-40
TRINITY_DN789_c0_g1	[DOWN]	-3.80835	0.0133601	8.73144	0.00033
TRINITY_DN420_c1_g3	[UP]	106.151	1.1e-19	8.70708	3.15e-22
TRINITY_DN4185_c0_g1	[UP]	7190.78	3.37e-29	8.69317	2.99e-32
TRINITY_DN100_c0_g1	[UP]	4.1866	0.00185461	8.67548	3.51e-05
TRINITY_DN5283_c0_g1	[UP]	9.06073	4.56e-06	8.66856	5.23e-08
TRINITY_DN8752_c0_g1	[DOWN]	-4.84626	0.000423	8.65047	6.82e-06
TRINITY_DN421_c0_g1	[UP]	22.4911	1.33e-12	8.64507	7.65e-15
TRINITY_DN15_c1_g1	[UP]	12.8744	8.31e-09	8.58278	6.75e-11
TRINITY_DN426_c0_g4	[UP]	27456.5	4.98e-36	8.57948	1.27e-39
TRINITY_DN788_c0_g2	[UP]	6559.4	1.07e-34	8.5632	3.34e-38
TRINITY_DN364_c0_g1	[UP]	327.316	1.23e-27	8.56288	1.45e-30
TRINITY_DN268_c2_g1	[UP]	62.6908	7.47e-14	8.55539	3.71e-16
TRINITY_DN30_c0_g1	[UP]	6.06212	4.54e-05	8.53305	5.99e-07
TRINITY_DN6682_c0_g1	[UP]	26583.3	2.38e-33	8.53287	9.5e-37
TRINITY_DN376_c0_g2	[UP]	35.1887	8.62e-17	8.50166	3.43e-19
TRINITY_DN474_c4_g4	[UP]	621.463	1.16e-30	8.49851	7.47e-34
TRINITY_DN7957_c0_g1	[UP]	25.0381	3.04e-10	8.44449	2.14e-12
TRINITY_DN474_c2_g1	[UP]	386.616	8.98e-22	8.42651	2.07e-24
TRINITY_DN49_c0_g1	[UP]	28.8873	6.02e-15	8.39015	2.79e-17
TRINITY_DN1910_c0_g1	[DOWN]	-3.2497	0.0205145	8.38996	0.000545
TRINITY_DN55_c0_g2	[UP]	24010.1	3.01e-34	8.38604	1.04e-37
TRINITY_DN249_c0_g1	[UP]	7.54672	4.71e-06	8.37077	5.42e-08
TRINITY_DN1610_c0_g2	[UP]	1408.26	3.33e-22	8.35145	7.35e-25
TRINITY_DN761_c0_g3	[UP]	76.7216	3.25e-18	8.35097	1.09e-20
TRINITY_DN637_c0_g6	[UP]	3188.38	3.67e-33	8.33571	1.51e-36
TRINITY_DN757_c0_g1	[UP]	21.1254	5.25e-10	8.3335	3.75e-12
TRINITY_DN3673_c0_g1	[UP]	58.9901	1.99e-17	8.32484	7.47e-20
TRINITY_DN9373_c0_g1	[UP]	5543.98	3.16e-35	8.31844	8.42e-39
TRINITY_DN2085_c0_g1	[UP]	22415.2	4.75e-35	8.28692	1.32e-38
TRINITY_DN7231_c1_g1	[UP]	22332.3	4.56e-34	8.28158	1.62e-37
TRINITY_DN12550_c0_g5	[DOWN]	-8.81172	9.97e-07	8.27784	1.04e-08
TRINITY_DN168_c0_g2	[UP]	4.89929	0.00472241	8.26851	9.94e-05
TRINITY_DN23_c0_g6	[UP]	5341.11	2.16e-28	8.26718	2.18e-31
TRINITY_DN4072_c0_g3	[UP]	245.736	8.22e-26	8.2573	1.25e-28
TRINITY_DN3673_c0_g4	[UP]	4.51819	0.00273622	8.24972	5.42e-05
TRINITY_DN182_c0_g1	[UP]	3003.47	5.03e-34	8.24957	1.84e-37
TRINITY_DN1739_c0_g1	[UP]	10.841	7.98e-05	8.24415	1.1e-06
TRINITY_DN18114_c0_g1	[UP]	21601.2	1.92e-29	8.23359	1.66e-32
TRINITY_DN7483_c0_g2	[UP]	21521.3	1.42e-34	8.22824	4.71e-38
TRINITY_DN512_c0_g1	[UP]	553.261	2.12e-28	8.22327	2.12e-31
TRINITY_DN154_c0_g3	[UP]	15.9393	5.31e-07	8.21872	5.34e-09
TRINITY_DN148_c0_g1	[UP]	14.7631	1.91e-05	8.21049	2.36e-07
TRINITY_DN1165_c0_g1	[UP]	5125.94	1.12e-34	8.2076	3.6e-38
TRINITY_DN3410_c0_g1	[UP]	47.2353	1.74e-08	8.20758	1.46e-10
TRINITY_DN3273_c0_g3	[UP]	21155.5	6.14e-23	8.20354	1.26e-25
TRINITY_DN267_c0_g1	[UP]	2902.71	2.33e-22	8.20351	5.1e-25
TRINITY_DN421_c0_g2	[UP]	8.73274	2.4e-05	8.19982	3.03e-07
TRINITY_DN7932_c1_g3	[UP]	1261.17	1.97e-30	8.19703	1.38e-33
TRINITY_DN82_c1_g1	[UP]	159	5e-24	8.13536	9.09e-27
TRINITY_DN761_c1_g1	[UP]	274.173	2.59e-26	8.13148	3.39e-29
TRINITY_DN34_c0_g3	[UP]	11.7174	0.000141	8.12555	2.07e-06
TRINITY_DN23_c0_g7	[UP]	11.7553	1.4e-07	8.12123	1.3e-09
TRINITY_DN2332_c0_g1	[UP]	2721.8	7.48e-33	8.10971	3.36e-36
TRINITY_DN275_c1_g1	[UP]	2625.52	8.3e-32	8.0557	4.51e-35
TRINITY_DN1519_c0_g1	[UP]	3.93416	0.013057	8.02833	0.000322
TRINITY_DN161_c1_g3	[UP]	446.425	4.16e-23	8.02359	8.35e-26
TRINITY_DN526_c1_g5	[UP]	18599.5	9.09e-23	8.01786	1.9e-25
TRINITY_DN256_c0_g1	[UP]	18436.6	5.63e-31	8.00516	3.5e-34
TRINITY_DN975_c0_g1	[UP]	18413	9.23e-23	8.00333	1.95e-25
TRINITY_DN249_c0_g3	[UP]	222.269	8.26e-22	8.00222	1.89e-24
TRINITY_DN6909_c0_g3	[DOWN]	-3.2416	0.0266897	7.99439	0.000744
TRINITY_DN161_c1_g2	[UP]	117.862	8.91e-23	7.97175	1.86e-25
TRINITY_DN2034_c1_g2	[UP]	233.479	1.69e-17	7.96516	6.31e-20
TRINITY_DN759_c0_g1	[UP]	34.8758	9.65e-12	7.94765	5.98e-14
TRINITY_DN84_c3_g1	[UP]	1061.83	2.35e-31	7.94733	1.33e-34
TRINITY_DN21465_c0_g1	[UP]	4276.57	1.18e-33	7.94422	4.44e-37
TRINITY_DN3577_c0_g1	[UP]	91.0663	1.18e-13	7.93074	5.98e-16
TRINITY_DN18_c0_g2	[UP]	881.776	7.83e-30	7.9307	6.34e-33
TRINITY_DN1610_c0_g1	[UP]	17494.8	4.45e-18	7.92959	1.55e-20
TRINITY_DN908_c0_g1	[UP]	65.1566	7.87e-20	7.92654	2.22e-22
TRINITY_DN205_c0_g2	[UP]	661.227	1.43e-30	7.911	9.53e-34
TRINITY_DN1109_c0_g1	[DOWN]	-3.01695	0.044731	7.90411	0.00138626
TRINITY_DN377_c0_g1	[UP]	34.3129	8.03e-12	7.89603	4.95e-14
TRINITY_DN256_c0_g2	[UP]	17092.1	7.48e-33	7.89598	3.44e-36
TRINITY_DN2972_c0_g2	[UP]	6.08812	2.23e-05	7.88884	2.78e-07
TRINITY_DN162_c0_g2	[UP]	1016.16	1e-26	7.88789	1.24e-29
TRINITY_DN193_c0_g2	[UP]	59.5281	5.1e-18	7.88747	1.79e-20
TRINITY_DN3094_c0_g1	[UP]	3.47706	0.0230595	7.84021	0.000627
TRINITY_DN276_c0_g1	[UP]	155.632	1.12e-18	7.8335	3.56e-21
TRINITY_DN0_c0_g2	[UP]	4.99193	0.00106261	7.82587	1.87e-05
TRINITY_DN7121_c0_g1	[UP]	69.7242	7.31e-10	7.81494	5.28e-12
TRINITY_DN1894_c0_g1	[UP]	3.61669	0.00760305	7.81186	0.000172
TRINITY_DN526_c1_g3	[UP]	809.972	2.45e-28	7.80665	2.5e-31
TRINITY_DN229_c0_g1	[UP]	53.6624	3.94e-19	7.7854	1.21e-21
TRINITY_DN3427_c0_g3	[DOWN]	-4.16585	0.0022822	7.78347	4.41e-05
TRINITY_DN1317_c0_g1	[UP]	15759.7	3.35e-32	7.77896	1.74e-35
TRINITY_DN2403_c1_g1	[UP]	70.5602	3.38e-20	7.7784	9.29e-23
TRINITY_DN214_c1_g1	[UP]	18.9571	1.01e-06	7.77444	1.05e-08
TRINITY_DN687_c0_g1	[UP]	1158.87	7.21e-30	7.77197	5.6e-33
TRINITY_DN2910_c0_g1	[UP]	31.0929	3.56e-14	7.77069	1.7e-16
TRINITY_DN2277_c0_g2	[UP]	158.795	3.86e-24	7.77065	6.94e-27
TRINITY_DN997_c0_g1	[UP]	3737.12	9.69e-33	7.74984	4.62e-36
TRINITY_DN3273_c0_g1	[UP]	10.5472	3.13e-07	7.74122	3.03e-09
TRINITY_DN1170_c0_g5	[UP]	1475.2	6.65e-26	7.73832	9.95e-29
TRINITY_DN2360_c0_g2	[UP]	20.7409	3.2e-09	7.73569	2.48e-11
TRINITY_DN384_c0_g1	[UP]	6.31847	3.27e-05	7.73063	4.19e-07
TRINITY_DN27859_c0_g1	[UP]	10.7645	2.69e-06	7.7293	2.99e-08
TRINITY_DN4878_c0_g2	[UP]	132.55	4.17e-18	7.72599	1.43e-20
TRINITY_DN59_c1_g3	[UP]	3658.39	2.59e-30	7.72145	1.87e-33
TRINITY_DN4650_c0_g1	[UP]	15023.2	4.27e-32	7.70995	2.27e-35
TRINITY_DN7457_c1_g1	[UP]	56.0181	1.32e-19	7.69745	3.82e-22
TRINITY_DN17187_c0_g1	[UP]	14886	1.95e-29	7.69673	1.71e-32
TRINITY_DN635_c0_g3	[DOWN]	-3.8727	0.0161815	7.69518	0.000417
TRINITY_DN6602_c0_g1	[UP]	3585.46	4.63e-29	7.69248	4.21e-32
TRINITY_DN102_c0_g1	[UP]	9.76981	0.00159072	7.69246	2.95e-05
TRINITY_DN5774_c2_g1	[UP]	112.436	3.37e-20	7.67307	9.23e-23
TRINITY_DN444_c1_g1	[UP]	157.056	3.83e-18	7.66765	1.31e-20
TRINITY_DN105_c0_g1	[UP]	2003.38	4.19e-31	7.66592	2.53e-34
TRINITY_DN1506_c0_g2	[UP]	39.226	1.22e-11	7.6659	7.64e-14
TRINITY_DN479_c1_g1	[UP]	14358.9	2.09e-32	7.64475	1.07e-35
TRINITY_DN1552_c1_g1	[UP]	545.948	5.35e-28	7.63524	5.99e-31
TRINITY_DN9138_c0_g1	[UP]	14188.3	1.22e-30	7.62752	8e-34
TRINITY_DN211_c0_g1	[UP]	55.1552	6.73e-18	7.61924	2.4e-20
TRINITY_DN5295_c0_g2	[UP]	22.9116	3.13e-13	7.61393	1.66e-15
TRINITY_DN106_c2_g2	[UP]	14030	2.64e-26	7.61136	3.52e-29
TRINITY_DN394_c0_g1	[UP]	12.1382	4e-08	7.59791	3.5e-10
TRINITY_DN6717_c0_g1	[UP]	3338.7	1.31e-29	7.58726	1.08e-32
TRINITY_DN452_c0_g1	[UP]	6.21475	7.6e-05	7.58629	1.04e-06
TRINITY_DN636_c0_g1	[UP]	7.45667	6.49e-06	7.56606	7.59e-08
TRINITY_DN474_c3_g1	[UP]	13457.7	3.94e-25	7.55132	6.51e-28
TRINITY_DN9682_c0_g3	[UP]	13455.4	1.1e-25	7.55108	1.71e-28
TRINITY_DN317_c1_g1	[UP]	4.85566	0.0127319	7.54487	0.000313
TRINITY_DN1147_c0_g4	[UP]	3184.93	7.72e-30	7.51932	6.16e-33
TRINITY_DN240_c0_g1	[UP]	24.4701	0.000259	7.50946	3.95e-06
TRINITY_DN9608_c0_g1	[UP]	9.50589	3.24e-07	7.50063	3.14e-09
TRINITY_DN2128_c0_g1	[UP]	106.391	6.14e-23	7.49119	1.25e-25
TRINITY_DN207_c0_g1	[UP]	3.3539	0.0476276	7.47028	0.00150373
TRINITY_DN416_c0_g1	[UP]	43.4421	1.44e-10	7.46333	9.73e-13
TRINITY_DN2095_c0_g1	[DOWN]	-5.28625	0.0151671	7.45639	0.000385
TRINITY_DN569_c0_g3	[DOWN]	-3.23818	0.0450443	7.45161	0.00140258
TRINITY_DN194_c1_g1	[UP]	143.562	8.16e-13	7.43597	4.56e-15
TRINITY_DN7640_c0_g1	[UP]	3005.88	5.23e-30	7.43596	3.94e-33
TRINITY_DN262_c1_g1	[UP]	194.425	2.9e-18	7.43551	9.61e-21
TRINITY_DN5961_c0_g4	[UP]	155.4	2.95e-21	7.43079	7.3e-24
TRINITY_DN1901_c0_g1	[DOWN]	-3.61943	0.0118185	7.42561	0.000286
TRINITY_DN95_c1_g1	[UP]	12332.3	5.75e-26	7.42543	8.48e-29
TRINITY_DN1236_c0_g1	[UP]	12323.2	2.97e-23	7.42438	5.89e-26
TRINITY_DN860_c0_g1	[UP]	5.925	0.000186	7.39878	2.78e-06
TRINITY_DN1795_c1_g1	[UP]	606.577	1.79e-29	7.39034	1.53e-32
TRINITY_DN4794_c0_g1	[UP]	2903.48	8.3e-23	7.38873	1.72e-25
TRINITY_DN5848_c0_g1	[UP]	11911.1	2.66e-31	7.37533	1.53e-34
TRINITY_DN275_c0_g1	[UP]	11897	1.53e-23	7.37364	2.94e-26
TRINITY_DN8282_c0_g1	[DOWN]	-3.13511	0.04841	7.37086	0.00153153
TRINITY_DN2543_c0_g1	[UP]	39.4426	4.87e-16	7.36609	2.05e-18
TRINITY_DN1170_c0_g3	[UP]	11795.7	1.62e-30	7.36129	1.12e-33
TRINITY_DN940_c0_g1	[UP]	11773.8	1.56e-29	7.35861	1.3e-32
TRINITY_DN251_c0_g1	[UP]	15.4467	9.6e-11	7.3383	6.41e-13
TRINITY_DN18_c0_g3	[DOWN]	-8.70366	4.44e-06	7.3348	5.1e-08
TRINITY_DN268_c0_g1	[UP]	49.3721	1.98e-15	7.33447	8.91e-18
TRINITY_DN748_c0_g1	[UP]	848.127	9.5e-18	7.32435	3.48e-20
TRINITY_DN1980_c1_g2	[UP]	49.457	9.57e-13	7.29795	5.41e-15
TRINITY_DN727_c0_g1	[UP]	48.1156	4.54e-16	7.29376	1.91e-18
TRINITY_DN373_c0_g1	[UP]	9.88469	4.83e-08	7.2911	4.28e-10
TRINITY_DN84_c0_g2	[UP]	814.812	1.07e-26	7.2666	1.36e-29
TRINITY_DN271_c1_g1	[UP]	14.5625	1.89e-07	7.2585	1.78e-09
TRINITY_DN392_c0_g2	[UP]	657.88	2.83e-26	7.25791	3.86e-29
TRINITY_DN4452_c0_g1	[UP]	20.1919	2.68e-12	7.249	1.57e-14
TRINITY_DN532_c0_g1	[UP]	2625.08	1.39e-25	7.24326	2.18e-28
TRINITY_DN1887_c0_g1	[UP]	11.1593	1.18e-08	7.2343	9.68e-11
TRINITY_DN11445_c0_g1	[UP]	69.2165	8.83e-14	7.20792	4.4e-16
TRINITY_DN59_c7_g1	[UP]	10551.2	1.97e-30	7.20058	1.39e-33
TRINITY_DN910_c0_g1	[UP]	43.8189	1.46e-13	7.20019	7.54e-16
TRINITY_DN13473_c0_g10	[UP]	10466.1	9.12e-18	7.18896	3.31e-20
TRINITY_DN20_c0_g1	[UP]	9.43591	1.94e-07	7.18805	1.83e-09
TRINITY_DN959_c2_g2	[UP]	189.905	2.63e-15	7.18401	1.19e-17
TRINITY_DN381_c1_g2	[UP]	1429.56	1.01e-23	7.17974	1.87e-26
TRINITY_DN2277_c0_g1	[UP]	24.5412	5.13e-13	7.17631	2.78e-15
TRINITY_DN188_c1_g2	[UP]	73.0563	1.08e-17	7.16514	3.97e-20
TRINITY_DN116_c0_g1	[UP]	198.904	2.7e-23	7.15447	5.34e-26
TRINITY_DN1544_c0_g1	[UP]	10215.6	2.84e-30	7.154	2.08e-33
TRINITY_DN196_c0_g1	[UP]	8.17607	4.06e-05	7.14693	5.31e-07
TRINITY_DN6930_c0_g1	[UP]	1391	1.27e-27	7.1425	1.51e-30
TRINITY_DN386_c0_g4	[UP]	10085.6	4.72e-11	7.13563	3.1e-13
TRINITY_DN59_c0_g4	[UP]	10048.4	9.59e-28	7.13022	1.12e-30
TRINITY_DN223_c0_g2	[DOWN]	-3.65872	0.00654788	7.12903	0.000144
TRINITY_DN274_c0_g2	[UP]	51.2288	2.2e-18	7.12898	7.21e-21
TRINITY_DN161_c0_g1	[UP]	110.944	5.37e-14	7.11448	2.63e-16
TRINITY_DN739_c0_g1	[DOWN]	-3.9724	0.00375476	7.1109	7.67e-05
TRINITY_DN2320_c0_g2	[UP]	3.18799	0.0470443	7.10955	0.00148363
TRINITY_DN105_c3_g1	[UP]	4.41988	0.00772814	7.07881	0.000176
TRINITY_DN2119_c0_g1	[UP]	14.6557	5.41e-10	7.06584	3.87e-12
TRINITY_DN175_c1_g3	[UP]	9569.07	1.58e-29	7.05977	1.33e-32
TRINITY_DN2825_c0_g1	[DOWN]	-3.31483	0.0348879	7.05198	0.00102869
TRINITY_DN881_c0_g1	[DOWN]	-3.94047	0.0385182	7.05017	0.0011558
TRINITY_DN2700_c0_g1	[UP]	9495.31	6e-28	7.04862	6.79e-31
TRINITY_DN2972_c0_g1	[UP]	28.3852	1.38e-12	7.0403	7.97e-15
TRINITY_DN14781_c0_g2	[UP]	696.071	3.14e-21	7.03755	7.84e-24
TRINITY_DN280_c0_g2	[UP]	9394.53	4.29e-29	7.03324	3.85e-32
TRINITY_DN474_c0_g1	[UP]	264.502	1.01e-21	7.03208	2.38e-24
TRINITY_DN874_c1_g1	[UP]	902.484	2.35e-25	7.03082	3.8e-28
TRINITY_DN2091_c0_g1	[UP]	9372.68	7.85e-22	7.02992	1.79e-24
TRINITY_DN516_c0_g1	[UP]	7.98227	3.46e-05	7.02885	4.47e-07
TRINITY_DN474_c11_g1	[UP]	9315.11	5.02e-25	7.02102	8.47e-28
TRINITY_DN2555_c0_g2	[UP]	2228.48	1.66e-26	7.00469	2.15e-29
TRINITY_DN55_c0_g4	[UP]	879.22	2.86e-26	6.99757	3.93e-29
TRINITY_DN6948_c0_g1	[UP]	23.9842	8.71e-11	6.99633	5.8e-13
TRINITY_DN279_c0_g1	[UP]	9139.75	4.07e-28	6.99362	4.45e-31
TRINITY_DN1702_c0_g2	[UP]	543.021	7.95e-15	6.98704	3.7e-17
TRINITY_DN1836_c0_g1	[DOWN]	-3.54525	0.0127919	6.98527	0.000314
TRINITY_DN15_c2_g1	[UP]	1248.23	1.16e-14	6.98058	5.47e-17
TRINITY_DN863_c0_g1	[UP]	9056.17	5.46e-27	6.98039	6.73e-30
TRINITY_DN329_c0_g1	[UP]	4.91458	0.00175219	6.9767	3.29e-05
TRINITY_DN3562_c1_g1	[UP]	80.2597	2.22e-19	6.97149	6.63e-22
TRINITY_DN5195_c1_g1	[UP]	93.2361	6.07e-18	6.96634	2.14e-20
TRINITY_DN516_c2_g1	[UP]	45.6037	6.81e-17	6.96622	2.68e-19
TRINITY_DN1795_c0_g4	[UP]	8873.14	1.48e-25	6.95097	2.35e-28
TRINITY_DN918_c0_g2	[UP]	110.661	3.57e-20	6.94985	9.87e-23
TRINITY_DN258_c0_g3	[UP]	17.7647	2.85e-11	6.94693	1.83e-13
TRINITY_DN4856_c0_g1	[UP]	1210.88	3.8e-26	6.94062	5.39e-29
TRINITY_DN14876_c0_g1	[UP]	8780.09	9.8e-22	6.9358	2.28e-24
TRINITY_DN10434_c0_g1	[UP]	8770.36	2.03e-20	6.93421	5.41e-23
TRINITY_DN3052_c0_g3	[UP]	836.878	3.16e-18	6.92976	1.05e-20
TRINITY_DN3860_c0_g1	[UP]	19.9996	1.26e-11	6.92171	7.92e-14
TRINITY_DN6641_c1_g1	[DOWN]	-3.64187	0.00724303	6.92023	0.000163
TRINITY_DN427_c1_g1	[UP]	39.4391	1.42e-13	6.92005	7.33e-16
TRINITY_DN3229_c0_g2	[UP]	45.4085	5.32e-17	6.90943	2.07e-19
TRINITY_DN24754_c0_g1	[UP]	8586.66	7.96e-29	6.90367	7.41e-32
TRINITY_DN6015_c3_g1	[UP]	49.1922	6.57e-17	6.89882	2.57e-19
TRINITY_DN2078_c0_g2	[UP]	23.6677	2.72e-06	6.88118	3.02e-08
TRINITY_DN1026_c0_g1	[UP]	4.79016	0.00173907	6.87509	3.26e-05
TRINITY_DN2582_c0_g2	[DOWN]	-3.95228	0.00837582	6.87034	0.000193
TRINITY_DN10_c0_g4	[UP]	7.09205	0.000741	6.86531	1.25e-05
TRINITY_DN188_c1_g1	[UP]	16.1345	1.37e-10	6.86261	9.27e-13
TRINITY_DN7483_c0_g1	[UP]	2004.81	4.16e-28	6.85243	4.61e-31
TRINITY_DN2877_c0_g1	[UP]	1992.35	2.92e-28	6.84569	3.01e-31
TRINITY_DN165_c0_g8	[UP]	10.7406	3.84e-07	6.84343	3.77e-09
TRINITY_DN18104_c0_g1	[UP]	230.177	1.49e-21	6.84301	3.6e-24
TRINITY_DN2058_c0_g1	[UP]	46.143	6.75e-13	6.83127	3.75e-15
TRINITY_DN5464_c0_g3	[UP]	7.79148	0.0133367	6.82916	0.000329
TRINITY_DN175_c1_g4	[UP]	8134.81	1.55e-28	6.82577	1.49e-31
TRINITY_DN459_c0_g1	[DOWN]	-3.7354	0.0406965	6.8211	0.00123051
TRINITY_DN1105_c0_g1	[DOWN]	-4.24579	0.00144021	6.81785	2.64e-05
TRINITY_DN571_c0_g1	[UP]	8068.36	1.82e-28	6.81396	1.78e-31
TRINITY_DN4741_c0_g1	[UP]	8050.04	7.67e-29	6.81068	7.06e-32
TRINITY_DN12559_c0_g1	[UP]	8024.91	8.56e-29	6.80618	8.07e-32
TRINITY_DN482_c0_g1	[UP]	4.9953	0.0048538	6.80525	0.000103
TRINITY_DN275_c0_g3	[UP]	7964.49	4.9e-26	6.7953	7.12e-29
TRINITY_DN2281_c0_g3	[UP]	303.416	4.01e-25	6.79217	6.66e-28
TRINITY_DN4739_c0_g1	[UP]	40.1239	1.55e-12	6.79117	8.96e-15
TRINITY_DN7035_c0_g1	[UP]	47.6073	1.79e-07	6.7805	1.68e-09
TRINITY_DN1865_c0_g2	[DOWN]	-3.5111	0.0123783	6.76641	0.000302
TRINITY_DN1200_c0_g1	[UP]	5.74074	0.00601313	6.75852	0.000131
TRINITY_DN179_c1_g2	[UP]	5.46426	0.000181	6.75272	2.7e-06
TRINITY_DN175_c1_g2	[UP]	261.179	3.16e-12	6.74911	1.87e-14
TRINITY_DN2973_c0_g1	[UP]	1855.26	8.23e-18	6.74379	2.97e-20
TRINITY_DN479_c0_g3	[UP]	7681.89	1.46e-26	6.74324	1.88e-29
TRINITY_DN10434_c0_g2	[UP]	7677.47	2e-24	6.74242	3.54e-27
TRINITY_DN490_c0_g1	[UP]	7561.25	2.04e-28	6.72043	2.01e-31
TRINITY_DN1917_c1_g1	[UP]	18.6966	4.99e-12	6.72041	3.01e-14
TRINITY_DN450_c0_g1	[UP]	20.6582	3.4e-07	6.71799	3.31e-09
TRINITY_DN665_c0_g1	[UP]	58.6472	1.06e-15	6.71085	4.68e-18
TRINITY_DN2240_c0_g1	[UP]	7497.67	3.39e-28	6.70826	3.54e-31
TRINITY_DN59_c0_g3	[UP]	285.3	2.25e-17	6.7023	8.47e-20
TRINITY_DN106_c0_g2	[UP]	11.6794	3.94e-09	6.69739	3.09e-11
TRINITY_DN3502_c0_g2	[DOWN]	-4.22642	0.0024602	6.6865	4.79e-05
TRINITY_DN392_c0_g1	[UP]	17.6313	1.11e-11	6.68427	6.93e-14
TRINITY_DN10929_c0_g1	[DOWN]	-3.42496	0.013057	6.68344	0.000322
TRINITY_DN707_c0_g1	[UP]	11.537	5.65e-09	6.68169	4.52e-11
TRINITY_DN742_c0_g1	[UP]	12.6905	0.000134	6.67588	1.95e-06
TRINITY_DN1157_c2_g1	[UP]	4.38094	0.0148328	6.67444	0.000375
TRINITY_DN8945_c0_g1	[DOWN]	-4.81949	0.012112	6.67209	0.000295
TRINITY_DN330_c0_g1	[UP]	7.05205	5.39e-05	6.6542	7.23e-07
TRINITY_DN11300_c1_g1	[UP]	7214.91	3.69e-28	6.65288	3.97e-31
TRINITY_DN93_c0_g2	[UP]	1737.8	3.65e-25	6.64896	5.99e-28
TRINITY_DN182_c0_g2	[UP]	7.78411	0.000109	6.64632	1.54e-06
TRINITY_DN866_c0_g1	[DOWN]	-3.26071	0.0297698	6.64545	0.000853
TRINITY_DN4275_c1_g1	[UP]	7.95306	5.33e-06	6.64292	6.17e-08
TRINITY_DN2707_c0_g1	[DOWN]	-3.98166	0.0129158	6.62839	0.000318
TRINITY_DN1617_c0_g1	[UP]	12.9508	3.66e-08	6.62122	3.18e-10
TRINITY_DN29_c0_g1	[UP]	54.5048	5.22e-11	6.62025	3.44e-13
TRINITY_DN885_c0_g2	[UP]	7047.62	1e-26	6.61908	1.26e-29
TRINITY_DN2231_c1_g1	[UP]	68.0614	1.65e-15	6.61301	7.4e-18
TRINITY_DN958_c1_g1	[UP]	56.8918	2.03e-07	6.60692	1.92e-09
TRINITY_DN179_c1_g3	[UP]	16.1203	1.68e-10	6.60037	1.15e-12
TRINITY_DN1857_c0_g1	[DOWN]	-3.92169	0.00361714	6.59865	7.36e-05
TRINITY_DN12280_c0_g1	[UP]	12.5547	2.22e-08	6.59857	1.89e-10
TRINITY_DN54_c0_g2	[UP]	134.045	2.19e-20	6.59403	5.84e-23
TRINITY_DN234_c0_g1	[UP]	7.60775	0.000158	6.58932	2.32e-06
TRINITY_DN272_c0_g2	[UP]	941.075	2.6e-26	6.5798	3.43e-29
TRINITY_DN4363_c0_g4	[UP]	6819.1	3.72e-14	6.57169	1.78e-16
TRINITY_DN1880_c0_g1	[UP]	4.63025	0.0369391	6.56579	0.00109859
TRINITY_DN2027_c0_g1	[DOWN]	-3.66701	0.0113493	6.55921	0.000273
TRINITY_DN2221_c0_g1	[UP]	11.5088	1.2e-05	6.55874	1.45e-07
TRINITY_DN1093_c0_g1	[UP]	6751.71	0.000164	6.55751	2.43e-06
TRINITY_DN660_c4_g1	[UP]	4.81324	0.00245121	6.54471	4.76e-05
TRINITY_DN4373_c0_g1	[UP]	3.90822	0.0204248	6.54361	0.000542
TRINITY_DN1108_c0_g1	[UP]	7.06917	0.000114	6.54281	1.62e-06
TRINITY_DN3664_c0_g2	[UP]	288.947	3.8e-21	6.53328	9.52e-24
TRINITY_DN7288_c0_g1	[UP]	56.9954	8.83e-14	6.53238	4.4e-16
TRINITY_DN244_c1_g1	[UP]	10.3146	5.04e-05	6.52304	6.72e-07
TRINITY_DN1261_c0_g1	[UP]	30.3213	5.7e-13	6.52268	3.1e-15
TRINITY_DN474_c6_g1	[UP]	6582.17	1.63e-23	6.52068	3.16e-26
TRINITY_DN8417_c0_g1	[UP]	6565.5	1.54e-27	6.51701	1.84e-30
TRINITY_DN5225_c0_g1	[UP]	10.5533	2.32e-05	6.51447	2.91e-07
TRINITY_DN10_c0_g3	[UP]	42.0338	4.41e-08	6.51437	3.88e-10
TRINITY_DN106_c6_g1	[UP]	6550.81	1.89e-27	6.51378	2.29e-30
TRINITY_DN4542_c0_g2	[UP]	5.34176	0.0469854	6.51305	0.00148125
TRINITY_DN1147_c0_g1	[UP]	6419.59	1.6e-22	6.48466	3.46e-25
TRINITY_DN97_c6_g1	[UP]	6407.65	8.68e-24	6.48197	1.61e-26
TRINITY_DN59_c1_g4	[UP]	6407.63	2.16e-27	6.48195	2.64e-30
TRINITY_DN12539_c0_g2	[UP]	6367.09	6.74e-26	6.47282	1.02e-28
TRINITY_DN592_c0_g1	[DOWN]	-3.40405	0.0195653	6.46812	0.000516
TRINITY_DN9904_c0_g1	[UP]	47.8742	6.57e-13	6.46585	3.63e-15
TRINITY_DN3425_c0_g1	[UP]	3.13792	0.0278401	6.45766	0.00078
TRINITY_DN2795_c2_g1	[UP]	6264.01	4.29e-26	6.4493	6.13e-29
TRINITY_DN93_c0_g1	[UP]	598.732	1.24e-22	6.44256	2.64e-25
TRINITY_DN645_c0_g1	[UP]	3.91008	0.0306299	6.43463	0.000886
TRINITY_DN10656_c0_g1	[UP]	6188.47	2.77e-26	6.43183	3.71e-29
TRINITY_DN1595_c1_g1	[UP]	1489.85	9.44e-21	6.42759	2.45e-23
TRINITY_DN1433_c0_g1	[UP]	8.85878	2.63e-07	6.42029	2.53e-09
TRINITY_DN933_c0_g1	[UP]	5.40987	0.000353	6.41144	5.57e-06
TRINITY_DN933_c0_g3	[UP]	11.6453	1.28e-05	6.40893	1.55e-07
TRINITY_DN1328_c0_g1	[DOWN]	-3.63024	0.0140248	6.40674	0.000351
TRINITY_DN5_c0_g1	[UP]	205.964	5.9e-21	6.39909	1.51e-23
TRINITY_DN1178_c0_g1	[UP]	4.34216	0.0224837	6.39665	0.000608
TRINITY_DN1564_c0_g2	[UP]	154.387	1.33e-13	6.39444	6.84e-16
TRINITY_DN527_c1_g1	[DOWN]	-5.25905	0.000176	6.36752	2.62e-06
TRINITY_DN65_c0_g4	[UP]	5912.06	6.61e-26	6.36602	9.83e-29
TRINITY_DN994_c0_g2	[UP]	8.84364	2.97e-06	6.34914	3.31e-08
TRINITY_DN217_c0_g1	[UP]	24.8678	0.000697	6.34414	1.17e-05
TRINITY_DN6850_c0_g1	[UP]	5795.02	1e-26	6.33722	1.27e-29
TRINITY_DN1647_c0_g1	[UP]	111.54	4.23e-18	6.33034	1.47e-20
TRINITY_DN23_c0_g1	[UP]	10.2643	5.02e-06	6.32787	5.79e-08
TRINITY_DN660_c0_g1	[UP]	1390.3	2.8e-26	6.32543	3.79e-29
TRINITY_DN554_c0_g1	[UP]	41.4023	3.02e-15	6.32541	1.38e-17
TRINITY_DN752_c0_g1	[DOWN]	-3.13219	0.0399968	6.32097	0.00120771
TRINITY_DN59_c0_g5	[UP]	126.299	2.26e-20	6.31951	6.1e-23
TRINITY_DN18219_c0_g1	[UP]	546.085	9.28e-26	6.31035	1.42e-28
TRINITY_DN1574_c0_g1	[DOWN]	-7.06059	0.0395982	6.30205	0.00119436
TRINITY_DN2998_c0_g2	[UP]	5651.56	2.3e-25	6.30113	3.67e-28
TRINITY_DN8105_c0_g1	[UP]	133.105	4.36e-14	6.28864	2.11e-16
TRINITY_DN300_c1_g1	[UP]	334.645	1.65e-23	6.28608	3.21e-26
TRINITY_DN2792_c0_g1	[UP]	7.61637	0.00044	6.28345	7.1e-06
TRINITY_DN3667_c1_g1	[UP]	36.6433	0.000169	6.27443	2.5e-06
TRINITY_DN646_c0_g1	[UP]	5.22332	0.000295	6.27306	4.55e-06
TRINITY_DN5044_c0_g1	[DOWN]	-5.35339	0.0152078	6.26596	0.000386
TRINITY_DN62188_c0_g1	[UP]	5501.24	6.89e-15	6.2624	3.2e-17
TRINITY_DN0_c0_g1	[DOWN]	-4.07157	0.00562056	6.26227	0.000121
TRINITY_DN6372_c0_g1	[DOWN]	-4.04719	0.00370251	6.26146	7.54e-05
TRINITY_DN363_c0_g1	[UP]	3.23031	0.0238808	6.25781	0.000656
TRINITY_DN23_c0_g5	[UP]	10.0854	5.64e-06	6.25103	6.55e-08
TRINITY_DN428_c0_g1	[UP]	5418.25	9.08e-10	6.24059	6.64e-12
TRINITY_DN989_c0_g1	[UP]	4.35661	0.00144495	6.2324	2.65e-05
TRINITY_DN880_c0_g1	[DOWN]	-5.23884	0.00132304	6.21018	2.39e-05
TRINITY_DN2586_c0_g1	[UP]	1279.9	4.07e-23	6.20873	8.13e-26
TRINITY_DN385_c1_g1	[UP]	5299.96	1.19e-24	6.20862	2.07e-27
TRINITY_DN1487_c0_g1	[DOWN]	-5.2536	0.000364	6.20645	5.75e-06
TRINITY_DN1027_c0_g2	[UP]	5.62053	0.000124	6.20476	1.79e-06
TRINITY_DN7212_c0_g1	[UP]	5273.29	4.07e-24	6.20138	7.35e-27
TRINITY_DN3673_c0_g6	[UP]	5246.45	8.81e-19	6.19408	2.78e-21
TRINITY_DN978_c0_g1	[UP]	4.5166	0.00204878	6.18692	3.92e-05
TRINITY_DN6040_c0_g2	[DOWN]	-3.83041	0.0058872	6.1846	0.000128
TRINITY_DN627_c0_g3	[UP]	17.4411	1.25e-10	6.18454	8.38e-13
TRINITY_DN6844_c0_g1	[UP]	1258.52	1.53e-23	6.18202	2.96e-26
TRINITY_DN863_c0_g5	[UP]	3.57325	0.039308	6.1803	0.00118342
TRINITY_DN5140_c0_g1	[UP]	3.80087	0.0209732	6.17773	0.000561
TRINITY_DN3130_c0_g1	[UP]	9.19333	1.27e-06	6.17465	1.36e-08
TRINITY_DN867_c0_g2	[UP]	10.1901	5.84e-05	6.15947	7.87e-07
TRINITY_DN14715_c0_g2	[UP]	83.1463	3.92e-08	6.15892	3.41e-10
TRINITY_DN59_c1_g5	[UP]	1232.44	9.06e-22	6.15444	2.1e-24
TRINITY_DN6571_c0_g4	[UP]	5103.72	2.7e-13	6.15444	1.42e-15
TRINITY_DN3176_c0_g1	[DOWN]	-6.01035	0.0091885	6.14701	0.000214
TRINITY_DN8981_c0_g1	[UP]	5035.62	5.82e-25	6.13498	9.95e-28
TRINITY_DN4109_c0_g1	[UP]	26.8902	3.16e-09	6.13433	2.45e-11
TRINITY_DN31_c4_g1	[UP]	5020.65	5e-24	6.1307	9.15e-27
TRINITY_DN2149_c0_g1	[UP]	4.23409	0.0458538	6.12958	0.00143795
TRINITY_DN3357_c0_g1	[UP]	12.8556	7.68e-08	6.10318	6.94e-10
TRINITY_DN717_c0_g1	[UP]	1190.95	5.27e-14	6.10186	2.58e-16
TRINITY_DN526_c1_g6	[UP]	358.73	9.96e-22	6.09085	2.34e-24
TRINITY_DN3432_c0_g1	[DOWN]	-3.6025	0.0157506	6.08204	0.000405
TRINITY_DN4786_c1_g1	[DOWN]	-3.85902	0.0165777	6.07599	0.000428
TRINITY_DN9483_c0_g1	[UP]	60.0134	5.04e-13	6.07532	2.71e-15
TRINITY_DN1631_c0_g1	[UP]	6.35871	9.45e-05	6.07481	1.33e-06
TRINITY_DN9819_c0_g1	[UP]	4.60724	0.00187542	6.06614	3.56e-05
TRINITY_DN1582_c0_g1	[UP]	36.1372	1.98e-12	6.06561	1.16e-14
TRINITY_DN4412_c0_g5	[UP]	4784.25	3.32e-25	6.06125	5.41e-28
TRINITY_DN972_c0_g1	[UP]	47.3884	1.45e-11	6.05714	9.22e-14
TRINITY_DN31_c0_g5	[UP]	14.6457	3.15e-08	6.04904	2.72e-10
TRINITY_DN1552_c2_g1	[UP]	27.7276	5.07e-07	6.04041	5.07e-09
TRINITY_DN1867_c0_g1	[UP]	86.0307	1.12e-16	6.03924	4.52e-19
TRINITY_DN469_c3_g1	[UP]	110.595	1.04e-07	6.03594	9.48e-10
TRINITY_DN59_c0_g2	[UP]	4681.65	6.02e-16	6.03014	2.58e-18
TRINITY_DN15968_c0_g1	[DOWN]	-7.98754	0.000493	6.02943	8.06e-06
TRINITY_DN554_c1_g1	[DOWN]	-5.59012	0.0113262	6.02597	0.000272
TRINITY_DN9870_c0_g1	[UP]	24.4686	7.63e-06	6.02167	9e-08
TRINITY_DN13923_c0_g1	[UP]	4644.5	2.61e-21	6.01861	6.39e-24
TRINITY_DN1187_c0_g2	[UP]	6.14573	0.000157	6.01571	2.3e-06
TRINITY_DN98_c1_g1	[UP]	4610.12	7.45e-13	6.00803	4.16e-15
TRINITY_DN8427_c0_g1	[DOWN]	-4.45972	0.0042895	5.99432	8.86e-05
TRINITY_DN11340_c0_g1	[UP]	4.35197	0.00444852	5.99273	9.25e-05
TRINITY_DN18031_c0_g1	[UP]	4555.88	4.14e-25	5.99086	6.93e-28
TRINITY_DN2586_c1_g1	[UP]	4548.19	8.89e-18	5.98849	3.21e-20
TRINITY_DN1904_c0_g1	[UP]	4547.58	8.47e-25	5.98823	1.46e-27
TRINITY_DN279_c0_g2	[UP]	4507.63	1.61e-24	5.97553	2.83e-27
TRINITY_DN194_c1_g2	[UP]	11.3587	1.39e-05	5.97389	1.69e-07
TRINITY_DN154_c0_g2	[UP]	25.4627	3.15e-08	5.97383	2.72e-10
TRINITY_DN12389_c0_g1	[UP]	9.28375	1.27e-07	5.96125	1.17e-09
TRINITY_DN1806_c0_g2	[DOWN]	-4.9322	0.00662147	5.95393	0.000147
TRINITY_DN1577_c0_g1	[UP]	8.99212	1.85e-05	5.94471	2.29e-07
TRINITY_DN5961_c0_g5	[UP]	1061.5	1.51e-24	5.93942	2.64e-27
TRINITY_DN3166_c0_g1	[DOWN]	-3.42492	0.0293804	5.9318	0.000837
TRINITY_DN2222_c1_g1	[UP]	4369.47	5.37e-21	5.93076	1.36e-23
TRINITY_DN1240_c1_g1	[UP]	7.84149	8.11e-06	5.9296	9.59e-08
TRINITY_DN13765_c0_g2	[UP]	19.4665	0.0195653	5.928	0.000516
TRINITY_DN2402_c0_g1	[UP]	4.98362	0.000398	5.90559	6.37e-06
TRINITY_DN7299_c0_g1	[UP]	14.9869	1.25e-09	5.89984	9.3e-12
TRINITY_DN806_c0_g1	[UP]	6.00348	0.00138325	5.88737	2.52e-05
TRINITY_DN3535_c0_g1	[DOWN]	-6.13728	0.000186	5.88578	2.78e-06
TRINITY_DN205_c0_g5	[UP]	401.625	1.58e-22	5.87292	3.4e-25
TRINITY_DN102_c0_g2	[UP]	13.7085	1.49e-06	5.86964	1.6e-08
TRINITY_DN3575_c0_g1	[DOWN]	-7.41172	8.21e-06	5.86373	9.73e-08
TRINITY_DN214_c1_g3	[UP]	26.8717	1.76e-09	5.85581	1.34e-11
TRINITY_DN991_c0_g2	[UP]	105.548	1.61e-19	5.84556	4.74e-22
TRINITY_DN1160_c0_g1	[UP]	10.0093	0.0013448	5.84371	2.44e-05
TRINITY_DN15855_c0_g1	[UP]	9.06143	8.04e-07	5.83638	8.27e-09
TRINITY_DN145_c0_g2	[UP]	177.529	3.74e-11	5.83416	2.44e-13
TRINITY_DN179_c1_g1	[UP]	3.51377	0.0102791	5.8257	0.000244
TRINITY_DN2788_c1_g1	[DOWN]	-3.23013	0.0411441	5.82228	0.00124965
TRINITY_DN7121_c0_g2	[UP]	112.686	1.38e-07	5.82143	1.28e-09
TRINITY_DN6223_c0_g6	[UP]	4032.12	2.39e-24	5.8151	4.27e-27
TRINITY_DN82_c2_g1	[UP]	42.6971	1.86e-13	5.8118	9.65e-16
TRINITY_DN507_c0_g1	[UP]	3988.47	4.96e-22	5.79946	1.1e-24
TRINITY_DN716_c0_g2	[UP]	135.249	2.2e-20	5.79569	5.9e-23
TRINITY_DN11567_c0_g1	[UP]	60.9029	3.84e-15	5.78522	1.76e-17
TRINITY_DN1147_c0_g8	[UP]	3890.99	1.99e-20	5.76388	5.27e-23
TRINITY_DN6189_c0_g1	[UP]	6.3836	0.00513603	5.75825	0.00011
TRINITY_DN950_c0_g1	[UP]	3858.14	4.47e-18	5.75171	1.56e-20
TRINITY_DN2683_c0_g1	[UP]	118.471	3.36e-19	5.75113	1.03e-21
TRINITY_DN9585_c0_g1	[UP]	3.31218	0.0184944	5.74982	0.000483
TRINITY_DN11897_c0_g1	[UP]	3849.51	2.29e-21	5.74845	5.56e-24
TRINITY_DN2923_c0_g3	[UP]	368.242	5.62e-09	5.7435	4.48e-11
TRINITY_DN8048_c3_g1	[UP]	3831.35	5.92e-24	5.74162	1.09e-26
TRINITY_DN2281_c0_g2	[UP]	3824.7	3.2e-20	5.73915	8.69e-23
TRINITY_DN894_c0_g1	[DOWN]	-8.57855	0.00494529	5.73886	0.000105
TRINITY_DN2520_c0_g1	[UP]	29.1803	2.5e-11	5.73781	1.6e-13
TRINITY_DN482_c0_g2	[UP]	3783.07	7.94e-19	5.72343	2.5e-21
TRINITY_DN13062_c0_g5	[UP]	3782.09	3.67e-06	5.72332	4.16e-08
TRINITY_DN5481_c1_g2	[UP]	10.6156	2.85e-06	5.72307	3.17e-08
TRINITY_DN4023_c0_g2	[UP]	3.2828	0.0317639	5.71564	0.000924
TRINITY_DN863_c0_g3	[UP]	3759.91	7.78e-12	5.71472	4.78e-14
TRINITY_DN3111_c0_g1	[UP]	5.05488	0.0230479	5.71462	0.000626
TRINITY_DN3884_c0_g1	[UP]	3752.34	9.13e-20	5.71168	2.59e-22
TRINITY_DN1147_c0_g6	[UP]	3751.34	6.12e-22	5.71124	1.38e-24
TRINITY_DN5982_c0_g3	[DOWN]	-3.42329	0.0212381	5.70911	0.000569
TRINITY_DN168_c0_g1	[UP]	11.314	0.00102918	5.70787	1.8e-05
TRINITY_DN4108_c0_g1	[UP]	3728.83	4.56e-23	5.70261	9.2e-26
TRINITY_DN12312_c0_g1	[DOWN]	-11.3511	4.65e-07	5.70115	4.63e-09
TRINITY_DN11908_c0_g1	[UP]	88.1981	1.88e-18	5.7002	6.11e-21
TRINITY_DN9426_c0_g1	[UP]	897.891	3.06e-20	5.69637	8.29e-23
TRINITY_DN25877_c0_g1	[UP]	3706.62	2.98e-21	5.69403	7.41e-24
TRINITY_DN1460_c0_g1	[DOWN]	-3.11335	0.0373525	5.69072	0.00111565
TRINITY_DN14765_c0_g3	[UP]	891.165	2.02e-22	5.68802	4.39e-25
TRINITY_DN3428_c0_g2	[UP]	11.8768	6.81e-09	5.68741	5.5e-11
TRINITY_DN1976_c0_g2	[DOWN]	-4.14835	0.0154142	5.68353	0.000393
TRINITY_DN5250_c0_g1	[UP]	3.48203	0.0452498	5.68245	0.00141332
TRINITY_DN627_c1_g1	[UP]	269.513	3.15e-19	5.68079	9.63e-22
TRINITY_DN703_c0_g1	[UP]	3.47157	0.0138309	5.67939	0.000345
TRINITY_DN2091_c0_g2	[UP]	3633.72	1.36e-23	5.66543	2.56e-26
TRINITY_DN761_c0_g1	[UP]	3615.35	1.32e-23	5.65814	2.47e-26
TRINITY_DN7864_c0_g1	[UP]	3609.13	1.08e-21	5.65568	2.57e-24
TRINITY_DN6031_c0_g1	[UP]	61.7452	3.87e-13	5.64856	2.07e-15
TRINITY_DN841_c0_g1	[UP]	28.7373	2.54e-09	5.64734	1.95e-11
TRINITY_DN2557_c0_g1	[UP]	3584.47	3.16e-18	5.64587	1.05e-20
TRINITY_DN1481_c2_g1	[UP]	12.2522	4.4e-07	5.63679	4.36e-09
TRINITY_DN8876_c0_g1	[DOWN]	-7.80135	0.000305	5.63192	4.73e-06
TRINITY_DN6223_c0_g2	[DOWN]	-3.61998	0.0168108	5.63115	0.000435
TRINITY_DN2801_c0_g1	[UP]	4.28526	0.0113228	5.62604	0.000272
TRINITY_DN3902_c0_g1	[DOWN]	-3.71684	0.00876811	5.62307	0.000203
TRINITY_DN13599_c0_g1	[UP]	3494.69	2.61e-23	5.60932	5.13e-26
TRINITY_DN2035_c0_g2	[UP]	4.57547	0.00121651	5.60521	2.18e-05
TRINITY_DN22722_c0_g1	[UP]	5.84338	0.00131884	5.60439	2.38e-05
TRINITY_DN2017_c0_g1	[DOWN]	-3.80094	0.00883914	5.59379	0.000205
TRINITY_DN9090_c0_g2	[DOWN]	-3.76053	0.00913076	5.59121	0.000213
TRINITY_DN364_c0_g3	[UP]	46.1115	1.87e-13	5.58894	9.71e-16
TRINITY_DN676_c0_g1	[UP]	472.129	5.3e-22	5.58822	1.18e-24
TRINITY_DN275_c1_g4	[UP]	17.3605	4.65e-07	5.57699	4.62e-09
TRINITY_DN102_c2_g1	[UP]	8.01816	1.09e-06	5.57199	1.15e-08
TRINITY_DN138_c1_g2	[UP]	9.55973	3.88e-05	5.57172	5.06e-07
TRINITY_DN2086_c0_g1	[UP]	4.34191	0.00270429	5.56931	5.34e-05
TRINITY_DN4598_c0_g5	[UP]	58.342	3.56e-09	5.56919	2.77e-11
TRINITY_DN3243_c0_g2	[UP]	3372.41	5.14e-19	5.55815	1.59e-21
TRINITY_DN2542_c0_g1	[UP]	26.9011	3.88e-10	5.54823	2.75e-12
TRINITY_DN4500_c0_g1	[UP]	73.536	1.2e-07	5.54516	1.09e-09
TRINITY_DN11591_c0_g1	[UP]	28.0876	0.000217	5.53996	3.29e-06
TRINITY_DN8089_c0_g1	[UP]	800.675	7.7e-22	5.53416	1.75e-24
TRINITY_DN2930_c0_g2	[UP]	3311.11	1.58e-18	5.53178	5.08e-21
TRINITY_DN3739_c0_g1	[UP]	3305.79	4.99e-21	5.52943	1.26e-23
TRINITY_DN13473_c0_g2	[UP]	3303.99	9.41e-18	5.5287	3.42e-20
TRINITY_DN554_c0_g3	[UP]	3299.3	9.5e-18	5.52651	3.48e-20
TRINITY_DN1025_c1_g1	[UP]	792.613	6.34e-23	5.51954	1.31e-25
TRINITY_DN13082_c0_g1	[UP]	3272.43	1.53e-22	5.51483	3.27e-25
TRINITY_DN1763_c0_g1	[UP]	9.7142	3.66e-05	5.50766	4.76e-07
TRINITY_DN2594_c0_g1	[DOWN]	-3.35065	0.0311135	5.5044	0.000902
TRINITY_DN59_c1_g2	[UP]	3242.08	1.41e-19	5.50147	4.11e-22
TRINITY_DN1795_c0_g5	[UP]	3236.29	1.16e-21	5.49887	2.77e-24
TRINITY_DN25339_c0_g1	[DOWN]	-3.89549	0.0271513	5.49252	0.000758
TRINITY_DN2034_c1_g3	[UP]	161.122	1.31e-13	5.48996	6.7e-16
TRINITY_DN3620_c0_g2	[UP]	3206.67	1.36e-16	5.48554	5.53e-19
TRINITY_DN1095_c1_g2	[UP]	3193.58	1.17e-13	5.47991	5.92e-16
TRINITY_DN845_c0_g1	[UP]	6.23237	0.00241887	5.47465	4.7e-05
TRINITY_DN188_c0_g2	[UP]	3177.08	5.96e-22	5.47232	1.34e-24
TRINITY_DN1563_c0_g1	[UP]	3167.89	1.13e-20	5.46817	2.94e-23
TRINITY_DN4802_c0_g1	[UP]	4.52926	0.00102174	5.46809	1.79e-05
TRINITY_DN165_c0_g6	[UP]	762.859	6.07e-16	5.46525	2.61e-18
TRINITY_DN5004_c1_g1	[UP]	29.0883	5.07e-07	5.46403	5.07e-09
TRINITY_DN100_c0_g3	[UP]	3152.75	8.97e-16	5.46137	3.93e-18
TRINITY_DN3235_c1_g1	[UP]	3.00428	0.044227	5.44836	0.00136291
TRINITY_DN667_c0_g1	[UP]	3116.14	6.82e-17	5.44455	2.69e-19
TRINITY_DN3755_c0_g1	[UP]	20.9755	1.98e-09	5.44432	1.52e-11
TRINITY_DN2875_c2_g2	[UP]	37.8719	0.000838	5.43658	1.43e-05
TRINITY_DN188_c3_g1	[UP]	3068.14	3.34e-20	5.42218	9.12e-23
TRINITY_DN3425_c1_g1	[DOWN]	-3.44012	0.0293192	5.41038	0.000835
TRINITY_DN362_c1_g1	[UP]	8.38992	0.0356541	5.40957	0.00105405
TRINITY_DN249_c0_g2	[UP]	12.9221	2.44e-07	5.40845	2.33e-09
TRINITY_DN526_c2_g1	[UP]	3038.99	9.93e-22	5.40842	2.32e-24
TRINITY_DN77_c1_g1	[UP]	734.256	1.17e-21	5.40747	2.8e-24
TRINITY_DN416_c0_g3	[UP]	3031.96	1.37e-15	5.40521	6.13e-18
TRINITY_DN2139_c3_g1	[UP]	3026.26	2.47e-22	5.40239	5.42e-25
TRINITY_DN19441_c0_g4	[UP]	6.55953	0.000102	5.38729	1.44e-06
TRINITY_DN584_c0_g3	[UP]	48.4546	4.34e-06	5.37671	4.96e-08
TRINITY_DN34_c0_g8	[UP]	406.146	1.04e-13	5.3703	5.24e-16
TRINITY_DN7056_c0_g1	[UP]	3.74729	0.0177774	5.35661	0.000463
TRINITY_DN4218_c0_g4	[UP]	280.023	1.08e-18	5.35598	3.41e-21
TRINITY_DN2347_c0_g2	[UP]	10.1146	0.00480629	5.35576	0.000102
TRINITY_DN961_c1_g2	[UP]	2928.84	2.37e-21	5.35537	5.78e-24
TRINITY_DN647_c0_g2	[UP]	4.68238	0.000895	5.34772	1.54e-05
TRINITY_DN3900_c0_g1	[UP]	10.4572	2.4e-06	5.34003	2.64e-08
TRINITY_DN1774_c0_g2	[UP]	2883.04	3.64e-18	5.33276	1.24e-20
TRINITY_DN1774_c1_g1	[UP]	2873.29	4.39e-21	5.32785	1.1e-23
TRINITY_DN1506_c0_g3	[UP]	22.8528	3.75e-08	5.32531	3.26e-10
TRINITY_DN391_c0_g1	[UP]	392.454	1.15e-15	5.31827	5.08e-18
TRINITY_DN10613_c1_g1	[DOWN]	-3.90596	0.00596253	5.31754	0.00013
TRINITY_DN4219_c0_g1	[UP]	688.298	7.59e-22	5.31691	1.72e-24
TRINITY_DN7162_c2_g4	[UP]	2833.84	3.24e-18	5.30803	1.09e-20
TRINITY_DN1444_c0_g1	[DOWN]	-14.2687	8.64e-08	5.30456	7.83e-10
TRINITY_DN381_c1_g1	[UP]	2777.23	2.92e-17	5.27905	1.12e-19
TRINITY_DN89_c1_g2	[UP]	265.986	6.1e-13	5.27739	3.35e-15
TRINITY_DN2722_c0_g1	[UP]	9.5529	6.85e-05	5.27301	9.35e-07
TRINITY_DN5295_c0_g6	[UP]	7.93	0.00322689	5.26909	6.49e-05
TRINITY_DN272_c0_g3	[UP]	2752.31	2.95e-11	5.26625	1.9e-13
TRINITY_DN231_c1_g5	[UP]	2750.29	1.7e-17	5.26504	6.35e-20
TRINITY_DN5071_c0_g1	[UP]	103.913	3.29e-12	5.2613	1.96e-14
TRINITY_DN3052_c0_g4	[UP]	2740.97	2.62e-07	5.26047	2.52e-09
TRINITY_DN1018_c1_g4	[UP]	660.986	9.44e-21	5.25887	2.44e-23
TRINITY_DN940_c1_g2	[UP]	2733.36	1.48e-21	5.2561	3.57e-24
TRINITY_DN3229_c0_g4	[UP]	656.266	5.55e-14	5.24939	2.74e-16
TRINITY_DN4657_c0_g1	[DOWN]	-3.30101	0.0442849	5.24478	0.0013674
TRINITY_DN15071_c0_g1	[UP]	2690.54	1.79e-06	5.23382	1.94e-08
TRINITY_DN2028_c0_g1	[UP]	369.202	3.97e-20	5.23341	1.1e-22
TRINITY_DN2734_c0_g2	[UP]	2686.25	2.21e-18	5.23117	7.25e-21
TRINITY_DN9682_c0_g2	[UP]	45.7408	1.07e-09	5.22898	7.94e-12
TRINITY_DN641_c0_g1	[DOWN]	-4.34714	0.0209723	5.22874	0.00056
TRINITY_DN3229_c0_g6	[UP]	2671.79	2.74e-21	5.22336	6.74e-24
TRINITY_DN12641_c0_g2	[UP]	2668.2	3.65e-20	5.22145	1.01e-22
TRINITY_DN1980_c1_g1	[UP]	115.226	5.91e-16	5.21769	2.52e-18
TRINITY_DN6484_c0_g4	[UP]	6.11433	0.000212	5.21578	3.19e-06
TRINITY_DN2529_c0_g3	[DOWN]	-4.37816	0.0163474	5.21212	0.000422
TRINITY_DN1917_c0_g1	[UP]	2650.5	1.25e-19	5.2119	3.58e-22
TRINITY_DN1698_c0_g3	[UP]	2649.6	2e-19	5.21135	5.95e-22
TRINITY_DN4688_c0_g1	[UP]	4.45961	0.00694084	5.19962	0.000155
TRINITY_DN1394_c3_g1	[UP]	250.875	1.93e-20	5.19427	5.09e-23
TRINITY_DN252_c3_g1	[UP]	4.99255	0.00494715	5.19284	0.000105
TRINITY_DN863_c0_g6	[UP]	3.66881	0.0137505	5.18908	0.000342
TRINITY_DN3618_c0_g1	[UP]	3.55798	0.0254565	5.1871	0.000705
TRINITY_DN4218_c0_g3	[UP]	628.866	1.17e-20	5.18509	3.06e-23
TRINITY_DN1880_c0_g2	[DOWN]	-4.99771	0.000852	5.17959	1.46e-05
TRINITY_DN2586_c1_g2	[UP]	65.6805	1.09e-07	5.17449	9.99e-10
TRINITY_DN112_c0_g4	[UP]	2577.71	6.71e-19	5.1719	2.11e-21
TRINITY_DN443_c0_g1	[DOWN]	-7.48617	2.41e-05	5.16816	3.05e-07
TRINITY_DN3142_c0_g1	[DOWN]	-4.84241	0.00316605	5.16205	6.37e-05
TRINITY_DN1344_c0_g1	[DOWN]	-3.38915	0.0229569	5.1615	0.000622
TRINITY_DN4786_c0_g2	[UP]	7.27962	8.29e-05	5.16131	1.15e-06
TRINITY_DN3988_c0_g1	[UP]	3.782	0.0123334	5.15771	0.000301
TRINITY_DN562_c0_g2	[UP]	8.63078	3.48e-05	5.15685	4.5e-07
TRINITY_DN653_c0_g2	[UP]	95.9448	1.22e-13	5.14946	6.19e-16
TRINITY_DN1496_c0_g1	[UP]	8.326	2.83e-05	5.14858	3.59e-07
TRINITY_DN860_c0_g2	[UP]	242.796	9.89e-16	5.14473	4.34e-18
TRINITY_DN516_c1_g2	[UP]	185.236	4.18e-18	5.13991	1.44e-20
TRINITY_DN5712_c0_g1	[UP]	149.953	3.14e-17	5.1364	1.2e-19
TRINITY_DN4412_c0_g3	[UP]	2499.59	3.13e-19	5.12764	9.53e-22
TRINITY_DN1226_c0_g1	[UP]	124.766	5.41e-14	5.12479	2.66e-16
TRINITY_DN1385_c0_g3	[DOWN]	-4.06861	0.0305491	5.12457	0.000883
TRINITY_DN8105_c0_g3	[UP]	2489.33	2.56e-15	5.12187	1.16e-17
TRINITY_DN12153_c0_g1	[UP]	94.4013	2.05e-16	5.11919	8.38e-19
TRINITY_DN994_c1_g1	[UP]	340.325	3.11e-19	5.11888	9.45e-22
TRINITY_DN5374_c1_g2	[UP]	123.791	8.92e-14	5.10934	4.46e-16
TRINITY_DN8638_c0_g1	[UP]	25.5845	1.47e-08	5.1035	1.22e-10
TRINITY_DN1383_c1_g1	[UP]	12.1498	0.000109	5.10305	1.55e-06
TRINITY_DN1024_c2_g1	[UP]	75.3053	0.000184	5.10209	2.75e-06
TRINITY_DN59_c2_g2	[UP]	2446.31	6.39e-19	5.09675	1.99e-21
TRINITY_DN5368_c0_g1	[DOWN]	-4.95234	0.039614	5.0876	0.00119527
TRINITY_DN4412_c0_g6	[UP]	2426.79	2.23e-19	5.08519	6.7e-22
TRINITY_DN3151_c1_g1	[UP]	2425.55	1.93e-19	5.08451	5.71e-22
TRINITY_DN12411_c0_g1	[UP]	2420.61	6.81e-17	5.08163	2.68e-19
TRINITY_DN269_c1_g1	[DOWN]	-3.60432	0.044227	5.07959	0.00136265
TRINITY_DN4542_c0_g6	[UP]	30.6376	1.72e-10	5.0728	1.18e-12
TRINITY_DN8381_c0_g7	[UP]	2390.4	1.18e-10	5.06379	7.91e-13
TRINITY_DN6223_c0_g3	[DOWN]	-6.07966	0.000471	5.06248	7.65e-06
TRINITY_DN1433_c0_g2	[UP]	9.4949	0.000375	5.06224	5.96e-06
TRINITY_DN2783_c0_g1	[DOWN]	-3.88928	0.00681047	5.06165	0.000152
TRINITY_DN4740_c1_g1	[UP]	576.253	5.09e-11	5.05895	3.34e-13
TRINITY_DN526_c2_g2	[UP]	2370.48	1.18e-20	5.05151	3.1e-23
TRINITY_DN1113_c0_g2	[UP]	2368.07	3.92e-18	5.05009	1.34e-20
TRINITY_DN4088_c0_g1	[DOWN]	-4.22219	0.0133367	5.0476	0.000329
TRINITY_DN7483_c0_g3	[UP]	568.913	1.76e-19	5.04372	5.19e-22
TRINITY_DN13761_c0_g1	[UP]	2349.16	1.98e-08	5.0389	1.67e-10
TRINITY_DN2961_c1_g1	[UP]	2341.16	4.53e-20	5.03363	1.27e-22
TRINITY_DN3961_c0_g2	[UP]	564.767	7.45e-13	5.03035	4.15e-15
TRINITY_DN7953_c0_g1	[UP]	6.16193	0.0020815	5.02847	3.99e-05
TRINITY_DN1816_c0_g1	[UP]	318.048	4.27e-19	5.01978	1.32e-21
TRINITY_DN861_c0_g1	[UP]	4.87883	0.00379749	5.01413	7.76e-05
TRINITY_DN2012_c0_g1	[DOWN]	-3.46513	0.0172155	5.01029	0.000447
TRINITY_DN8048_c3_g2	[UP]	2301.83	6.9e-10	5.00962	4.97e-12
TRINITY_DN106_c0_g1	[DOWN]	-10.0409	7.56e-07	5.00793	7.76e-09
TRINITY_DN2100_c0_g2	[UP]	554.095	6.06e-13	5.00676	3.32e-15
TRINITY_DN8289_c0_g1	[UP]	43.8198	5.53e-14	5.00269	2.72e-16
TRINITY_DN1910_c1_g2	[UP]	7.61747	4.46e-06	4.99617	5.12e-08
TRINITY_DN7264_c0_g1	[UP]	548.897	1.01e-09	4.99402	7.38e-12
TRINITY_DN2669_c0_g2	[UP]	2254.34	2.91e-11	4.97964	1.88e-13
TRINITY_DN8009_c0_g1	[UP]	2252.8	4.93e-10	4.97871	3.5e-12
TRINITY_DN2107_c0_g4	[UP]	8.07305	0.00744316	4.97861	0.000168
TRINITY_DN4318_c0_g1	[UP]	541.205	5.14e-17	4.97238	1.99e-19
TRINITY_DN31_c0_g1	[UP]	25.0721	3.1e-11	4.96934	2.01e-13
TRINITY_DN5696_c0_g1	[UP]	132.136	1.99e-05	4.9671	2.47e-07
TRINITY_DN7417_c0_g1	[DOWN]	-4.67307	0.0139535	4.96176	0.000349
TRINITY_DN3393_c0_g1	[UP]	30.6449	1.47e-09	4.96053	1.1e-11
TRINITY_DN271_c1_g3	[UP]	537.541	1.57e-18	4.96001	5.03e-21
TRINITY_DN7799_c0_g2	[DOWN]	-4.65367	0.00162683	4.95796	3.02e-05
TRINITY_DN12189_c0_g2	[UP]	35.2239	0.00975501	4.9553	0.000229
TRINITY_DN5807_c0_g2	[UP]	61.5974	1.59e-08	4.95353	1.32e-10
TRINITY_DN6571_c1_g1	[UP]	302.33	1.01e-09	4.95161	7.43e-12
TRINITY_DN4220_c0_g2	[UP]	20.7747	0.00041	4.95151	6.58e-06
TRINITY_DN286_c1_g3	[UP]	15.6113	1.5e-07	4.95079	1.4e-09
TRINITY_DN3164_c0_g1	[UP]	5.2929	0.000423	4.94729	6.81e-06
TRINITY_DN31_c2_g2	[UP]	19.3425	1.45e-07	4.94526	1.35e-09
TRINITY_DN1306_c1_g1	[UP]	5.5151	0.00032	4.94108	4.97e-06
TRINITY_DN247_c0_g3	[DOWN]	-3.11346	0.0496739	4.94054	0.00157537
TRINITY_DN9819_c0_g2	[UP]	9.20697	0.000643	4.9398	1.07e-05
TRINITY_DN92_c0_g1	[UP]	528.282	7.89e-20	4.93744	2.23e-22
TRINITY_DN5644_c0_g1	[UP]	10.5413	3.44e-06	4.93371	3.87e-08
TRINITY_DN157_c0_g3	[UP]	82.69	7.52e-16	4.93275	3.26e-18
TRINITY_DN3854_c0_g2	[UP]	25.1909	1.94e-09	4.92502	1.48e-11
TRINITY_DN1173_c1_g1	[UP]	2167.17	1.38e-11	4.92303	8.73e-14
TRINITY_DN1096_c0_g8	[UP]	11.2097	0.000547	4.91365	9e-06
TRINITY_DN5106_c0_g1	[UP]	7.35407	0.00279501	4.90863	5.54e-05
TRINITY_DN5993_c0_g2	[DOWN]	-5.1919	0.0263786	4.90815	0.000734
TRINITY_DN3757_c0_g1	[UP]	3.68648	0.0168773	4.90424	0.000437
TRINITY_DN3588_c0_g1	[UP]	10.0953	3.7e-07	4.90317	3.61e-09
TRINITY_DN240_c0_g2	[UP]	59.0858	2.99e-08	4.90245	2.56e-10
TRINITY_DN3673_c0_g5	[UP]	9.14722	0.0394109	4.89941	0.00118783
TRINITY_DN34_c0_g1	[UP]	2131.64	5.27e-14	4.89923	2.57e-16
TRINITY_DN6699_c0_g1	[UP]	202.44	1.44e-05	4.89667	1.75e-07
TRINITY_DN1171_c0_g1	[UP]	7.53609	0.000449	4.88972	7.25e-06
TRINITY_DN10829_c0_g1	[DOWN]	-3.5424	0.0190394	4.88808	0.000498
TRINITY_DN262_c0_g2	[UP]	10.2841	1.55e-06	4.8788	1.67e-08
TRINITY_DN994_c0_g4	[UP]	2096.72	1.51e-19	4.87536	4.39e-22
TRINITY_DN4317_c0_g1	[UP]	2090.62	5.02e-16	4.87128	2.13e-18
TRINITY_DN9698_c0_g2	[UP]	2079.92	1.56e-19	4.86382	4.55e-22
TRINITY_DN1710_c0_g1	[UP]	8.55298	8.85e-06	4.86201	1.06e-07
TRINITY_DN571_c1_g1	[UP]	2072.85	1.13e-19	4.85894	3.22e-22
TRINITY_DN21175_c0_g1	[UP]	2064.32	2.81e-19	4.85303	8.47e-22
TRINITY_DN863_c0_g2	[UP]	2060.47	1.19e-17	4.85039	4.41e-20
TRINITY_DN1135_c0_g2	[UP]	496.232	1.31e-08	4.84434	1.08e-10
TRINITY_DN4960_c0_g2	[UP]	494.642	5.7e-13	4.84406	3.1e-15
TRINITY_DN1364_c0_g2	[UP]	36.6621	4.17e-11	4.84153	2.72e-13
TRINITY_DN5242_c0_g1	[DOWN]	-3.3397	0.0354321	4.84153	0.00104709
TRINITY_DN275_c1_g3	[UP]	10.3519	7.61e-05	4.83556	1.05e-06
TRINITY_DN2604_c0_g1	[UP]	492.251	1.37e-19	4.83399	3.95e-22
TRINITY_DN13473_c0_g4	[UP]	2026.73	3.84e-17	4.82671	1.48e-19
TRINITY_DN5665_c0_g1	[UP]	8.96514	2.89e-05	4.81924	3.69e-07
TRINITY_DN3358_c1_g1	[UP]	5.08396	0.000697	4.81706	1.17e-05
TRINITY_DN8638_c0_g2	[UP]	2006.71	3.83e-18	4.81245	1.31e-20
TRINITY_DN26410_c1_g1	[DOWN]	-4.01328	0.00697739	4.80713	0.000156
TRINITY_DN34_c0_g7	[UP]	273.902	1.04e-14	4.80609	4.83e-17
TRINITY_DN77_c0_g2	[UP]	33.6042	9e-13	4.79986	5.07e-15
TRINITY_DN64094_c0_g1	[UP]	1989.17	2.23e-19	4.79983	6.69e-22
TRINITY_DN1364_c0_g1	[UP]	1986.29	2.26e-11	4.79802	1.44e-13
TRINITY_DN2942_c0_g1	[UP]	1984.46	5.6e-18	4.79646	1.97e-20
TRINITY_DN3795_c0_g2	[UP]	98.8756	1.66e-16	4.79179	6.77e-19
TRINITY_DN8800_c0_g2	[UP]	66.7235	5.87e-14	4.78959	2.91e-16
TRINITY_DN2123_c0_g1	[UP]	4.72474	0.00286627	4.77067	5.72e-05
TRINITY_DN4960_c0_g4	[UP]	1945.21	6.31e-09	4.76817	5.07e-11
TRINITY_DN12810_c0_g1	[UP]	4.75113	0.00828998	4.76763	0.000191
TRINITY_DN11031_c0_g3	[UP]	53.8182	7.27e-08	4.76704	6.53e-10
TRINITY_DN4109_c5_g1	[UP]	114.494	1.26e-16	4.75212	5.1e-19
TRINITY_DN9308_c0_g2	[DOWN]	-3.31067	0.0452498	4.74646	0.00141399
TRINITY_DN7491_c0_g3	[UP]	1907.71	6.52e-18	4.73989	2.3e-20
TRINITY_DN1861_c0_g1	[UP]	1907.26	1.07e-17	4.73956	3.91e-20
TRINITY_DN28305_c0_g1	[DOWN]	-3.23743	0.0414686	4.73716	0.00126082
TRINITY_DN1388_c0_g1	[UP]	1901.22	2.2e-17	4.73502	8.26e-20
TRINITY_DN6618_c0_g2	[UP]	6.10039	0.000937	4.73082	1.62e-05
TRINITY_DN6710_c0_g1	[UP]	5.24016	0.00104804	4.72864	1.84e-05
TRINITY_DN8439_c0_g1	[UP]	7.82745	0.0335825	4.72154	0.000986
TRINITY_DN2247_c0_g1	[UP]	1880.45	1.15e-09	4.71958	8.58e-12
TRINITY_DN286_c0_g2	[UP]	1877.49	4.02e-07	4.71747	3.96e-09
TRINITY_DN262_c0_g5	[UP]	1869.71	8.37e-10	4.71136	6.1e-12
TRINITY_DN10905_c0_g2	[UP]	69.9713	0.000851	4.70947	1.46e-05
TRINITY_DN11382_c0_g1	[UP]	15.2434	1.06e-08	4.69896	8.69e-11
TRINITY_DN2185_c0_g2	[UP]	1853.64	3.55e-18	4.69866	1.2e-20
TRINITY_DN1425_c0_g1	[UP]	444.908	1.45e-17	4.69159	5.4e-20
TRINITY_DN1388_c0_g2	[UP]	1839.45	1.09e-17	4.6876	4.04e-20
TRINITY_DN8720_c0_g1	[UP]	11.7639	0.00141938	4.68019	2.59e-05
TRINITY_DN5409_c0_g1	[DOWN]	-3.47931	0.0399479	4.67327	0.00120579
TRINITY_DN6323_c0_g1	[DOWN]	-5.97135	0.000874	4.67001	1.5e-05
TRINITY_DN162_c0_g4	[UP]	1814.41	1.38e-18	4.66797	4.41e-21
TRINITY_DN18_c0_g4	[UP]	26.0204	2.02e-11	4.66331	1.29e-13
TRINITY_DN1087_c1_g3	[UP]	14.8186	2.25e-05	4.66236	2.81e-07
TRINITY_DN392_c0_g4	[UP]	1805.56	7.22e-18	4.66095	2.58e-20
TRINITY_DN13421_c0_g1	[UP]	1804.87	2.71e-18	4.66043	8.93e-21
TRINITY_DN1083_c0_g1	[UP]	1803.51	1.65e-18	4.65933	5.33e-21
TRINITY_DN647_c2_g1	[UP]	1801.04	3.25e-12	4.65761	1.93e-14
TRINITY_DN11801_c0_g1	[UP]	8.49121	0.00331833	4.65656	6.69e-05
TRINITY_DN65_c0_g2	[UP]	1799.42	2.77e-18	4.6561	9.16e-21
TRINITY_DN8631_c0_g3	[UP]	245.766	4.65e-15	4.65369	2.14e-17
TRINITY_DN381_c6_g1	[UP]	1796.06	1.21e-12	4.65362	6.93e-15
TRINITY_DN12504_c0_g1	[UP]	433.172	7.52e-18	4.6533	2.69e-20
TRINITY_DN10159_c0_g1	[UP]	6.48542	0.000127	4.65098	1.82e-06
TRINITY_DN14457_c0_g1	[UP]	1775.22	1.63e-08	4.63712	1.36e-10
TRINITY_DN1184_c0_g2	[UP]	1773.33	1.64e-18	4.63516	5.29e-21
TRINITY_DN15858_c0_g1	[UP]	12.942	5.02e-05	4.62811	6.68e-07
TRINITY_DN11276_c0_g1	[UP]	1762.58	2.48e-16	4.6265	1.02e-18
TRINITY_DN9580_c0_g1	[UP]	22.9235	5.34e-09	4.62076	4.25e-11
TRINITY_DN3229_c0_g5	[UP]	422.593	3.85e-07	4.62041	3.78e-09
TRINITY_DN999_c0_g3	[UP]	1752.87	4.63e-17	4.61856	1.79e-19
TRINITY_DN2590_c0_g2	[UP]	37.9668	4.75e-13	4.61568	2.55e-15
TRINITY_DN296_c0_g3	[UP]	1745.44	2.79e-17	4.61241	1.06e-19
TRINITY_DN6134_c0_g4	[DOWN]	-3.77558	0.0393967	4.61069	0.00118697
TRINITY_DN1979_c0_g2	[UP]	4.84776	0.00970095	4.60664	0.000228
TRINITY_DN3605_c0_g1	[UP]	40.3308	9.46e-07	4.6064	9.83e-09
TRINITY_DN4904_c0_g1	[UP]	102.742	4.8e-10	4.60595	3.41e-12
TRINITY_DN4023_c0_g1	[UP]	417.546	2.22e-15	4.60103	1e-17
TRINITY_DN991_c0_g3	[UP]	1731.46	1.22e-15	4.60083	5.42e-18
TRINITY_DN3601_c0_g1	[UP]	4.73888	0.0192713	4.60015	0.000507
TRINITY_DN69_c1_g1	[UP]	5.43451	0.00212433	4.59091	4.07e-05
TRINITY_DN3502_c0_g1	[DOWN]	-6.08155	0.000274	4.5906	4.2e-06
TRINITY_DN13661_c0_g1	[DOWN]	-3.82482	0.0109751	4.58837	0.000263
TRINITY_DN9810_c0_g2	[UP]	64.6789	3.32e-14	4.58686	1.59e-16
TRINITY_DN3562_c1_g2	[UP]	162.99	1.94e-09	4.58468	1.48e-11
TRINITY_DN3795_c0_g4	[UP]	1704.11	2.56e-17	4.57812	9.72e-20
TRINITY_DN2315_c0_g1	[DOWN]	-3.31706	0.0306186	4.5777	0.000885
TRINITY_DN9698_c0_g3	[UP]	1698.45	4.18e-18	4.57333	1.45e-20
TRINITY_DN100_c0_g2	[UP]	1694.94	5.12e-15	4.57048	2.36e-17
TRINITY_DN5160_c1_g1	[UP]	1693.44	6.68e-14	4.56926	3.31e-16
TRINITY_DN2618_c1_g2	[UP]	32.188	8.22e-11	4.56819	5.45e-13
TRINITY_DN5577_c0_g2	[DOWN]	-4.96125	0.00668262	4.56627	0.000148
TRINITY_DN626_c0_g1	[UP]	1685.8	3.24e-18	4.56263	1.09e-20
TRINITY_DN269_c0_g2	[UP]	1675.08	2.2e-16	4.55354	9.01e-19
TRINITY_DN2347_c0_g1	[UP]	8.97035	0.010151	4.55098	0.00024
TRINITY_DN516_c0_g2	[UP]	56.1235	7.4e-09	4.54521	5.98e-11
TRINITY_DN2973_c0_g2	[UP]	1655.83	2.73e-09	4.53733	2.1e-11
TRINITY_DN10801_c0_g2	[UP]	16.2325	0.000238	4.53389	3.62e-06
TRINITY_DN3930_c0_g1	[UP]	7.34625	0.00475517	4.52139	0.0001
TRINITY_DN2478_c1_g3	[UP]	391.069	2.27e-11	4.5081	1.45e-13
TRINITY_DN1425_c0_g2	[UP]	24.6368	9.64e-05	4.50669	1.35e-06
TRINITY_DN3357_c0_g2	[UP]	1614.48	6.56e-18	4.50071	2.33e-20
TRINITY_DN7849_c0_g1	[UP]	3.32118	0.0296906	4.49858	0.000851
TRINITY_DN21630_c0_g1	[UP]	386.857	0.00254846	4.49637	4.97e-05
TRINITY_DN8506_c0_g1	[UP]	8.97585	4.32e-06	4.49601	4.93e-08
TRINITY_DN7644_c0_g2	[UP]	20.2409	9.92e-06	4.49567	1.19e-07
TRINITY_DN24239_c0_g1	[UP]	1608.04	9.02e-11	4.4953	6.01e-13
TRINITY_DN3764_c0_g5	[UP]	1606.85	1.22e-14	4.49404	5.75e-17
TRINITY_DN57_c0_g2	[UP]	1600.2	9.83e-14	4.48814	4.95e-16
TRINITY_DN2548_c0_g1	[UP]	8.92841	0.00118257	4.48788	2.11e-05
TRINITY_DN2768_c1_g1	[UP]	1593.91	7.12e-17	4.48237	2.82e-19
TRINITY_DN10731_c0_g1	[UP]	151.994	7.52e-16	4.48102	3.27e-18
TRINITY_DN3437_c0_g1	[UP]	6.60065	0.00115701	4.48001	2.06e-05
TRINITY_DN15892_c1_g1	[UP]	1580.85	1.17e-15	4.4705	5.18e-18
TRINITY_DN98_c0_g1	[UP]	53.0283	4.96e-13	4.46904	2.67e-15
TRINITY_DN12424_c0_g1	[DOWN]	-3.97427	0.0221529	4.46785	0.000596
TRINITY_DN2273_c1_g1	[UP]	1576.42	5.24e-12	4.4668	3.17e-14
TRINITY_DN15927_c0_g1	[DOWN]	-5.82001	0.00533321	4.46679	0.000114
TRINITY_DN7819_c0_g1	[UP]	16.1176	2.23e-05	4.46591	2.77e-07
TRINITY_DN3795_c0_g3	[UP]	380.395	1.06e-16	4.46514	4.25e-19
TRINITY_DN8130_c0_g2	[UP]	6.52044	8.29e-05	4.45952	1.15e-06
TRINITY_DN1096_c0_g1	[UP]	24.7537	1.5e-05	4.45585	1.83e-07
TRINITY_DN4197_c0_g1	[UP]	7.82104	1.05e-05	4.45428	1.26e-07
TRINITY_DN6693_c0_g3	[UP]	33.8236	8.89e-12	4.45351	5.5e-14
TRINITY_DN4103_c0_g1	[UP]	39.4444	7.75e-12	4.45208	4.75e-14
TRINITY_DN8007_c0_g2	[UP]	1542.19	1.51e-10	4.43545	1.02e-12
TRINITY_DN59_c1_g1	[UP]	1540.55	2.79e-17	4.43362	1.06e-19
TRINITY_DN3681_c0_g1	[UP]	1540.1	9.33e-14	4.43333	4.68e-16
TRINITY_DN3565_c0_g1	[UP]	8.34788	0.00390573	4.43284	8e-05
TRINITY_DN17385_c0_g2	[UP]	1537.67	3.49e-06	4.43158	3.94e-08
TRINITY_DN11270_c0_g2	[DOWN]	-5.63443	0.0034048	4.42954	6.9e-05
TRINITY_DN4421_c0_g1	[UP]	1534.57	2.17e-08	4.42851	1.84e-10
TRINITY_DN14864_c0_g2	[UP]	90.9644	8.66e-10	4.42555	6.32e-12
TRINITY_DN3213_c0_g2	[UP]	145.349	1.47e-14	4.41983	6.95e-17
TRINITY_DN1917_c1_g2	[UP]	145.288	3.26e-16	4.4147	1.36e-18
TRINITY_DN7162_c2_g1	[UP]	1519.16	2.39e-09	4.41399	1.83e-11
TRINITY_DN20490_c0_g1	[UP]	1518.6	4.9e-14	4.41319	2.38e-16
TRINITY_DN6276_c0_g2	[UP]	110.342	0.000108	4.40726	1.53e-06
TRINITY_DN138_c1_g1	[UP]	1512.28	6.69e-17	4.40711	2.62e-19
TRINITY_DN8194_c0_g4	[UP]	1510.43	3.18e-06	4.406	3.55e-08
TRINITY_DN239_c0_g6	[UP]	1506.3	1.09e-16	4.4014	4.36e-19
TRINITY_DN10153_c0_g1	[UP]	1502.78	0.00029	4.39891	4.46e-06
TRINITY_DN20119_c0_g1	[UP]	14.338	0.0140103	4.39658	0.000351
TRINITY_DN2478_c1_g1	[UP]	1497.52	1.37e-09	4.39345	1.03e-11
TRINITY_DN34_c0_g6	[UP]	1495.77	7.98e-17	4.3914	3.17e-19
TRINITY_DN8105_c0_g5	[UP]	1493.51	3.75e-17	4.38921	1.44e-19
TRINITY_DN207_c2_g1	[UP]	1492.99	2.71e-15	4.38879	1.24e-17
TRINITY_DN9142_c0_g1	[DOWN]	-4.56362	0.0105953	4.37363	0.000252
TRINITY_DN2745_c0_g2	[UP]	4.43669	0.0446478	4.37108	0.00138132
TRINITY_DN159_c0_g1	[UP]	37.1563	4.36e-05	4.37071	5.74e-07
TRINITY_DN18471_c0_g2	[UP]	1473.53	1.3e-16	4.36997	5.27e-19
TRINITY_DN2745_c0_g4	[UP]	63.1743	1.33e-06	4.36238	1.42e-08
TRINITY_DN3085_c0_g1	[UP]	72.5624	6.75e-13	4.35559	3.75e-15
TRINITY_DN4880_c1_g1	[UP]	1452.3	9e-17	4.3492	3.59e-19
TRINITY_DN3188_c0_g3	[UP]	1449.82	1.22e-15	4.34679	5.41e-18
TRINITY_DN637_c0_g5	[UP]	1444.81	6.63e-16	4.34183	2.87e-18
TRINITY_DN2945_c0_g1	[UP]	1439.51	5.72e-16	4.33656	2.43e-18
TRINITY_DN10596_c0_g1	[UP]	7.37944	8.22e-05	4.33186	1.14e-06
TRINITY_DN1490_c1_g1	[DOWN]	-4.26715	0.00859558	4.33137	0.000199
TRINITY_DN4089_c0_g2	[UP]	25.386	0.0071182	4.33023	0.00016
TRINITY_DN1546_c0_g3	[UP]	345.097	4.16e-12	4.32924	2.49e-14
TRINITY_DN16296_c1_g2	[UP]	5.07804	0.0281438	4.32886	0.000793
TRINITY_DN6325_c0_g1	[DOWN]	-4.85026	0.00639727	4.31993	0.00014
TRINITY_DN9427_c0_g1	[UP]	193.494	3.07e-11	4.31038	1.99e-13
TRINITY_DN4868_c0_g3	[UP]	83.5944	1.26e-09	4.30859	9.4e-12
TRINITY_DN4074_c0_g1	[UP]	5.65821	0.00120467	4.30427	2.15e-05
TRINITY_DN194_c1_g3	[UP]	1405.52	1.27e-10	4.30267	8.54e-13
TRINITY_DN2078_c1_g1	[UP]	16.6779	0.00192218	4.29771	3.67e-05
TRINITY_DN295_c1_g2	[UP]	15.8246	3.57e-06	4.2924	4.04e-08
TRINITY_DN11572_c0_g1	[DOWN]	-3.72367	0.0428382	4.28722	0.00130633
TRINITY_DN4598_c0_g3	[UP]	3.58154	0.0412111	4.28615	0.00125215
TRINITY_DN392_c0_g3	[UP]	1389.47	3.03e-16	4.2859	1.26e-18
TRINITY_DN7855_c0_g3	[UP]	4.03408	0.00885576	4.28283	0.000206
TRINITY_DN30_c0_g2	[UP]	16.4339	1.4e-08	4.28019	1.15e-10
TRINITY_DN19070_c0_g1	[UP]	1380.4	2.79e-16	4.27658	1.15e-18
TRINITY_DN9287_c0_g2	[UP]	4.40735	0.00492757	4.26625	0.000105
TRINITY_DN4183_c0_g1	[UP]	22.7597	6.5e-10	4.26201	4.67e-12
TRINITY_DN193_c0_g1	[UP]	9.78104	1.98e-06	4.26184	2.16e-08
TRINITY_DN118_c3_g1	[UP]	1360.53	2.82e-09	4.25627	2.18e-11
TRINITY_DN2202_c0_g3	[DOWN]	-5.2694	0.00255639	4.24876	4.99e-05
TRINITY_DN25708_c0_g1	[UP]	22.4588	2.59e-07	4.24668	2.48e-09
TRINITY_DN7891_c0_g4	[UP]	31.4093	1.46e-08	4.24636	1.21e-10
TRINITY_DN14808_c0_g5	[UP]	1350.57	2.31e-10	4.24567	1.62e-12
TRINITY_DN1982_c0_g1	[UP]	1350.86	5.76e-16	4.24561	2.45e-18
TRINITY_DN1826_c0_g1	[UP]	3.68232	0.0251144	4.24227	0.000695
TRINITY_DN5106_c0_g3	[UP]	29.146	1.04e-07	4.2411	9.49e-10
TRINITY_DN8444_c0_g3	[UP]	3.94419	0.0180783	4.23662	0.000471
TRINITY_DN8353_c0_g1	[UP]	8.61684	0.007561	4.23173	0.000171
TRINITY_DN626_c0_g2	[UP]	1334.46	3.65e-15	4.22823	1.67e-17
TRINITY_DN13193_c0_g1	[UP]	40.1641	7.9e-10	4.22533	5.74e-12
TRINITY_DN4348_c0_g1	[DOWN]	-4.29979	0.018986	4.21955	0.000497
TRINITY_DN6571_c0_g3	[UP]	1325.73	4.54e-16	4.21881	1.91e-18
TRINITY_DN12144_c0_g2	[UP]	39.7346	0.00057	4.21855	9.42e-06
TRINITY_DN7680_c0_g1	[UP]	5.62626	0.00450963	4.21352	9.4e-05
TRINITY_DN10363_c0_g1	[DOWN]	-4.28636	0.00729388	4.2126	0.000165
TRINITY_DN9166_c1_g1	[UP]	317.448	6.78e-09	4.20633	5.47e-11
TRINITY_DN4220_c0_g3	[UP]	178.172	2.06e-07	4.19778	1.95e-09
TRINITY_DN2945_c0_g3	[UP]	1305.79	6.3e-16	4.19712	2.72e-18
TRINITY_DN18950_c0_g1	[UP]	1304.35	4.93e-16	4.19556	2.08e-18
TRINITY_DN8228_c0_g1	[DOWN]	-4.85507	0.0139535	4.19388	0.000349
TRINITY_DN6970_c0_g2	[UP]	39.2122	2.9e-11	4.19334	1.87e-13
TRINITY_DN1147_c0_g3	[UP]	1300.91	1.04e-15	4.19177	4.59e-18
TRINITY_DN14876_c0_g2	[UP]	1300.45	2.41e-09	4.19171	1.86e-11
TRINITY_DN12048_c0_g1	[UP]	5.73729	0.0127025	4.18667	0.000312
TRINITY_DN176_c1_g1	[UP]	14.0743	4.14e-07	4.18616	4.09e-09
TRINITY_DN2498_c3_g1	[UP]	76.8487	9.55e-13	4.18525	5.39e-15
TRINITY_DN182_c0_g3	[UP]	1294.88	8.23e-16	4.18514	3.59e-18
TRINITY_DN2357_c0_g1	[UP]	1294.54	5.21e-14	4.18487	2.54e-16
TRINITY_DN8631_c0_g2	[UP]	94.8711	2.07e-06	4.18142	2.27e-08
TRINITY_DN3415_c0_g2	[UP]	311.091	6.2e-16	4.18052	2.67e-18
TRINITY_DN4109_c0_g2	[UP]	1286.4	7.61e-12	4.176	4.66e-14
TRINITY_DN420_c1_g4	[UP]	1285.18	1.38e-10	4.17474	9.3e-13
TRINITY_DN19248_c0_g1	[UP]	1274.59	5.86e-11	4.16288	3.86e-13
TRINITY_DN474_c2_g2	[UP]	5.27326	0.00184397	4.1599	3.49e-05
TRINITY_DN3273_c0_g2	[UP]	306.365	1.03e-12	4.15614	5.85e-15
TRINITY_DN1600_c2_g1	[UP]	27.1541	0.000124	4.15529	1.79e-06
TRINITY_DN2357_c0_g2	[UP]	1266.67	2.83e-08	4.1542	2.42e-10
TRINITY_DN8009_c1_g1	[UP]	3.53865	0.0492866	4.14724	0.00156255
TRINITY_DN4435_c0_g2	[UP]	1259.97	5.21e-07	4.14676	5.21e-09
TRINITY_DN275_c0_g2	[UP]	1260.21	8.35e-13	4.14653	4.67e-15
TRINITY_DN19269_c0_g1	[UP]	25.2444	1.19e-06	4.14374	1.27e-08
TRINITY_DN4790_c0_g2	[DOWN]	-3.51159	0.0316993	4.14057	0.000921
TRINITY_DN6627_c2_g1	[DOWN]	-4.01137	0.0145439	4.13749	0.000366
TRINITY_DN3795_c2_g1	[UP]	4.82522	0.0258804	4.13323	0.000718
TRINITY_DN9787_c0_g2	[UP]	1242.83	1.03e-13	4.12643	5.17e-16
TRINITY_DN1795_c0_g3	[UP]	1238.55	5.95e-13	4.12177	3.25e-15
TRINITY_DN3961_c0_g4	[UP]	117.772	1.38e-10	4.11929	9.29e-13
TRINITY_DN149_c0_g1	[UP]	53.1222	8.92e-07	4.11923	9.23e-09
TRINITY_DN3577_c0_g2	[UP]	46.3112	1.79e-10	4.11784	1.23e-12
TRINITY_DN3928_c0_g1	[UP]	1233.57	3.14e-12	4.11565	1.85e-14
TRINITY_DN2139_c1_g1	[UP]	1229.73	6.46e-15	4.11137	3e-17
TRINITY_DN455_c0_g3	[UP]	1228.84	9.44e-09	4.11086	7.69e-11
TRINITY_DN3077_c1_g1	[UP]	296.641	7.53e-11	4.11005	4.99e-13
TRINITY_DN2139_c0_g2	[UP]	13.8166	6.19e-07	4.10799	6.28e-09
TRINITY_DN4146_c0_g2	[UP]	1225.87	1.27e-05	4.10773	1.54e-07
TRINITY_DN2945_c0_g4	[UP]	1226.28	2.21e-15	4.10741	9.96e-18
TRINITY_DN455_c0_g2	[UP]	1217.32	4.14e-08	4.09748	3.63e-10
TRINITY_DN6686_c0_g1	[DOWN]	-5.86447	0.00139286	4.09617	2.54e-05
TRINITY_DN262_c0_g6	[UP]	1215.81	2.11e-15	4.09515	9.51e-18
TRINITY_DN5641_c1_g1	[UP]	115.212	2.38e-08	4.09198	2.03e-10
TRINITY_DN6366_c1_g1	[UP]	1210.47	1.22e-06	4.08957	1.3e-08
TRINITY_DN6970_c0_g3	[DOWN]	-5.054	0.00395456	4.08346	8.12e-05
TRINITY_DN1302_c0_g1	[DOWN]	-4.43309	0.0205945	4.08126	0.000547
TRINITY_DN5879_c1_g2	[UP]	7.99978	0.000119	4.07699	1.71e-06
TRINITY_DN5702_c0_g1	[UP]	1193.2	8.49e-08	4.06777	7.69e-10
TRINITY_DN991_c2_g1	[UP]	3.63094	0.0394737	4.0659	0.00119016
TRINITY_DN1777_c1_g3	[UP]	27.3277	1.31e-09	4.05856	9.76e-12
TRINITY_DN12165_c1_g1	[UP]	1183.46	4.39e-12	4.05645	2.64e-14
TRINITY_DN3562_c0_g1	[UP]	86.3044	3.15e-13	4.05234	1.68e-15
TRINITY_DN6488_c1_g1	[DOWN]	-6.11463	0.0025899	4.04755	5.07e-05
TRINITY_DN2557_c0_g8	[UP]	1175.63	1.13e-14	4.04721	5.29e-17
TRINITY_DN2107_c0_g2	[UP]	282.54	8.15e-06	4.04649	9.66e-08
TRINITY_DN5714_c0_g1	[UP]	4.19914	0.00912269	4.04005	0.000213
TRINITY_DN3762_c0_g1	[DOWN]	-6.8283	0.00452327	4.03772	9.44e-05
TRINITY_DN7463_c0_g1	[DOWN]	-4.00134	0.0373525	4.03757	0.0011143
TRINITY_DN10314_c0_g2	[UP]	84.6969	3.02e-10	4.03317	2.11e-12
TRINITY_DN9689_c0_g1	[UP]	1164	2.83e-14	4.03304	1.35e-16
TRINITY_DN2234_c0_g1	[UP]	11.4895	0.00304361	4.02714	6.1e-05
TRINITY_DN584_c0_g1	[UP]	1158.01	4.68e-09	4.0261	3.7e-11
TRINITY_DN12964_c0_g1	[UP]	1157.23	1.99e-13	4.02477	1.04e-15
TRINITY_DN6954_c2_g2	[UP]	279.036	4.13e-14	4.0231	1.99e-16
TRINITY_DN8625_c0_g1	[UP]	18.8979	7.78e-06	4.01499	9.19e-08
TRINITY_DN12280_c0_g2	[UP]	1148.81	6.14e-11	4.01453	4.06e-13
TRINITY_DN6489_c0_g1	[UP]	109.064	1.24e-10	4.01282	8.33e-13
TRINITY_DN1425_c0_g3	[UP]	1147.35	4.25e-14	4.01249	2.05e-16
TRINITY_DN3062_c0_g1	[UP]	1141.45	0.00426987	4.00628	8.81e-05
TRINITY_DN392_c0_g5	[UP]	1141.47	3.75e-14	4.00505	1.8e-16
TRINITY_DN12189_c0_g1	[UP]	1140.59	3.15e-13	4.00411	1.68e-15
TRINITY_DN10227_c0_g1	[UP]	18.9379	0.00013	4.00088	1.88e-06
TRINITY_DN2942_c0_g2	[UP]	1137.74	1.09e-14	4.00046	5.12e-17
TRINITY_DN3105_c0_g1	[UP]	15.9689	1.04e-07	3.99928	9.49e-10
TRINITY_DN15855_c0_g3	[UP]	1131.23	1.09e-09	3.99266	8.04e-12
TRINITY_DN4405_c0_g1	[UP]	1129.68	6.59e-08	3.99088	5.89e-10
TRINITY_DN912_c0_g3	[UP]	107.216	4.62e-13	3.98824	2.47e-15
TRINITY_DN1096_c0_g3	[UP]	13.1432	0.014573	3.98764	0.000367
TRINITY_DN4851_c0_g1	[DOWN]	-4.20985	0.0460543	3.98513	0.00144577
TRINITY_DN4421_c1_g1	[UP]	1124.7	1.87e-08	3.98452	1.57e-10
TRINITY_DN8800_c0_g4	[UP]	1123.76	2.25e-07	3.98345	2.14e-09
TRINITY_DN5106_c1_g4	[UP]	81.9157	3.14e-11	3.97857	2.04e-13
TRINITY_DN10378_c0_g1	[DOWN]	-4.05323	0.0382137	3.97814	0.00114624
TRINITY_DN59_c11_g1	[UP]	14.9933	0.000226	3.97798	3.44e-06
TRINITY_DN4275_c1_g2	[UP]	6.52448	0.010802	3.97737	0.000258
TRINITY_DN4671_c1_g3	[UP]	20.7759	2.31e-05	3.97504	2.91e-07
TRINITY_DN6595_c0_g2	[UP]	1116.43	2.36e-05	3.97436	2.97e-07
TRINITY_DN3699_c0_g1	[UP]	4.43092	0.0450251	3.97433	0.00140148
TRINITY_DN6672_c0_g1	[UP]	12.4635	8.04e-06	3.97287	9.51e-08
TRINITY_DN9511_c0_g1	[UP]	1113.99	5.36e-09	3.96987	4.27e-11
TRINITY_DN7799_c0_g3	[UP]	106.276	2.24e-12	3.96885	1.31e-14
TRINITY_DN5641_c1_g2	[UP]	1111.41	1.07e-11	3.96725	6.66e-14
TRINITY_DN9076_c1_g1	[UP]	1109.13	1.95e-09	3.96454	1.49e-11
TRINITY_DN1552_c0_g2	[UP]	1108.32	1.47e-13	3.96314	7.6e-16
TRINITY_DN3900_c0_g2	[UP]	30.115	2.1e-07	3.96228	2e-09
TRINITY_DN257_c0_g3	[DOWN]	-12.6221	0.000489	3.96007	7.99e-06
TRINITY_DN6106_c0_g1	[UP]	9.24992	0.000925	3.95916	1.6e-05
TRINITY_DN6315_c0_g7	[UP]	1104.45	2.22e-14	3.9581	1.06e-16
TRINITY_DN16680_c0_g1	[DOWN]	-7.01664	0.00120816	3.95402	2.16e-05
TRINITY_DN4542_c0_g4	[UP]	1092.89	0.00139077	3.94424	2.53e-05
TRINITY_DN5912_c1_g1	[UP]	53.9591	3.48e-10	3.93743	2.45e-12
TRINITY_DN3243_c0_g1	[UP]	1086.8	9.83e-14	3.93516	4.94e-16
TRINITY_DN8381_c0_g4	[UP]	1085.31	3.75e-07	3.93384	3.67e-09
TRINITY_DN8189_c1_g1	[UP]	261.367	5.15e-10	3.93377	3.67e-12
TRINITY_DN5300_c1_g1	[UP]	1085	7.97e-07	3.93347	8.19e-09
TRINITY_DN9823_c0_g1	[UP]	9.9421	0.0317888	3.92967	0.000925
TRINITY_DN11282_c0_g1	[DOWN]	-4.27673	0.0414686	3.92631	0.00126089
TRINITY_DN3673_c1_g1	[UP]	1076.7	0.000998	3.92296	1.74e-05
TRINITY_DN194_c1_g6	[UP]	1074.73	1.5e-07	3.91983	1.4e-09
TRINITY_DN3764_c0_g3	[UP]	18.6526	3.27e-06	3.91791	3.67e-08
TRINITY_DN1698_c0_g4	[UP]	1071.02	1.25e-12	3.91413	7.16e-15
TRINITY_DN7416_c0_g1	[UP]	10.5937	0.000921	3.90828	1.59e-05
TRINITY_DN4591_c0_g3	[UP]	1064.84	1.28e-13	3.90607	6.54e-16
TRINITY_DN6399_c1_g1	[UP]	31.855	8.29e-10	3.90214	6.03e-12
TRINITY_DN4412_c0_g2	[UP]	77.4575	4.8e-11	3.89978	3.15e-13
TRINITY_DN7613_c0_g2	[DOWN]	-5.87594	0.0485823	3.89817	0.0015386
TRINITY_DN5640_c0_g3	[UP]	1053.94	1.28e-13	3.8914	6.54e-16
TRINITY_DN549_c0_g2	[UP]	12.1335	0.00281943	3.88212	5.62e-05
TRINITY_DN1283_c0_g1	[UP]	1045.17	3.58e-14	3.87944	1.72e-16
TRINITY_DN6924_c0_g4	[UP]	16.1194	2.49e-06	3.87539	2.74e-08
TRINITY_DN3633_c0_g1	[UP]	142.184	1.16e-12	3.87508	6.63e-15
TRINITY_DN3667_c1_g2	[UP]	1040.63	4.63e-06	3.87408	5.32e-08
TRINITY_DN8151_c0_g1	[DOWN]	-5.25892	0.00760305	3.87151	0.000172
TRINITY_DN7799_c0_g4	[UP]	17.9571	2.33e-07	3.86114	2.22e-09
TRINITY_DN7434_c0_g4	[UP]	1025.37	9e-13	3.8523	5.06e-15
TRINITY_DN5992_c0_g1	[UP]	1021.03	1.1e-08	3.84666	8.99e-11
TRINITY_DN10656_c0_g3	[UP]	1020.94	2.05e-13	3.84607	1.07e-15
TRINITY_DN660_c6_g1	[UP]	1018.05	3.18e-05	3.84296	4.08e-07
TRINITY_DN2015_c0_g1	[UP]	139.193	6.57e-10	3.84287	4.73e-12
TRINITY_DN646_c0_g2	[UP]	1017.57	9.04e-05	3.84237	1.27e-06
TRINITY_DN6529_c0_g1	[UP]	12.2714	9.75e-06	3.83829	1.17e-07
TRINITY_DN16983_c0_g1	[UP]	33.7497	2.76e-07	3.83505	2.66e-09
TRINITY_DN4644_c0_g1	[UP]	1009.51	5.85e-08	3.83059	5.19e-10
TRINITY_DN8444_c0_g1	[UP]	73.5731	3.9e-12	3.82962	2.33e-14
TRINITY_DN4062_c0_g2	[UP]	9.96031	5.62e-05	3.82954	7.55e-07
TRINITY_DN991_c0_g1	[UP]	49.9327	2.28e-10	3.82706	1.58e-12
TRINITY_DN2317_c0_g1	[UP]	5.08629	0.0202804	3.82128	0.000537
TRINITY_DN1015_c0_g2	[UP]	33.1085	2.65e-06	3.81903	2.92e-08
TRINITY_DN10153_c0_g2	[UP]	1000.75	0.000291	3.81872	4.49e-06
TRINITY_DN4004_c0_g2	[UP]	13.2139	0.000664	3.81804	1.11e-05
TRINITY_DN12886_c0_g1	[UP]	29.8924	0.024916	3.81734	0.000688
TRINITY_DN4363_c0_g3	[UP]	998.925	2.08e-08	3.81553	1.76e-10
TRINITY_DN1552_c0_g1	[UP]	239.722	1.63e-12	3.81025	9.48e-15
TRINITY_DN16826_c0_g1	[UP]	992.069	9.76e-07	3.80594	1.02e-08
TRINITY_DN1373_c1_g1	[DOWN]	-3.91455	0.0339558	3.79587	0.001
TRINITY_DN5120_c0_g1	[DOWN]	-4.05029	0.020282	3.79357	0.000538
TRINITY_DN7950_c0_g2	[UP]	71.3368	0.000345	3.79162	5.4e-06
TRINITY_DN7281_c0_g1	[UP]	236.126	3.47e-12	3.78593	2.07e-14
TRINITY_DN13675_c0_g1	[UP]	236.029	7.9e-12	3.78533	4.86e-14
TRINITY_DN3151_c0_g1	[UP]	976.82	4.19e-08	3.78371	3.68e-10
TRINITY_DN286_c2_g1	[UP]	36.3747	1.46e-06	3.78293	1.57e-08
TRINITY_DN6433_c1_g1	[DOWN]	-5.7655	0.00253899	3.77975	4.95e-05
TRINITY_DN25923_c1_g2	[UP]	70.9336	2.41e-07	3.77888	2.3e-09
TRINITY_DN3838_c0_g1	[DOWN]	-6.69595	0.000835	3.77766	1.43e-05
TRINITY_DN3878_c1_g1	[UP]	5.69391	0.0187929	3.77533	0.000491
TRINITY_DN2277_c0_g4	[UP]	971.142	6.1e-13	3.7749	3.36e-15
TRINITY_DN1024_c0_g2	[UP]	233.667	5.86e-10	3.77464	4.2e-12
TRINITY_DN7511_c0_g1	[UP]	10.7419	0.000128	3.76897	1.85e-06
TRINITY_DN175_c1_g1	[UP]	964.677	2.9e-12	3.76545	1.7e-14
TRINITY_DN9669_c0_g1	[UP]	963.219	2.34e-13	3.76314	1.23e-15
TRINITY_DN5481_c1_g1	[UP]	962.611	1.79e-10	3.76257	1.23e-12
TRINITY_DN280_c1_g2	[UP]	961.092	2.67e-13	3.76006	1.4e-15
TRINITY_DN2277_c0_g3	[UP]	960.95	2.99e-13	3.75985	1.59e-15
TRINITY_DN1544_c0_g2	[UP]	69.9925	2.24e-10	3.75974	1.55e-12
TRINITY_DN5777_c0_g1	[UP]	957.961	3.38e-05	3.7564	4.35e-07
TRINITY_DN1015_c0_g3	[UP]	31.8114	5.68e-07	3.75539	5.72e-09
TRINITY_DN3870_c0_g5	[UP]	957.48	2.23e-13	3.75465	1.16e-15
TRINITY_DN2557_c1_g2	[UP]	20.0004	0.0045735	3.74777	9.59e-05
TRINITY_DN27719_c0_g1	[DOWN]	-4.53683	0.0417946	3.74408	0.00127173
TRINITY_DN6223_c0_g1	[UP]	946.146	2.45e-13	3.73771	1.28e-15
TRINITY_DN5008_c0_g1	[UP]	89.755	1.04e-10	3.73769	6.94e-13
TRINITY_DN16524_c0_g1	[UP]	943.036	6.9e-07	3.7338	7.02e-09
TRINITY_DN14145_c0_g1	[DOWN]	-3.96582	0.0442849	3.72862	0.00136659
TRINITY_DN19177_c0_g1	[UP]	226.137	2.3e-10	3.72394	1.6e-12
TRINITY_DN1170_c0_g7	[UP]	936.543	1.4e-11	3.72339	8.86e-14
TRINITY_DN1608_c0_g4	[UP]	4.77285	0.00683262	3.72238	0.000152
TRINITY_DN10572_c1_g2	[UP]	89.0523	1.02e-07	3.71857	9.31e-10
TRINITY_DN7572_c0_g2	[UP]	930.879	1.93e-05	3.71558	2.39e-07
TRINITY_DN3326_c1_g1	[UP]	7.57462	0.000903	3.71324	1.55e-05
TRINITY_DN11424_c0_g1	[DOWN]	-4.57783	0.0328905	3.71201	0.00096
TRINITY_DN175_c2_g1	[UP]	223.694	5.04e-10	3.70913	3.59e-12
TRINITY_DN4591_c0_g2	[UP]	926.513	3.01e-12	3.70801	1.78e-14
TRINITY_DN10029_c0_g2	[DOWN]	-4.98247	0.0145889	3.70739	0.000367
TRINITY_DN4704_c0_g1	[UP]	222.678	1.14e-12	3.70556	6.51e-15
TRINITY_DN11031_c0_g1	[UP]	22.8383	2.84e-05	3.70411	3.62e-07
TRINITY_DN116_c0_g2	[UP]	45.6154	5.46e-09	3.70313	4.35e-11
TRINITY_DN10108_c0_g1	[UP]	14.2018	0.0111968	3.7016	0.000269
TRINITY_DN6651_c2_g1	[UP]	921.778	1.08e-12	3.70068	6.11e-15
TRINITY_DN5374_c0_g1	[UP]	918.873	0.000304	3.69734	4.71e-06
TRINITY_DN27200_c0_g1	[UP]	918.392	0.00114148	3.6967	2.02e-05
TRINITY_DN5062_c1_g1	[UP]	918.873	5.13e-13	3.6961	2.77e-15
TRINITY_DN866_c2_g1	[UP]	38.9252	2.7e-05	3.69383	3.43e-07
TRINITY_DN5106_c1_g3	[UP]	87.2503	4.66e-08	3.69314	4.12e-10
TRINITY_DN10702_c0_g1	[UP]	7.43968	0.00168682	3.69089	3.15e-05
TRINITY_DN9568_c0_g1	[UP]	5.56702	0.00969542	3.68994	0.000227
TRINITY_DN229_c0_g2	[UP]	12.5573	0.0262229	3.68804	0.000728
TRINITY_DN7113_c0_g1	[UP]	913.111	3.79e-10	3.68751	2.67e-12
TRINITY_DN357_c3_g1	[UP]	911.285	3.57e-08	3.68493	3.1e-10
TRINITY_DN4218_c0_g2	[UP]	53.732	7.55e-10	3.6829	5.47e-12
TRINITY_DN249_c1_g1	[UP]	906.269	5.88e-13	3.67652	3.21e-15
TRINITY_DN5769_c0_g1	[UP]	4.82212	0.0297698	3.67205	0.000854
TRINITY_DN179_c0_g2	[UP]	53.0566	1e-09	3.6716	7.34e-12
TRINITY_DN3870_c1_g1	[UP]	44.711	4.26e-09	3.67108	3.36e-11
TRINITY_DN17249_c0_g1	[UP]	901.886	0.00173907	3.67097	3.26e-05
TRINITY_DN7416_c0_g2	[UP]	85.5114	3.42e-08	3.6679	2.96e-10
TRINITY_DN10028_c0_g1	[UP]	24.2476	1.49e-05	3.66621	1.82e-07
TRINITY_DN7174_c1_g1	[UP]	894.784	4.86e-08	3.65897	4.31e-10
TRINITY_DN18244_c0_g1	[UP]	215.866	1.71e-10	3.65873	1.17e-12
TRINITY_DN5176_c0_g2	[UP]	64.8971	1.44e-09	3.65853	1.08e-11
TRINITY_DN16985_c0_g1	[UP]	894.16	3.04e-07	3.6581	2.94e-09
TRINITY_DN13507_c0_g1	[UP]	20.4035	3.48e-05	3.65761	4.5e-07
TRINITY_DN4412_c0_g4	[UP]	893.51	4.99e-12	3.65645	3.02e-14
TRINITY_DN3052_c0_g2	[UP]	892.109	8.43e-05	3.65524	1.17e-06
TRINITY_DN4887_c0_g2	[UP]	5.5169	0.00456292	3.65399	9.55e-05
TRINITY_DN5283_c0_g2	[UP]	52.626	1.15e-09	3.65373	8.58e-12
TRINITY_DN8048_c0_g2	[UP]	890.611	6.47e-13	3.65172	3.57e-15
TRINITY_DN2915_c0_g2	[UP]	890.329	6.72e-13	3.65128	3.72e-15
TRINITY_DN14116_c0_g1	[DOWN]	-3.85411	0.0489747	3.65075	0.00155211
TRINITY_DN1348_c0_g1	[UP]	888.488	2.64e-12	3.64841	1.55e-14
TRINITY_DN6134_c0_g3	[DOWN]	-4.1413	0.0228766	3.6448	0.000619
TRINITY_DN2549_c0_g1	[UP]	4.56514	0.0369034	3.64371	0.00109712
TRINITY_DN4598_c0_g2	[UP]	885.711	3e-08	3.64331	2.58e-10
TRINITY_DN7855_c0_g2	[UP]	4.35393	0.0135038	3.63967	0.000334
TRINITY_DN3314_c0_g1	[UP]	879.843	8.89e-13	3.63443	4.99e-15
TRINITY_DN11304_c0_g1	[UP]	211.226	0.000239	3.63412	3.63e-06
TRINITY_DN420_c1_g1	[UP]	878.433	1.12e-12	3.6322	6.35e-15
TRINITY_DN5779_c1_g1	[UP]	19.9338	3.5e-07	3.62742	3.42e-09
TRINITY_DN4472_c0_g1	[UP]	10.9693	3.92e-05	3.62671	5.13e-07
TRINITY_DN5471_c2_g1	[UP]	119.248	1.45e-11	3.62423	9.24e-14
TRINITY_DN2700_c0_g2	[UP]	872.838	1.36e-12	3.62312	7.87e-15
TRINITY_DN4939_c0_g1	[UP]	5.72241	0.00780997	3.62307	0.000178
TRINITY_DN13227_c1_g1	[UP]	17.0804	3.06e-06	3.61855	3.42e-08
TRINITY_DN36_c0_g1	[UP]	50.8639	3.88e-09	3.61526	3.04e-11
TRINITY_DN15299_c0_g5	[UP]	7.01042	0.00184296	3.6125	3.49e-05
TRINITY_DN6223_c0_g5	[UP]	864.899	6.02e-12	3.61001	3.66e-14
TRINITY_DN2468_c0_g1	[UP]	863.056	1.15e-12	3.60707	6.59e-15
TRINITY_DN3870_c0_g2	[UP]	861.157	5.62e-07	3.60472	5.66e-09
TRINITY_DN3149_c0_g1	[UP]	858.302	0.00144079	3.60064	2.64e-05
TRINITY_DN2602_c0_g1	[UP]	62.2269	1.78e-05	3.59926	2.2e-07
TRINITY_DN918_c0_g3	[UP]	856.798	2.31e-08	3.5973	1.97e-10
TRINITY_DN13642_c0_g1	[UP]	856.023	2.14e-07	3.59617	2.04e-09
TRINITY_DN5880_c0_g1	[DOWN]	-3.94703	0.0402685	3.59216	0.00121636
TRINITY_DN28248_c0_g1	[UP]	853.306	2.3e-10	3.59122	1.6e-12
TRINITY_DN10577_c0_g1	[UP]	31.5166	1.19e-08	3.58616	9.81e-11
TRINITY_DN11954_c0_g1	[DOWN]	-4.8711	0.0169805	3.5842	0.00044
TRINITY_DN11076_c0_g1	[UP]	8.20523	0.0048294	3.58229	0.000102
TRINITY_DN196_c1_g1	[DOWN]	-4.85452	0.021222	3.58139	0.000568
TRINITY_DN3052_c0_g1	[UP]	844.657	7.56e-07	3.57728	7.76e-09
TRINITY_DN2332_c0_g2	[UP]	839.689	2.77e-12	3.56815	1.63e-14
TRINITY_DN4580_c0_g1	[UP]	41.1062	2.39e-08	3.56296	2.04e-10
TRINITY_DN18205_c0_g1	[UP]	836.487	4.01e-12	3.56263	2.4e-14
TRINITY_DN18183_c0_g1	[UP]	8.32881	0.00013	3.55504	1.88e-06
TRINITY_DN327_c3_g1	[UP]	831.502	2.16e-10	3.55446	1.49e-12
TRINITY_DN5234_c1_g1	[DOWN]	-6.1749	0.00490957	3.55389	0.000104
TRINITY_DN11252_c0_g1	[UP]	829.062	2.56e-12	3.55006	1.49e-14
TRINITY_DN4794_c0_g2	[UP]	48.854	2.2e-05	3.54942	2.74e-07
TRINITY_DN1122_c0_g2	[DOWN]	-14.7759	0.0330334	3.54856	0.000964
TRINITY_DN690_c1_g1	[UP]	15.1174	0.000361	3.54692	5.71e-06
TRINITY_DN165_c0_g3	[UP]	826.198	1.63e-10	3.54536	1.11e-12
TRINITY_DN13813_c2_g1	[UP]	8.95005	0.000179	3.54521	2.66e-06
TRINITY_DN5384_c0_g3	[UP]	112.479	4.39e-11	3.54439	2.87e-13
TRINITY_DN9262_c0_g2	[UP]	112.863	3.36e-07	3.54337	3.27e-09
TRINITY_DN402_c2_g1	[UP]	9.78118	4.46e-05	3.54143	5.88e-07
TRINITY_DN225_c2_g1	[UP]	8.19496	0.000275	3.53752	4.22e-06
TRINITY_DN2040_c1_g2	[DOWN]	-6.85135	0.00205218	3.53635	3.93e-05
TRINITY_DN30695_c0_g1	[DOWN]	-4.48379	0.0245018	3.5355	0.000676
TRINITY_DN14037_c0_g1	[UP]	9.74653	4.66e-05	3.53483	6.18e-07
TRINITY_DN8594_c1_g3	[UP]	8.56355	0.0376362	3.53154	0.00112752
TRINITY_DN9180_c0_g1	[UP]	813.207	1.68e-08	3.52317	1.4e-10
TRINITY_DN11221_c0_g1	[UP]	812.125	3.62e-07	3.5215	3.54e-09
TRINITY_DN10372_c0_g1	[UP]	811.811	9.4e-07	3.52103	9.75e-09
TRINITY_DN358_c1_g1	[UP]	811.811	9.4e-07	3.52103	9.75e-09
TRINITY_DN3620_c0_g3	[UP]	811.023	9.17e-06	3.51983	1.1e-07
TRINITY_DN8048_c1_g1	[UP]	19.9148	5.97e-06	3.51825	6.95e-08
TRINITY_DN3961_c0_g5	[UP]	195.313	6.89e-07	3.51693	7e-09
TRINITY_DN3257_c0_g1	[UP]	18.3094	5.11e-06	3.51486	5.9e-08
TRINITY_DN13828_c0_g1	[UP]	807.243	3.58e-12	3.51222	2.13e-14
TRINITY_DN7111_c0_g1	[UP]	109.791	4.03e-09	3.50817	3.17e-11
TRINITY_DN5710_c0_g1	[UP]	193.808	1.59e-05	3.50566	1.95e-07
TRINITY_DN106_c0_g3	[UP]	802.91	5.48e-12	3.50453	3.33e-14
TRINITY_DN20873_c0_g1	[UP]	801.508	4.52e-12	3.50211	2.72e-14
TRINITY_DN918_c0_g4	[UP]	796.859	1.49e-08	3.49437	1.23e-10
TRINITY_DN3431_c1_g4	[UP]	796.091	1.24e-07	3.49315	1.15e-09
TRINITY_DN28250_c0_g1	[UP]	795.492	6.96e-12	3.49146	4.25e-14
TRINITY_DN21040_c0_g1	[UP]	791.859	7.21e-12	3.48488	4.41e-14
TRINITY_DN10_c0_g1	[UP]	789.231	8.29e-06	3.48121	9.84e-08
TRINITY_DN15208_c0_g1	[UP]	21.2441	0.000155	3.47935	2.28e-06
TRINITY_DN13978_c0_g1	[UP]	57.2398	2.29e-07	3.47888	2.19e-09
TRINITY_DN1417_c1_g1	[UP]	784.583	8.33e-12	3.47188	5.15e-14
TRINITY_DN5946_c0_g1	[UP]	28.8776	0.000747	3.47159	1.26e-05
TRINITY_DN9467_c0_g1	[DOWN]	-15.5726	0.000452	3.47151	7.31e-06
TRINITY_DN4169_c0_g1	[UP]	783.15	4.63e-05	3.47041	6.14e-07
TRINITY_DN1739_c0_g2	[UP]	107.104	1.72e-09	3.47032	1.3e-11
TRINITY_DN2947_c2_g1	[UP]	11.1859	0.0012775	3.46757	2.3e-05
TRINITY_DN23838_c0_g1	[DOWN]	-6.93813	0.0125031	3.46749	0.000306
TRINITY_DN45225_c0_g1	[UP]	781.41	1.86e-09	3.46645	1.42e-11
TRINITY_DN2547_c0_g2	[UP]	780.809	9.74e-12	3.46496	6.05e-14
TRINITY_DN9842_c1_g1	[UP]	4.44074	0.0152782	3.46037	0.000388
TRINITY_DN385_c2_g1	[UP]	773.392	1.2e-11	3.45153	7.53e-14
TRINITY_DN9791_c0_g1	[UP]	6.56478	0.0104225	3.44758	0.000248
TRINITY_DN153_c0_g1	[UP]	770.804	1.01e-09	3.44704	7.43e-12
TRINITY_DN9076_c0_g1	[UP]	767.938	1.36e-11	3.4415	8.58e-14
TRINITY_DN6895_c0_g1	[UP]	8.25726	0.00727175	3.44023	0.000164
TRINITY_DN5804_c0_g1	[UP]	12.3127	4.33e-05	3.43635	5.7e-07
TRINITY_DN1484_c0_g3	[UP]	104.082	1.52e-10	3.43542	1.03e-12
TRINITY_DN571_c1_g2	[UP]	761.92	2.63e-11	3.43039	1.69e-13
TRINITY_DN3676_c0_g2	[UP]	55.4758	1.44e-06	3.429	1.55e-08
TRINITY_DN8353_c0_g2	[UP]	754.597	7.65e-10	3.41691	5.55e-12
TRINITY_DN8709_c0_g1	[UP]	753.859	3.79e-09	3.41563	2.96e-11
TRINITY_DN3744_c2_g1	[UP]	753.71	5.28e-09	3.41538	4.18e-11
TRINITY_DN24693_c0_g2	[UP]	44.0619	1.2e-05	3.41261	1.46e-07
TRINITY_DN1808_c0_g1	[DOWN]	-4.18234	0.0476667	3.41061	0.00150591
TRINITY_DN11591_c0_g5	[UP]	747.204	6.42e-08	3.4033	5.73e-10
TRINITY_DN385_c0_g1	[UP]	179.588	1.94e-11	3.39881	1.24e-13
TRINITY_DN6491_c0_g4	[UP]	179.4	1.15e-06	3.39708	1.21e-08
TRINITY_DN107_c1_g1	[UP]	742.36	1.37e-08	3.39397	1.13e-10
TRINITY_DN9686_c0_g1	[UP]	16.7032	1.41e-06	3.39045	1.51e-08
TRINITY_DN13643_c0_g2	[UP]	739.565	3.79e-05	3.38932	4.94e-07
TRINITY_DN13989_c0_g4	[UP]	11.7612	0.0203469	3.38811	0.00054
TRINITY_DN4862_c0_g1	[UP]	734.789	3.32e-11	3.37903	2.16e-13
TRINITY_DN1710_c1_g1	[UP]	9.88674	0.0408138	3.37602	0.0012369
TRINITY_DN5698_c0_g1	[UP]	175.85	2.25e-10	3.37234	1.56e-12
TRINITY_DN242_c0_g2	[UP]	35.7848	1.23e-06	3.37007	1.3e-08
TRINITY_DN8703_c0_g4	[UP]	7.85693	0.0181413	3.36918	0.000473
TRINITY_DN8969_c0_g1	[UP]	19.5078	0.000371	3.36669	5.88e-06
TRINITY_DN5565_c0_g1	[UP]	728.203	1.56e-10	3.36639	1.06e-12
TRINITY_DN4878_c0_g1	[UP]	98.5638	3.67e-09	3.35667	2.86e-11
TRINITY_DN18923_c0_g1	[DOWN]	-4.18467	0.0344986	3.35323	0.00101606
TRINITY_DN6416_c0_g4	[UP]	720.857	7.65e-09	3.35231	6.2e-11
TRINITY_DN10743_c0_g1	[UP]	716.142	1.53e-09	3.3429	1.15e-11
TRINITY_DN3775_c0_g1	[UP]	714.809	2.82e-08	3.34051	2.42e-10
TRINITY_DN14594_c0_g1	[UP]	713.585	7.54e-07	3.33837	7.71e-09
TRINITY_DN5464_c0_g1	[UP]	712.481	2.29e-05	3.3365	2.87e-07
TRINITY_DN14671_c0_g1	[DOWN]	-6.63656	0.00551724	3.33494	0.000119
TRINITY_DN6399_c0_g3	[UP]	711.558	2.86e-10	3.3337	2e-12
TRINITY_DN2498_c0_g1	[UP]	51.186	5.71e-08	3.32598	5.07e-10
TRINITY_DN13488_c0_g1	[DOWN]	-4.5273	0.0283214	3.3236	0.000803
TRINITY_DN16688_c0_g1	[UP]	22.9862	0.00109895	3.32268	1.94e-05
TRINITY_DN17498_c0_g1	[DOWN]	-7.6026	0.00451304	3.31833	9.41e-05
TRINITY_DN11823_c0_g1	[DOWN]	-4.49398	0.042036	3.31646	0.00127954
TRINITY_DN4636_c0_g2	[DOWN]	-4.75255	0.0204178	3.31395	0.000542
TRINITY_DN269_c3_g1	[UP]	700.077	9.09e-10	3.31077	6.65e-12
TRINITY_DN636_c1_g1	[UP]	7.12169	0.0263075	3.30902	0.000731
TRINITY_DN5597_c0_g1	[UP]	167.797	3.84e-09	3.30608	3e-11
TRINITY_DN13193_c0_g3	[UP]	697.238	7.17e-07	3.3056	7.3e-09
TRINITY_DN15810_c0_g2	[UP]	695.503	0.000126	3.30261	1.82e-06
TRINITY_DN6528_c4_g1	[UP]	694.48	1.21e-09	3.29944	9.03e-12
TRINITY_DN7852_c0_g3	[UP]	693.75	5.63e-09	3.29807	4.5e-11
TRINITY_DN6846_c0_g3	[UP]	693.306	1.52e-08	3.29725	1.27e-10
TRINITY_DN4362_c10_g1	[UP]	50.1968	2.53e-06	3.29025	2.79e-08
TRINITY_DN636_c0_g3	[UP]	689.093	0.00182456	3.28985	3.44e-05
TRINITY_DN5140_c4_g1	[UP]	18.4422	0.00131419	3.28951	2.37e-05
TRINITY_DN36804_c0_g1	[UP]	165.334	1.51e-05	3.28801	1.85e-07
TRINITY_DN4475_c0_g1	[UP]	6.18976	0.0152604	3.28754	0.000388
TRINITY_DN11331_c0_g2	[UP]	687.794	3.83e-10	3.28537	2.71e-12
TRINITY_DN14376_c0_g1	[UP]	686.029	1.66e-06	3.28279	1.8e-08
TRINITY_DN7154_c0_g3	[UP]	164.762	8.38e-11	3.27754	5.56e-13
TRINITY_DN13474_c0_g1	[DOWN]	-5.15507	0.0111544	3.27417	0.000267
TRINITY_DN1096_c0_g10	[UP]	64.451	4.94e-07	3.27263	4.92e-09
TRINITY_DN27677_c0_g2	[UP]	32.9242	6.8e-08	3.25308	6.1e-10
TRINITY_DN1025_c4_g2	[UP]	161.539	1.62e-10	3.25275	1.11e-12
TRINITY_DN7464_c0_g1	[DOWN]	-6.18324	0.00726786	3.2513	0.000164
TRINITY_DN14741_c1_g1	[UP]	39.2718	5.57e-06	3.25075	6.47e-08
TRINITY_DN4921_c0_g1	[UP]	4.67406	0.0204418	3.2503	0.000543
TRINITY_DN8353_c0_g3	[UP]	668.738	2.83e-05	3.24703	3.6e-07
TRINITY_DN9875_c0_g1	[UP]	16.3718	8.2e-05	3.24607	1.13e-06
TRINITY_DN5369_c0_g2	[UP]	90.5505	5.31e-07	3.24211	5.34e-09
TRINITY_DN9206_c0_g2	[UP]	666.638	4.57e-09	3.24172	3.61e-11
TRINITY_DN31_c1_g4	[UP]	665.903	2.17e-08	3.24031	1.84e-10
TRINITY_DN6571_c0_g6	[UP]	663.606	1.08e-05	3.23605	1.3e-07
TRINITY_DN6484_c0_g3	[UP]	663.316	1.83e-10	3.2344	1.27e-12
TRINITY_DN5888_c0_g3	[UP]	662.334	5.52e-10	3.23241	3.96e-12
TRINITY_DN647_c0_g1	[UP]	4.31048	0.0468259	3.23153	0.0014757
TRINITY_DN14844_c0_g3	[UP]	661.04	6.22e-09	3.22984	4.99e-11
TRINITY_DN26238_c0_g1	[UP]	659.095	6.2e-07	3.22613	6.3e-09
TRINITY_DN1165_c0_g3	[UP]	659.11	2.31e-10	3.22532	1.62e-12
TRINITY_DN3983_c1_g1	[UP]	656.725	0.000714	3.22184	1.2e-05
TRINITY_DN2017_c3_g1	[DOWN]	-8.33417	0.0120535	3.21885	0.000292
TRINITY_DN6739_c2_g3	[UP]	88.6289	0.000177	3.21455	2.63e-06
TRINITY_DN8739_c0_g3	[UP]	23.9588	4.23e-07	3.21073	4.19e-09
TRINITY_DN8377_c0_g1	[DOWN]	-4.88545	0.044105	3.2102	0.0013523
TRINITY_DN12761_c0_g1	[UP]	17.2025	0.0406779	3.20688	0.00122918
TRINITY_DN10056_c0_g2	[UP]	649.104	6.22e-08	3.20434	5.55e-10
TRINITY_DN573_c0_g3	[UP]	649.104	6.22e-08	3.20434	5.55e-10
TRINITY_DN6113_c1_g1	[UP]	7.14258	0.0311807	3.20347	0.000904
TRINITY_DN5464_c0_g5	[DOWN]	-49.9612	2.84e-05	3.2028	3.62e-07
TRINITY_DN2134_c4_g1	[UP]	647.577	3.62e-06	3.20144	4.1e-08
TRINITY_DN10434_c0_g3	[UP]	646.151	0.000265	3.19883	4.05e-06
TRINITY_DN14597_c0_g1	[UP]	11.5569	4.13e-05	3.195	5.41e-07
TRINITY_DN5646_c0_g2	[UP]	643.951	3.15e-08	3.19303	2.72e-10
TRINITY_DN7027_c2_g1	[DOWN]	-4.50562	0.0373687	3.19095	0.00111758
TRINITY_DN199_c1_g1	[UP]	13.1407	0.00945244	3.18615	0.000221
TRINITY_DN15977_c0_g2	[UP]	26.8566	5.72e-06	3.18368	6.65e-08
TRINITY_DN12217_c0_g1	[UP]	639	9.43e-09	3.18132	7.68e-11
TRINITY_DN3873_c0_g4	[UP]	636.68	3.29e-06	3.17751	3.69e-08
TRINITY_DN4880_c1_g3	[UP]	635.731	6.67e-05	3.17575	9.1e-07
TRINITY_DN4142_c0_g1	[UP]	636.038	3.29e-10	3.17514	2.31e-12
TRINITY_DN2654_c0_g2	[UP]	86.5041	1.37e-08	3.17424	1.13e-10
TRINITY_DN6600_c1_g1	[UP]	59.9751	0.000182	3.17404	2.72e-06
TRINITY_DN30792_c0_g2	[UP]	86.2811	4.07e-08	3.17383	3.56e-10
TRINITY_DN6692_c0_g1	[UP]	631.849	5.84e-07	3.16658	5.9e-09
TRINITY_DN5688_c1_g1	[UP]	151.97	3.05e-08	3.1641	2.63e-10
TRINITY_DN1261_c0_g2	[UP]	151.06	3.83e-10	3.15861	2.7e-12
TRINITY_DN7661_c0_g1	[UP]	627.45	4.58e-08	3.15645	4.04e-10
TRINITY_DN1095_c1_g3	[UP]	150.999	1.33e-09	3.15515	9.98e-12
TRINITY_DN20075_c0_g1	[UP]	150.387	1.49e-09	3.14914	1.13e-11
TRINITY_DN9395_c0_g1	[DOWN]	-5.67764	0.0293549	3.14854	0.000836
TRINITY_DN35230_c0_g1	[UP]	622.896	0.0230482	3.1478	0.000626
TRINITY_DN12548_c0_g1	[UP]	26.109	4.55e-05	3.14634	6.02e-07
TRINITY_DN194_c1_g5	[UP]	149.024	1.7e-08	3.14032	1.42e-10
TRINITY_DN4687_c0_g2	[UP]	9.74237	0.000212	3.13669	3.2e-06
TRINITY_DN8710_c0_g2	[UP]	16.3951	7.31e-06	3.13635	8.6e-08
TRINITY_DN5904_c0_g1	[UP]	22.6995	1.15e-06	3.13428	1.22e-08
TRINITY_DN15283_c0_g2	[UP]	147.468	1.24e-07	3.12607	1.14e-09
TRINITY_DN4089_c0_g1	[UP]	612.98	0.0010282	3.12479	1.8e-05
TRINITY_DN18696_c0_g1	[UP]	147.267	1.03e-09	3.12296	7.57e-12
TRINITY_DN5225_c0_g2	[UP]	610.352	2.66e-07	3.11772	2.56e-09
TRINITY_DN7340_c0_g1	[DOWN]	-7.62392	0.0156842	3.11742	0.000403
TRINITY_DN11575_c0_g1	[UP]	146.941	3.16e-09	3.11699	2.45e-11
TRINITY_DN16139_c1_g2	[UP]	146.877	5.31e-09	3.11638	4.21e-11
TRINITY_DN1544_c0_g5	[UP]	608.897	7.51e-10	3.11366	5.43e-12
TRINITY_DN11861_c0_g2	[UP]	5.48023	0.00963369	3.09269	0.000226
TRINITY_DN8428_c1_g4	[UP]	144.396	1.91e-09	3.09253	1.46e-11
TRINITY_DN5640_c0_g5	[UP]	596.957	0.000369	3.08739	5.84e-06
TRINITY_DN5118_c2_g2	[UP]	596.475	0.0015507	3.08646	2.86e-05
TRINITY_DN7548_c0_g4	[UP]	596.74	1.61e-09	3.0854	1.22e-11
TRINITY_DN3916_c0_g1	[UP]	596.039	4.17e-09	3.08385	3.28e-11
TRINITY_DN3136_c0_g4	[DOWN]	-10.0601	0.0190595	3.07941	0.000499
TRINITY_DN10711_c1_g1	[UP]	593.851	3.92e-07	3.07918	3.86e-09
TRINITY_DN973_c0_g2	[UP]	593.243	1.88e-06	3.07793	2.04e-08
TRINITY_DN5749_c0_g1	[DOWN]	-8.11479	0.00316103	3.07612	6.35e-05
TRINITY_DN14729_c0_g1	[UP]	591.51	0.000351	3.07449	5.53e-06
TRINITY_DN3667_c1_g3	[UP]	591.51	0.000351	3.07449	5.53e-06
TRINITY_DN12730_c0_g4	[UP]	591.35	0.000567	3.07418	9.36e-06
TRINITY_DN1025_c1_g2	[UP]	591.562	1.39e-09	3.0731	1.04e-11
TRINITY_DN526_c3_g1	[UP]	589.871	1.59e-08	3.06934	1.33e-10
TRINITY_DN34_c3_g1	[UP]	141.984	1.15e-09	3.0689	8.55e-12
TRINITY_DN249_c2_g1	[UP]	588.848	1.4e-07	3.06715	1.3e-09
TRINITY_DN5089_c0_g1	[UP]	588.848	1.4e-07	3.06715	1.3e-09
TRINITY_DN17057_c0_g3	[UP]	588.401	3.92e-07	3.0662	3.86e-09
TRINITY_DN16811_c0_g1	[UP]	7.75504	0.00418399	3.06525	8.62e-05
TRINITY_DN2557_c1_g1	[UP]	585.702	6.03e-06	3.05801	7.03e-08
TRINITY_DN1544_c0_g4	[UP]	140.476	1.49e-09	3.05697	1.12e-11
TRINITY_DN6685_c0_g1	[UP]	585.086	1.07e-06	3.05675	1.12e-08
TRINITY_DN5974_c0_g1	[UP]	11.9336	0.0325584	3.05645	0.00095
TRINITY_DN6719_c0_g1	[UP]	14.0222	0.00690083	3.05625	0.000154
TRINITY_DN22050_c0_g1	[UP]	79.0576	2.89e-05	3.05434	3.69e-07
TRINITY_DN13292_c0_g1	[UP]	583.397	1.4e-07	3.05406	1.3e-09
TRINITY_DN31845_c0_g1	[UP]	18.8354	9.66e-05	3.05361	1.36e-06
TRINITY_DN665_c1_g2	[DOWN]	-7.99452	0.0331554	3.05135	0.000968
TRINITY_DN53132_c0_g1	[UP]	28.2558	9.5e-07	3.04479	9.88e-09
TRINITY_DN3702_c0_g1	[UP]	578.678	3.14e-08	3.04246	2.7e-10
TRINITY_DN9407_c1_g2	[UP]	10.2165	0.000942	3.04059	1.63e-05
TRINITY_DN524_c0_g1	[UP]	5.66464	0.0240956	3.03975	0.000664
TRINITY_DN3664_c0_g3	[UP]	577.2	8.24e-07	3.03927	8.49e-09
TRINITY_DN18744_c0_g1	[UP]	33.5199	0.000371	3.03761	5.89e-06
TRINITY_DN1137_c0_g2	[UP]	4.99211	0.0285366	3.03634	0.00081
TRINITY_DN7455_c0_g1	[UP]	576.299	2.81e-09	3.0362	2.17e-11
TRINITY_DN5457_c0_g1	[UP]	15.0757	8.29e-05	3.02962	1.15e-06
TRINITY_DN3274_c0_g1	[UP]	573.369	2.37e-08	3.02947	2.01e-10
TRINITY_DN239_c3_g1	[UP]	6.4454	0.00517889	3.0282	0.000111
TRINITY_DN13163_c0_g3	[UP]	41.2831	0.00151759	3.02808	2.79e-05
TRINITY_DN11801_c0_g2	[UP]	137.361	5.84e-09	3.02598	4.68e-11
TRINITY_DN8594_c0_g1	[UP]	5.37665	0.0152294	3.02232	0.000387
TRINITY_DN9007_c0_g1	[UP]	16.5576	1.9e-05	3.02049	2.35e-07
TRINITY_DN1165_c0_g2	[UP]	568.486	8.52e-09	3.01733	6.92e-11
TRINITY_DN12069_c0_g1	[UP]	568.59	2.46e-06	3.01647	2.71e-08
TRINITY_DN4394_c0_g1	[UP]	8.89253	0.00444852	3.01634	9.25e-05
TRINITY_DN11247_c0_g2	[UP]	566.896	2.08e-07	3.01377	1.97e-09
TRINITY_DN901_c0_g3	[UP]	27.5729	3.74e-06	3.01198	4.25e-08
TRINITY_DN31051_c1_g1	[UP]	10.755	0.0302892	3.01116	0.000875
TRINITY_DN4644_c1_g1	[UP]	564.747	7.72e-05	3.00923	1.06e-06
TRINITY_DN9419_c1_g1	[UP]	564.588	0.000124	3.0089	1.79e-06
TRINITY_DN3023_c0_g2	[UP]	6.33167	0.0142004	3.00572	0.000357
TRINITY_DN108_c0_g3	[UP]	134.58	1.77e-08	2.99763	1.48e-10
TRINITY_DN18293_c0_g1	[UP]	560.086	6.53e-06	2.99725	7.64e-08
TRINITY_DN4886_c0_g1	[UP]	560.351	9.71e-09	2.99668	7.92e-11
TRINITY_DN5403_c0_g1	[UP]	559.774	1.66e-05	2.9966	2.04e-07
TRINITY_DN10021_c0_g4	[UP]	558.821	0.000333	2.99464	5.18e-06
TRINITY_DN1335_c0_g1	[UP]	11.4832	0.0086039	2.99347	0.000199
TRINITY_DN3573_c0_g1	[DOWN]	-7.5053	0.00597819	2.98787	0.00013
TRINITY_DN7522_c0_g2	[DOWN]	-5.2918	0.025036	2.98685	0.000692
TRINITY_DN13832_c0_g1	[UP]	32.0404	0.00618451	2.98429	0.000135
TRINITY_DN6924_c0_g3	[UP]	75.3459	0.000655	2.98368	1.09e-05
TRINITY_DN958_c4_g1	[UP]	11.2796	0.00117177	2.98099	2.09e-05
TRINITY_DN2555_c1_g2	[UP]	23.024	6.76e-05	2.97684	9.22e-07
TRINITY_DN13429_c0_g2	[UP]	132.249	0.000103	2.97597	1.45e-06
TRINITY_DN1111_c2_g1	[UP]	132.264	4e-09	2.97304	3.14e-11
TRINITY_DN4581_c0_g1	[UP]	550.097	6.12e-07	2.97167	6.2e-09
TRINITY_DN7572_c0_g3	[UP]	549.032	1.01e-05	2.96934	1.21e-07
TRINITY_DN483_c3_g1	[UP]	548.464	5.24e-09	2.96671	4.15e-11
TRINITY_DN1143_c2_g1	[UP]	9.00283	0.00111955	2.95662	1.98e-05
TRINITY_DN1305_c0_g4	[UP]	5.2739	0.0369961	2.95447	0.00110069
TRINITY_DN468_c3_g1	[DOWN]	-7.32209	0.0215021	2.94898	0.000577
TRINITY_DN3442_c1_g1	[UP]	537.506	6.87e-05	2.93986	9.39e-07
TRINITY_DN5046_c1_g1	[UP]	536.708	0.000789	2.93817	1.34e-05
TRINITY_DN16635_c0_g3	[UP]	537.138	6.42e-09	2.93749	5.17e-11
TRINITY_DN4108_c1_g1	[UP]	8.26886	0.00162736	2.93414	3.03e-05
TRINITY_DN2795_c2_g2	[UP]	535.479	1.98e-08	2.93341	1.67e-10
TRINITY_DN9475_c0_g2	[UP]	534.334	1.73e-07	2.93069	1.62e-09
TRINITY_DN2346_c0_g1	[UP]	532.84	6.18e-06	2.92729	7.21e-08
TRINITY_DN16484_c0_g1	[UP]	533.364	7.59e-08	2.92727	6.83e-10
TRINITY_DN11427_c1_g1	[UP]	5.64784	0.0116297	2.92424	0.000281
TRINITY_DN14303_c0_g1	[UP]	531.261	0.000765	2.92388	1.29e-05
TRINITY_DN19269_c0_g2	[UP]	17.1885	0.0014514	2.92317	2.66e-05
TRINITY_DN7457_c1_g3	[UP]	530.995	7.58e-09	2.92146	6.13e-11
TRINITY_DN8190_c0_g1	[UP]	11.6815	0.00126519	2.91684	2.27e-05
TRINITY_DN17742_c0_g2	[UP]	71.4819	0.000136	2.91539	1.97e-06
TRINITY_DN5218_c0_g2	[UP]	5.10244	0.030929	2.91131	0.000896
TRINITY_DN16103_c0_g1	[UP]	525.489	0.00205854	2.90876	3.94e-05
TRINITY_DN16486_c0_g1	[UP]	526.225	9.96e-09	2.9087	8.14e-11
TRINITY_DN4444_c0_g1	[UP]	524.006	6.13e-08	2.90318	5.45e-10
TRINITY_DN713_c0_g2	[UP]	30.5214	0.000287	2.90183	4.42e-06
TRINITY_DN5899_c1_g1	[UP]	25.1701	0.000134	2.89384	1.94e-06
TRINITY_DN469_c2_g1	[DOWN]	-7.69069	0.00695493	2.89285	0.000156
TRINITY_DN381_c3_g1	[UP]	16.6862	0.00201551	2.89282	3.85e-05
TRINITY_DN5683_c0_g1	[DOWN]	-20.0604	0.000141	2.88883	2.07e-06
TRINITY_DN11152_c0_g1	[UP]	514.267	0.0056448	2.87874	0.000122
TRINITY_DN636_c0_g2	[UP]	513.8	2.18e-08	2.87547	1.85e-10
TRINITY_DN9872_c0_g2	[UP]	69.7733	2.14e-05	2.87495	2.66e-07
TRINITY_DN5098_c0_g1	[UP]	8.93064	0.00979373	2.87476	0.000231
TRINITY_DN27186_c0_g1	[UP]	18.5186	0.000787	2.87225	1.33e-05
TRINITY_DN20168_c0_g2	[UP]	511.793	1.04e-06	2.87055	1.09e-08
TRINITY_DN29377_c0_g1	[UP]	4.92186	0.0336107	2.87003	0.000988
TRINITY_DN5707_c0_g4	[UP]	48.1416	6.06e-06	2.8698	7.06e-08
TRINITY_DN13160_c1_g3	[UP]	29.436	0.00767234	2.86948	0.000174
TRINITY_DN3300_c1_g1	[DOWN]	-9.65172	0.00477046	2.86614	0.000101
TRINITY_DN1506_c0_g4	[UP]	121.974	1.18e-05	2.86245	1.42e-07
TRINITY_DN53577_c0_g1	[UP]	508.483	2.17e-08	2.86089	1.84e-10
TRINITY_DN14857_c0_g1	[UP]	122.298	6.07e-05	2.86082	8.22e-07
TRINITY_DN16099_c0_g1	[UP]	29.4037	6.38e-05	2.85633	8.67e-07
TRINITY_DN8724_c0_g4	[UP]	505.744	4.24e-06	2.85414	4.82e-08
TRINITY_DN8381_c0_g2	[UP]	18.2749	0.0026585	2.8532	5.23e-05
TRINITY_DN8259_c0_g2	[UP]	504.34	0.000278	2.85094	4.26e-06
TRINITY_DN5078_c0_g2	[DOWN]	-71.2676	3.37e-05	2.84781	4.34e-07
TRINITY_DN7815_c0_g1	[UP]	11.9738	0.000941	2.84743	1.63e-05
TRINITY_DN3666_c1_g4	[UP]	502.612	3.85e-08	2.84472	3.35e-10
TRINITY_DN9406_c0_g2	[UP]	120.271	6.66e-08	2.8377	5.96e-10
TRINITY_DN4960_c0_g5	[UP]	499.681	2.28e-05	2.83755	2.86e-07
TRINITY_DN2884_c1_g1	[UP]	11.9102	0.000184	2.83683	2.75e-06
TRINITY_DN9068_c0_g1	[DOWN]	-6.62147	0.0123535	2.83669	0.000302
TRINITY_DN10923_c0_g1	[DOWN]	-5.02124	0.0376362	2.83548	0.00112767
TRINITY_DN9193_c0_g1	[UP]	28.9363	2.77e-06	2.83425	3.07e-08
TRINITY_DN8431_c0_g1	[DOWN]	-7.36538	0.0198921	2.83376	0.000526
TRINITY_DN7407_c0_g1	[UP]	119.806	2.72e-07	2.83141	2.62e-09
TRINITY_DN759_c0_g2	[UP]	497.571	2.6e-08	2.83054	2.22e-10
TRINITY_DN7645_c0_g2	[UP]	497.157	4.08e-08	2.82946	3.58e-10
TRINITY_DN6907_c1_g2	[UP]	496.454	1.31e-07	2.82765	1.2e-09
TRINITY_DN3672_c0_g1	[UP]	495.439	1.06e-06	2.82512	1.12e-08
TRINITY_DN599_c0_g1	[UP]	7.53007	0.00554669	2.81927	0.000119
TRINITY_DN6617_c0_g2	[UP]	491.701	4.69e-08	2.81403	4.15e-10
TRINITY_DN6105_c0_g1	[UP]	46.0919	3.37e-06	2.81004	3.79e-08
TRINITY_DN8960_c0_g1	[UP]	489.988	1.13e-06	2.80966	1.2e-08
TRINITY_DN22443_c0_g1	[UP]	17.7078	0.00197041	2.80655	3.76e-05
TRINITY_DN10711_c1_g4	[UP]	486.384	4.33e-08	2.79881	3.81e-10
TRINITY_DN6982_c1_g1	[UP]	484.389	1.6e-06	2.79366	1.73e-08
TRINITY_DN74_c3_g1	[UP]	12.6033	0.0018619	2.79052	3.53e-05
TRINITY_DN1429_c0_g2	[UP]	19.9933	2.96e-05	2.78834	3.8e-07
TRINITY_DN18540_c0_g2	[UP]	27.9542	5.33e-06	2.7877	6.18e-08
TRINITY_DN3290_c1_g1	[UP]	480.513	7.78e-08	2.78194	7.03e-10
TRINITY_DN28698_c0_g1	[UP]	480.234	1.21e-07	2.7812	1.11e-09
TRINITY_DN14430_c0_g1	[UP]	477.885	2.23e-05	2.77525	2.78e-07
TRINITY_DN5295_c0_g1	[UP]	477.965	3.35e-07	2.77384	3.25e-09
TRINITY_DN5241_c0_g1	[UP]	4.94503	0.0420611	2.77109	0.00128077
TRINITY_DN14514_c0_g1	[UP]	8.82679	0.00656701	2.77018	0.000145
TRINITY_DN761_c5_g2	[UP]	476.156	3.97e-08	2.76899	3.46e-10
TRINITY_DN5668_c0_g3	[UP]	64.4174	4.34e-06	2.76644	4.97e-08
TRINITY_DN6725_c0_g1	[UP]	113.657	0.00255523	2.7663	4.99e-05
TRINITY_DN5370_c0_g1	[UP]	34.2372	0.0168978	2.76416	0.000438
TRINITY_DN10082_c0_g2	[UP]	13.5972	0.00463406	2.76266	9.72e-05
TRINITY_DN903_c1_g1	[UP]	473.486	1.73e-06	2.76188	1.88e-08
TRINITY_DN10965_c1_g2	[UP]	473.19	3.44e-06	2.76113	3.87e-08
TRINITY_DN8908_c0_g1	[UP]	473.041	4.87e-06	2.76075	5.61e-08
TRINITY_DN2380_c1_g1	[UP]	17.098	0.000552	2.76035	9.09e-06
TRINITY_DN5733_c0_g1	[UP]	472.435	2.31e-05	2.75925	2.9e-07
TRINITY_DN368_c1_g1	[UP]	470.354	0.0153765	2.75437	0.000392
TRINITY_DN12708_c0_g6	[UP]	470.188	0.0275499	2.75399	0.000771
TRINITY_DN6347_c0_g1	[UP]	44.1761	1.69e-06	2.74897	1.83e-08
TRINITY_DN6482_c0_g1	[UP]	19.4136	0.00279501	2.74801	5.54e-05
TRINITY_DN7747_c0_g1	[DOWN]	-6.82119	0.0252537	2.74403	0.000699
TRINITY_DN14035_c0_g4	[UP]	7.48137	0.047209	2.73544	0.00148935
TRINITY_DN6420_c0_g1	[UP]	461.99	7.07e-06	2.72786	8.31e-08
TRINITY_DN5494_c1_g1	[UP]	461.228	5.37e-05	2.72595	7.2e-07
TRINITY_DN9247_c0_g1	[DOWN]	-11.6722	0.00622986	2.72544	0.000136
TRINITY_DN5903_c0_g1	[UP]	16.7249	0.0417495	2.72341	0.00126989
TRINITY_DN8719_c1_g1	[UP]	459.785	7.18e-08	2.72018	6.45e-10
TRINITY_DN5619_c2_g2	[UP]	62.1477	6.62e-06	2.71724	7.76e-08
TRINITY_DN16815_c1_g1	[UP]	110.201	0.0103503	2.71611	0.000246
TRINITY_DN13667_c0_g1	[UP]	110.099	1.11e-07	2.71492	1.01e-09
TRINITY_DN7010_c1_g1	[UP]	457.422	1.01e-06	2.71364	1.06e-08
TRINITY_DN13271_c1_g1	[UP]	4.92812	0.0430239	2.71313	0.00131534
TRINITY_DN59_c7_g2	[UP]	457.131	1.91e-06	2.71287	2.09e-08
TRINITY_DN6640_c1_g3	[UP]	9.87926	0.00982423	2.71211	0.000232
TRINITY_DN6729_c0_g1	[UP]	453.647	9.39e-08	2.7016	8.52e-10
TRINITY_DN18552_c0_g3	[UP]	453.236	1.31e-07	2.70044	1.21e-09
TRINITY_DN5619_c2_g1	[UP]	452.257	5.73e-07	2.69771	5.78e-09
TRINITY_DN6817_c1_g1	[UP]	451.825	1.41e-06	2.69655	1.51e-08
TRINITY_DN20544_c0_g1	[UP]	450.017	0.000137	2.69187	1.99e-06
TRINITY_DN3113_c0_g1	[UP]	107.946	4.16e-07	2.69185	4.12e-09
TRINITY_DN387_c2_g1	[UP]	9.74936	0.00625075	2.68925	0.000137
TRINITY_DN13182_c0_g1	[UP]	448.728	0.00848521	2.68875	0.000196
TRINITY_DN6239_c0_g1	[UP]	5.99557	0.0339558	2.68601	0.001
TRINITY_DN2134_c1_g2	[UP]	448.326	1.02e-07	2.68514	9.28e-10
TRINITY_DN4185_c2_g1	[UP]	447.226	2.76e-07	2.682	2.66e-09
TRINITY_DN19712_c0_g1	[UP]	446.661	7.87e-07	2.68043	8.09e-09
TRINITY_DN10825_c0_g1	[UP]	445.339	1.58e-05	2.6769	1.93e-07
TRINITY_DN16139_c1_g1	[UP]	106.152	2.26e-05	2.67017	2.82e-07
TRINITY_DN31322_c0_g1	[UP]	443.141	1.21e-07	2.66889	1.11e-09
TRINITY_DN1015_c1_g2	[UP]	11.4247	0.00118958	2.66675	2.12e-05
TRINITY_DN7901_c0_g1	[UP]	106.106	1.92e-07	2.66385	1.81e-09
TRINITY_DN10905_c0_g3	[UP]	440.92	1.56e-06	2.66255	1.69e-08
TRINITY_DN4908_c0_g2	[UP]	105.592	1.33e-07	2.66093	1.23e-09
TRINITY_DN8724_c0_g2	[UP]	25.3222	0.00221944	2.65978	4.28e-05
TRINITY_DN11482_c0_g1	[UP]	439.738	2.4e-05	2.65937	3.03e-07
TRINITY_DN9627_c0_g2	[UP]	105.646	3.06e-07	2.65829	2.96e-09
TRINITY_DN678_c0_g1	[UP]	438.643	0.000636	2.65659	1.06e-05
TRINITY_DN4542_c0_g3	[UP]	437.996	0.00498199	2.655	0.000106
TRINITY_DN119_c0_g5	[UP]	437.832	0.00837667	2.6546	0.000193
TRINITY_DN11612_c0_g1	[UP]	17.9885	0.000518	2.65217	8.51e-06
TRINITY_DN89_c1_g1	[UP]	21.0178	8.24e-05	2.64859	1.14e-06
TRINITY_DN4880_c1_g4	[UP]	436.177	4.14e-07	2.64725	4.09e-09
TRINITY_DN7287_c0_g2	[UP]	436.037	5.27e-07	2.64685	5.28e-09
TRINITY_DN9103_c0_g1	[DOWN]	-5.58433	0.0428382	2.6446	0.00130587
TRINITY_DN48963_c0_g1	[UP]	435.178	3.03e-06	2.64445	3.38e-08
TRINITY_DN21413_c0_g1	[UP]	25.0057	0.00168915	2.6429	3.15e-05
TRINITY_DN10848_c0_g1	[UP]	104.138	2.27e-07	2.642	2.17e-09
TRINITY_DN8130_c0_g1	[UP]	31.0072	6.95e-06	2.641	8.16e-08
TRINITY_DN9812_c0_g1	[UP]	433.671	0.000136	2.64044	1.98e-06
TRINITY_DN36_c0_g3	[UP]	8.56393	0.0380498	2.63649	0.00114048
TRINITY_DN7397_c1_g2	[UP]	431.955	1.74e-07	2.63339	1.63e-09
TRINITY_DN1064_c0_g2	[UP]	431.819	1.74e-07	2.63299	1.64e-09
TRINITY_DN4931_c0_g1	[UP]	431.547	1.91e-07	2.63218	1.8e-09
TRINITY_DN4880_c1_g2	[UP]	40.3365	1.35e-05	2.63145	1.64e-07
TRINITY_DN7423_c0_g2	[UP]	430.301	9.28e-07	2.62855	9.61e-09
TRINITY_DN953_c1_g1	[UP]	430.158	1.22e-06	2.62814	1.3e-08
TRINITY_DN7279_c0_g2	[DOWN]	-60.0717	6.16e-05	2.62698	8.34e-07
TRINITY_DN7440_c0_g2	[UP]	429.58	4.29e-06	2.62652	4.89e-08
TRINITY_DN10588_c0_g1	[DOWN]	-5.51117	0.0473076	2.62425	0.00149298
TRINITY_DN12581_c0_g1	[UP]	24.6185	0.0111158	2.62299	0.000266
TRINITY_DN3852_c0_g1	[UP]	427.263	0.00283218	2.62045	5.64e-05
TRINITY_DN17357_c0_g1	[DOWN]	-10.7022	0.0091049	2.62036	0.000212
TRINITY_DN33484_c0_g1	[UP]	102.723	4.31e-06	2.61973	4.91e-08
TRINITY_DN9039_c0_g1	[DOWN]	-7.78553	0.0234853	2.61872	0.000644
TRINITY_DN18723_c0_g1	[UP]	39.9036	0.0233625	2.61744	0.000639
TRINITY_DN11300_c0_g1	[UP]	426.226	2.06e-07	2.61491	1.95e-09
TRINITY_DN1200_c1_g3	[UP]	425.268	4.64e-07	2.61206	4.6e-09
TRINITY_DN11091_c0_g1	[UP]	30.3485	0.0158801	2.61144	0.000409
TRINITY_DN1087_c2_g1	[UP]	424.988	7.4e-07	2.61124	7.57e-09
TRINITY_DN21184_c0_g2	[UP]	15.2999	0.000459	2.61086	7.44e-06
TRINITY_DN6223_c1_g1	[UP]	424.705	1.35e-06	2.61042	1.44e-08
TRINITY_DN2189_c0_g1	[UP]	424.562	1.81e-06	2.61001	1.96e-08
TRINITY_DN6244_c0_g1	[UP]	423.834	9.07e-06	2.60797	1.09e-07
TRINITY_DN5907_c0_g2	[UP]	421.176	2.82e-07	2.59825	2.72e-09
TRINITY_DN2307_c1_g2	[UP]	7.18428	0.0159752	2.59663	0.000412
TRINITY_DN8007_c0_g1	[UP]	418.235	1.31e-05	2.5896	1.59e-07
TRINITY_DN4020_c0_g3	[UP]	99.8963	3.59e-05	2.58141	4.66e-07
TRINITY_DN7208_c0_g1	[UP]	17.0337	0.000793	2.58102	1.35e-05
TRINITY_DN13333_c0_g1	[UP]	19.9275	0.00134092	2.58074	2.43e-05
TRINITY_DN11111_c1_g1	[UP]	8.86285	0.004013	2.57695	8.25e-05
TRINITY_DN8680_c0_g2	[UP]	10.5972	0.00172056	2.5741	3.22e-05
TRINITY_DN22392_c0_g5	[UP]	412.335	3.85e-05	2.57016	5.02e-07
TRINITY_DN17841_c0_g1	[UP]	410.426	0.014188	2.56514	0.000356
TRINITY_DN6165_c0_g1	[UP]	410.426	0.014188	2.56514	0.000356
TRINITY_DN6739_c0_g2	[UP]	410.535	5.06e-07	2.56266	5.05e-09
TRINITY_DN7681_c0_g1	[UP]	410.125	3.88e-07	2.5614	3.81e-09
TRINITY_DN18471_c0_g1	[UP]	409.99	3.66e-07	2.56098	3.58e-09
TRINITY_DN13557_c0_g1	[UP]	29.1996	0.00343493	2.55926	6.97e-05
TRINITY_DN188_c0_g3	[UP]	408.902	6.09e-07	2.55762	6.17e-09
TRINITY_DN1341_c0_g1	[UP]	408.485	1.17e-06	2.55636	1.24e-08
TRINITY_DN8674_c0_g2	[UP]	6.89051	0.0319801	2.55625	0.000931
TRINITY_DN12307_c0_g2	[UP]	407.916	3.61e-06	2.55467	4.08e-08
TRINITY_DN1247_c1_g1	[UP]	97.7519	4.87e-07	2.55138	4.85e-09
TRINITY_DN13738_c0_g1	[UP]	406.734	5.6e-05	2.5513	7.52e-07
TRINITY_DN29576_c0_g1	[UP]	406.427	0.00013	2.55046	1.88e-06
TRINITY_DN8138_c2_g1	[UP]	406.427	0.00013	2.55046	1.88e-06
TRINITY_DN5459_c1_g2	[UP]	405.471	0.00270429	2.54793	5.34e-05
TRINITY_DN1544_c0_g3	[UP]	403.72	5.3e-07	2.53986	5.32e-09
TRINITY_DN1417_c0_g1	[UP]	403.583	6.07e-07	2.53944	6.14e-09
TRINITY_DN1777_c1_g4	[UP]	403.308	8.57e-07	2.53859	8.86e-09
TRINITY_DN394_c0_g2	[UP]	403.308	8.57e-07	2.53859	8.86e-09
TRINITY_DN13842_c1_g1	[UP]	7.91256	0.00854813	2.53431	0.000198
TRINITY_DN4702_c0_g1	[UP]	401.434	4.17e-05	2.53306	5.47e-07
TRINITY_DN22479_c0_g1	[UP]	400.822	0.000215	2.53135	3.25e-06
TRINITY_DN328_c1_g1	[DOWN]	-5.64216	0.0485472	2.53049	0.00153695
TRINITY_DN4405_c0_g2	[UP]	95.8708	3.78e-06	2.52913	4.29e-08
TRINITY_DN1519_c3_g1	[UP]	22.841	0.000408	2.52714	6.54e-06
TRINITY_DN6759_c0_g2	[UP]	397.714	1.12e-06	2.51931	1.18e-08
TRINITY_DN11686_c0_g1	[DOWN]	-7.14749	0.0314146	2.51911	0.000912
TRINITY_DN4270_c0_g1	[UP]	397.575	1.4e-06	2.51888	1.49e-08
TRINITY_DN25762_c0_g1	[UP]	53.5176	0.000367	2.51878	5.81e-06
TRINITY_DN4812_c0_g3	[UP]	395.215	0.000347	2.51199	5.45e-06
TRINITY_DN516_c6_g1	[UP]	394.249	0.00772179	2.50941	0.000175
TRINITY_DN3590_c0_g2	[UP]	394.083	0.0138262	2.50898	0.000345
TRINITY_DN15893_c0_g2	[UP]	11.2191	0.0140286	2.50801	0.000352
TRINITY_DN6651_c4_g2	[UP]	390.978	1.52e-05	2.49629	1.86e-07
TRINITY_DN12730_c0_g2	[UP]	390.232	8.95e-05	2.49412	1.25e-06
TRINITY_DN10905_c0_g5	[UP]	389.924	0.000212	2.49325	3.19e-06
TRINITY_DN1087_c1_g1	[UP]	389.767	0.000339	2.49281	5.3e-06
TRINITY_DN3388_c0_g1	[UP]	93.3492	1.96e-06	2.49228	2.14e-08
TRINITY_DN112_c0_g3	[UP]	388.635	0.0136317	2.48976	0.000338
TRINITY_DN4982_c0_g1	[UP]	92.9594	4.33e-05	2.48792	5.69e-07
TRINITY_DN13178_c1_g1	[UP]	9.92718	0.0366999	2.48759	0.00109025
TRINITY_DN25318_c0_g1	[DOWN]	-8.06913	0.0135831	2.48694	0.000337
TRINITY_DN9110_c0_g1	[DOWN]	-6.99773	0.044731	2.48548	0.00138587
TRINITY_DN5739_c0_g2	[UP]	92.4918	0.00976488	2.48355	0.00023
TRINITY_DN6086_c0_g1	[UP]	387.619	7.29e-07	2.48348	7.45e-09
TRINITY_DN15256_c0_g2	[UP]	387.077	9.97e-07	2.48173	1.04e-08
TRINITY_DN910_c1_g4	[UP]	386.941	1.15e-06	2.48129	1.22e-08
TRINITY_DN10039_c0_g3	[UP]	386.665	1.68e-06	2.48041	1.82e-08
TRINITY_DN4812_c0_g1	[UP]	10.9002	0.0218043	2.4797	0.000585
TRINITY_DN49_c0_g3	[UP]	384.933	6.54e-05	2.47514	8.91e-07
TRINITY_DN3369_c0_g3	[UP]	384.63	0.000137	2.47426	2e-06
TRINITY_DN16115_c1_g1	[UP]	384.002	0.000917	2.4725	1.58e-05
TRINITY_DN62132_c0_g1	[DOWN]	-7.94272	0.0209584	2.46385	0.000558
TRINITY_DN1873_c1_g1	[UP]	382.027	8.39e-07	2.46345	8.65e-09
TRINITY_DN9538_c0_g2	[UP]	21.7982	0.000301	2.46306	4.66e-06
TRINITY_DN4328_c0_g1	[UP]	381.348	1.44e-06	2.46123	1.55e-08
TRINITY_DN27043_c0_g2	[UP]	8.06907	0.0134615	2.46114	0.000333
TRINITY_DN8443_c0_g1	[UP]	380.075	1.66e-05	2.45724	2.04e-07
TRINITY_DN54719_c0_g1	[UP]	379.18	0.000138	2.45457	2.01e-06
TRINITY_DN1012_c0_g2	[UP]	379.39	7.78e-05	2.45253	1.07e-06
TRINITY_DN1686_c0_g1	[UP]	90.9262	2.67e-06	2.45239	2.96e-08
TRINITY_DN14135_c0_g2	[UP]	89.8659	0.00981526	2.4442	0.000231
TRINITY_DN6782_c0_g1	[DOWN]	-7.78648	0.0177134	2.44302	0.000461
TRINITY_DN1147_c0_g5	[UP]	376.164	1.15e-06	2.44225	1.21e-08
TRINITY_DN8494_c0_g1	[UP]	89.9499	4.34e-06	2.44078	4.97e-08
TRINITY_DN5229_c0_g1	[UP]	11.842	0.00647022	2.44073	0.000142
TRINITY_DN2612_c1_g2	[UP]	374.477	2.34e-05	2.43686	2.94e-07
TRINITY_DN9898_c0_g2	[UP]	373.882	9.52e-05	2.43506	1.34e-06
TRINITY_DN11785_c0_g1	[UP]	89.4808	8.87e-06	2.4306	1.06e-07
TRINITY_DN474_c9_g1	[UP]	371.923	1.86e-06	2.42617	2.03e-08
TRINITY_DN17196_c1_g2	[UP]	88.4362	0.027164	2.42322	0.000759
TRINITY_DN10656_c0_g4	[UP]	370.708	1.35e-06	2.4221	1.44e-08
TRINITY_DN3878_c1_g2	[UP]	50.009	0.000106	2.42189	1.49e-06
TRINITY_DN6501_c0_g2	[UP]	370.024	3.2e-06	2.41983	3.58e-08
TRINITY_DN5961_c1_g1	[UP]	369.025	2.52e-05	2.41665	3.18e-07
TRINITY_DN105_c5_g1	[UP]	368.731	5e-05	2.41575	6.64e-07
TRINITY_DN17742_c0_g4	[UP]	368.582	7.09e-05	2.41529	9.72e-07
TRINITY_DN4468_c0_g2	[UP]	368.582	7.09e-05	2.41529	9.72e-07
TRINITY_DN6366_c1_g2	[UP]	367.972	0.00035	2.41347	5.5e-06
TRINITY_DN16502_c0_g2	[UP]	88.3456	2.05e-06	2.41304	2.25e-08
TRINITY_DN22004_c0_g1	[UP]	10.2259	0.00700346	2.40392	0.000157
TRINITY_DN17680_c0_g1	[UP]	87.6931	0.0158801	2.40301	0.000409
TRINITY_DN3779_c0_g3	[UP]	364.707	2.67e-06	2.39983	2.96e-08
TRINITY_DN14549_c1_g2	[UP]	364.569	3.31e-06	2.39938	3.72e-08
TRINITY_DN7609_c0_g2	[UP]	12.9059	0.00217683	2.39786	4.19e-05
TRINITY_DN7483_c1_g1	[UP]	363.28	5.04e-05	2.39525	6.71e-07
TRINITY_DN10236_c0_g2	[UP]	362.523	0.000345	2.39295	5.41e-06
TRINITY_DN4872_c0_g6	[UP]	362.209	0.000898	2.39203	1.55e-05
TRINITY_DN1192_c0_g3	[UP]	86.8999	5.2e-06	2.39066	6.02e-08
TRINITY_DN21099_c0_g1	[UP]	361.228	0.0249671	2.38927	0.00069
TRINITY_DN10303_c1_g6	[UP]	86.4882	7.95e-05	2.38189	1.1e-06
TRINITY_DN2468_c0_g2	[UP]	358.836	5.58e-06	2.3777	6.47e-08
TRINITY_DN940_c1_g1	[UP]	12.6081	0.0279109	2.37674	0.000784
TRINITY_DN583_c0_g1	[UP]	358.411	1.34e-05	2.37631	1.63e-07
TRINITY_DN7472_c0_g1	[UP]	11.2054	0.00191828	2.37445	3.66e-05
TRINITY_DN3078_c3_g1	[UP]	357.074	0.000347	2.37213	5.44e-06
TRINITY_DN806_c3_g1	[UP]	355.947	0.0134041	2.36887	0.000331
TRINITY_DN5484_c0_g3	[UP]	85.1727	0.000121	2.36087	1.73e-06
TRINITY_DN2095_c1_g1	[DOWN]	-8.51364	0.0465871	2.35975	0.00146766
TRINITY_DN13764_c0_g1	[UP]	354.201	2.13e-06	2.35946	2.34e-08
TRINITY_DN17360_c0_g1	[UP]	353.931	2.72e-06	2.35853	3.02e-08
TRINITY_DN2961_c1_g2	[UP]	353.795	3.22e-06	2.35806	3.61e-08
TRINITY_DN12144_c0_g1	[UP]	20.0352	0.00562056	2.3579	0.000121
TRINITY_DN21715_c0_g3	[UP]	19.9994	0.0221529	2.3565	0.000596
TRINITY_DN5001_c0_g1	[UP]	47.7882	0.00176369	2.35627	3.31e-05
TRINITY_DN1318_c1_g1	[UP]	350.991	0.00260229	2.34913	5.1e-05
TRINITY_DN4023_c0_g3	[UP]	349.957	4.43e-06	2.3424	5.08e-08
TRINITY_DN4072_c0_g1	[UP]	83.8024	0.00104821	2.34158	1.84e-05
TRINITY_DN10091_c0_g3	[UP]	349.279	2.33e-06	2.34003	2.56e-08
TRINITY_DN8614_c0_g1	[UP]	348.065	5.07e-06	2.33576	5.85e-08
TRINITY_DN71611_c0_g1	[UP]	347.927	6.44e-06	2.33529	7.53e-08
TRINITY_DN13187_c0_g2	[UP]	46.9939	0.00573402	2.33353	0.000124
TRINITY_DN15577_c0_g1	[UP]	346.926	5.53e-05	2.33196	7.42e-07
TRINITY_DN19949_c0_g1	[UP]	32.3994	0.000213	2.33194	3.22e-06
TRINITY_DN159_c0_g2	[UP]	346.48	0.00016	2.33054	2.36e-06
TRINITY_DN10656_c0_g2	[UP]	345.705	0.00145437	2.32816	2.67e-05
TRINITY_DN999_c1_g1	[UP]	32.1375	0.000395	2.31984	6.3e-06
TRINITY_DN8838_c1_g2	[DOWN]	-12.6403	0.00471645	2.31856	9.92e-05
TRINITY_DN5373_c0_g1	[UP]	343.82	2.78e-06	2.31841	3.09e-08
TRINITY_DN7288_c0_g2	[UP]	343.687	2.6e-06	2.31793	2.87e-08
TRINITY_DN603_c2_g1	[DOWN]	-10.009	0.00770805	2.31523	0.000175
TRINITY_DN14478_c0_g2	[UP]	31.7934	0.00021	2.31329	3.15e-06
TRINITY_DN8592_c0_g1	[UP]	342.193	1.14e-05	2.31265	1.37e-07
TRINITY_DN1265_c0_g4	[UP]	340.571	0.000553	2.30736	9.12e-06
TRINITY_DN19781_c0_g1	[UP]	339.768	0.0075939	2.30495	0.000172
TRINITY_DN21630_c1_g1	[UP]	339.603	0.0136332	2.30447	0.000338
TRINITY_DN85_c1_g1	[DOWN]	-6.89847	0.0385615	2.30391	0.00115753
TRINITY_DN17031_c0_g1	[UP]	339.265	0.0483165	2.30351	0.00152804
TRINITY_DN16609_c0_g1	[UP]	24.0003	0.000938	2.30222	1.62e-05
TRINITY_DN14807_c0_g1	[UP]	23.8897	0.0090405	2.29788	0.00021
TRINITY_DN13079_c0_g1	[UP]	337.56	3.44e-06	2.29355	3.87e-08
TRINITY_DN29149_c0_g2	[UP]	337.426	3.9e-06	2.29306	4.44e-08
TRINITY_DN18595_c0_g3	[UP]	336.314	3.13e-05	2.28918	4.01e-07
TRINITY_DN2520_c1_g3	[UP]	7.62325	0.0332061	2.28842	0.000972
TRINITY_DN184_c1_g1	[UP]	335.877	8.55e-05	2.28772	1.19e-06
TRINITY_DN4598_c2_g1	[UP]	13.5148	0.00189491	2.27938	3.61e-05
TRINITY_DN5402_c0_g1	[UP]	79.7264	0.000116	2.27923	1.66e-06
TRINITY_DN8147_c0_g1	[UP]	45.054	3.54e-05	2.2774	4.58e-07
TRINITY_DN13175_c0_g3	[UP]	333.31	6.85e-06	2.27565	8.04e-08
TRINITY_DN14608_c0_g1	[UP]	79.2666	2.03e-05	2.26906	2.52e-07
TRINITY_DN9724_c1_g1	[DOWN]	-7.92495	0.0374571	2.26868	0.00112064
TRINITY_DN8529_c0_g1	[UP]	79.2054	1.17e-05	2.26807	1.41e-07
TRINITY_DN20940_c1_g4	[DOWN]	-298.529	0.0371681	2.26401	0.00110622
TRINITY_DN14429_c0_g1	[UP]	329.517	0.000928	2.26238	1.6e-05
TRINITY_DN18853_c0_g2	[UP]	329.036	0.00443892	2.2609	9.2e-05
TRINITY_DN8105_c1_g1	[UP]	328.539	0.0253804	2.25942	0.000703
TRINITY_DN394_c0_g3	[UP]	44.1957	6.52e-05	2.25849	8.88e-07
TRINITY_DN3666_c1_g2	[DOWN]	-12.038	0.00977909	2.25706	0.00023
TRINITY_DN11671_c1_g3	[UP]	18.5969	0.000345	2.25318	5.41e-06
TRINITY_DN10702_c0_g2	[UP]	11.4058	0.0499371	2.25314	0.00158428
TRINITY_DN2813_c1_g1	[UP]	78.4125	0.027164	2.25146	0.000759
TRINITY_DN235_c1_g1	[UP]	18.5436	0.00154708	2.24742	2.85e-05
TRINITY_DN12993_c1_g1	[DOWN]	-9.46896	0.0222424	2.24734	0.0006
TRINITY_DN12699_c0_g1	[UP]	326.106	8.31e-06	2.24658	9.88e-08
TRINITY_DN13978_c0_g2	[UP]	325.265	4.47e-05	2.2436	5.91e-07
TRINITY_DN14085_c0_g1	[UP]	323.588	0.00437135	2.23811	9.06e-05
TRINITY_DN6528_c2_g1	[UP]	22.9493	0.000166	2.23722	2.46e-06
TRINITY_DN9964_c1_g1	[UP]	323.258	0.0138349	2.23711	0.000345
TRINITY_DN1293_c0_g1	[UP]	77.1942	0.00115201	2.23055	2.05e-05
TRINITY_DN4642_c0_g3	[UP]	322.122	8.31e-06	2.22907	9.87e-08
TRINITY_DN4598_c0_g1	[UP]	76.9536	0.00760305	2.22884	0.000172
TRINITY_DN836_c1_g1	[UP]	8.87003	0.0224077	2.22826	0.000606
TRINITY_DN22388_c0_g1	[UP]	15.1047	0.00583204	2.22593	0.000126
TRINITY_DN8729_c0_g1	[UP]	29.8618	0.00014	2.22373	2.04e-06
TRINITY_DN1544_c0_g6	[UP]	320.376	1.4e-05	2.22253	1.71e-07
TRINITY_DN12973_c1_g1	[UP]	320.237	1.84e-05	2.22203	2.27e-07
TRINITY_DN10459_c0_g1	[UP]	319.668	6.35e-05	2.22001	8.62e-07
TRINITY_DN2586_c1_g3	[UP]	319.522	8.95e-05	2.21951	1.25e-06
TRINITY_DN6491_c0_g3	[UP]	319.227	0.000182	2.2185	2.71e-06
TRINITY_DN2076_c0_g2	[UP]	318.462	0.0014535	2.21598	2.67e-05
TRINITY_DN6519_c0_g2	[UP]	318.303	0.00241441	2.21547	4.68e-05
TRINITY_DN759_c0_g3	[UP]	318.14	0.00428337	2.21497	8.84e-05
TRINITY_DN11406_c2_g2	[UP]	317.976	0.00757861	2.21446	0.000171
TRINITY_DN14291_c1_g1	[UP]	12.7211	0.00991462	2.21112	0.000234
TRINITY_DN280_c0_g4	[UP]	315.462	7.5e-06	2.20115	8.83e-08
TRINITY_DN31208_c0_g1	[UP]	313.627	0.000285	2.19452	4.39e-06
TRINITY_DN13991_c1_g1	[UP]	75.0367	8.67e-06	2.19188	1.03e-07
TRINITY_DN12517_c0_g1	[UP]	22.0234	0.000864	2.18976	1.48e-05
TRINITY_DN7254_c0_g1	[UP]	74.6601	2.63e-05	2.18966	3.33e-07
TRINITY_DN2676_c0_g1	[UP]	74.5223	0.00188148	2.18317	3.58e-05
TRINITY_DN2017_c4_g1	[DOWN]	-8.90756	0.0168731	2.17923	0.000437
TRINITY_DN7559_c0_g3	[UP]	310.137	7.58e-06	2.17789	8.93e-08
TRINITY_DN16985_c0_g4	[UP]	41.5772	0.00285609	2.17571	5.69e-05
TRINITY_DN12964_c0_g2	[UP]	309.048	3.77e-05	2.17376	4.9e-07
TRINITY_DN8353_c0_g4	[UP]	309.048	3.77e-05	2.17376	4.9e-07
TRINITY_DN13113_c0_g1	[UP]	308.906	5.12e-05	2.17324	6.84e-07
TRINITY_DN2119_c0_g3	[UP]	28.712	0.000413	2.17252	6.63e-06
TRINITY_DN2602_c0_g3	[UP]	308.026	0.000417	2.17014	6.7e-06
TRINITY_DN10032_c0_g1	[UP]	14.3927	0.0223821	2.1701	0.000605
TRINITY_DN11081_c0_g1	[UP]	14.3927	0.0223821	2.1701	0.000605
TRINITY_DN14729_c0_g3	[UP]	21.698	0.00114015	2.17002	2.02e-05
TRINITY_DN9175_c0_g1	[UP]	28.3113	0.0442849	2.16599	0.00136734
TRINITY_DN14164_c0_g1	[DOWN]	-8.77475	0.0210732	2.16461	0.000564
TRINITY_DN14956_c0_g1	[UP]	305.075	8.91e-06	2.1553	1.07e-07
TRINITY_DN1612_c0_g2	[UP]	305.075	8.91e-06	2.1553	1.07e-07
TRINITY_DN3468_c1_g1	[UP]	304.679	8.55e-06	2.15373	1.02e-07
TRINITY_DN1200_c1_g1	[UP]	303.734	2.9e-05	2.15007	3.72e-07
TRINITY_DN72492_c0_g1	[UP]	303.734	2.9e-05	2.15007	3.72e-07
TRINITY_DN10062_c0_g1	[UP]	303.594	3.87e-05	2.14955	5.06e-07
TRINITY_DN30790_c0_g2	[UP]	302.425	0.000622	2.14536	1.03e-05
TRINITY_DN416_c0_g2	[UP]	302.115	0.00151443	2.14431	2.79e-05
TRINITY_DN362_c4_g1	[UP]	301.796	0.00426102	2.14327	8.78e-05
TRINITY_DN8724_c0_g3	[UP]	301.632	0.0075662	2.14274	0.000171
TRINITY_DN4468_c0_g1	[UP]	12.0733	0.00976488	2.13608	0.00023
TRINITY_DN7512_c0_g2	[UP]	40.3877	6.16e-05	2.1355	8.35e-07
TRINITY_DN21069_c0_g1	[UP]	300.43	3.59e-05	2.13392	4.66e-07
TRINITY_DN13074_c0_g1	[UP]	16.8894	0.0014514	2.13048	2.66e-05
TRINITY_DN21413_c0_g2	[UP]	298.553	2.04e-05	2.12652	2.53e-07
TRINITY_DN2119_c0_g2	[UP]	298	5.85e-05	2.1244	7.89e-07
TRINITY_DN8326_c0_g4	[UP]	13.9639	0.00241887	2.1244	4.7e-05
TRINITY_DN11406_c1_g1	[UP]	297.714	0.000111	2.12334	1.58e-06
TRINITY_DN3743_c0_g1	[UP]	297.569	0.000156	2.12281	2.29e-06
TRINITY_DN7989_c0_g1	[UP]	297.569	0.000156	2.12281	2.29e-06
TRINITY_DN4898_c3_g1	[UP]	297.423	0.000222	2.12228	3.36e-06
TRINITY_DN11118_c0_g1	[UP]	297.275	0.00032	2.12175	4.98e-06
TRINITY_DN17190_c0_g1	[UP]	297.126	0.000459	2.12122	7.44e-06
TRINITY_DN7327_c0_g1	[UP]	296.822	0.0010021	2.12016	1.75e-05
TRINITY_DN8534_c0_g1	[UP]	296.822	0.0010021	2.12016	1.75e-05
TRINITY_DN13669_c0_g1	[UP]	27.3557	0.0118402	2.1192	0.000286
TRINITY_DN5772_c0_g2	[UP]	296.185	0.00767447	2.11804	0.000174
TRINITY_DN7178_c1_g1	[UP]	70.7812	2.02e-05	2.11773	2.51e-07
TRINITY_DN993_c0_g2	[UP]	11.8152	0.00656895	2.11617	0.000145
TRINITY_DN3748_c1_g1	[UP]	39.7522	0.000111	2.11085	1.58e-06
TRINITY_DN8769_c0_g2	[UP]	39.5643	0.000105	2.10855	1.49e-06
TRINITY_DN8048_c4_g1	[UP]	294.29	1.71e-05	2.10632	2.1e-07
TRINITY_DN8935_c0_g1	[UP]	27.2629	0.000459	2.10414	7.44e-06
TRINITY_DN12598_c0_g1	[UP]	292.824	3.44e-05	2.10043	4.44e-07
TRINITY_DN11276_c0_g2	[UP]	292.405	8.23e-05	2.09882	1.14e-06
TRINITY_DN4633_c0_g1	[UP]	292.262	0.000114	2.09828	1.62e-06
TRINITY_DN1980_c1_g4	[UP]	291.971	0.000226	2.09721	3.43e-06
TRINITY_DN345_c1_g2	[UP]	291.824	0.000327	2.09667	5.08e-06
TRINITY_DN25310_c0_g1	[UP]	69.6903	1.53e-05	2.09635	1.88e-07
TRINITY_DN6214_c0_g3	[UP]	291.217	0.00159048	2.09452	2.94e-05
TRINITY_DN6244_c0_g2	[UP]	290.737	0.00760305	2.09291	0.000172
TRINITY_DN4947_c0_g1	[UP]	11.6327	0.00662983	2.09202	0.000147
TRINITY_DN7491_c0_g4	[UP]	69.3572	4.36e-05	2.09097	5.75e-07
TRINITY_DN660_c5_g1	[UP]	16.5311	0.0458527	2.09008	0.00143537
TRINITY_DN9741_c0_g1	[UP]	16.4457	0.00973874	2.08883	0.000229
TRINITY_DN11560_c0_g1	[UP]	69.0391	0.000657	2.08666	1.1e-05
TRINITY_DN4146_c0_g3	[UP]	68.9511	0.00141768	2.08558	2.59e-05
TRINITY_DN14869_c0_g2	[UP]	38.6929	0.000235	2.08309	3.58e-06
TRINITY_DN15258_c0_g1	[UP]	38.6284	0.00046	2.08147	7.46e-06
TRINITY_DN5807_c0_g3	[UP]	38.7003	0.000511	2.08002	8.37e-06
TRINITY_DN5969_c0_g1	[UP]	288.302	1.47e-05	2.07876	1.79e-07
TRINITY_DN5174_c0_g1	[UP]	26.4973	0.00105372	2.07464	1.85e-05
TRINITY_DN16762_c0_g2	[UP]	287.231	4.67e-05	2.07442	6.2e-07
TRINITY_DN12004_c0_g1	[UP]	287.092	6.22e-05	2.07388	8.44e-07
TRINITY_DN22570_c0_g1	[UP]	286.809	0.000116	2.07279	1.67e-06
TRINITY_DN3062_c0_g2	[UP]	286.373	0.000333	2.07116	5.2e-06
TRINITY_DN9313_c0_g2	[UP]	68.2128	1.97e-05	2.06809	2.44e-07
TRINITY_DN5705_c0_g1	[UP]	67.7244	0.000714	2.061	1.2e-05
TRINITY_DN8259_c1_g1	[UP]	37.7377	0.00278133	2.05244	5.51e-05
TRINITY_DN3431_c0_g2	[UP]	282.049	3.34e-05	2.0496	4.29e-07
TRINITY_DN8356_c1_g1	[UP]	8.49479	0.0314977	2.04428	0.000914
TRINITY_DN6595_c0_g1	[UP]	280.473	0.00110591	2.04354	1.95e-05
TRINITY_DN19277_c0_g1	[UP]	280.32	0.0016417	2.04299	3.06e-05
TRINITY_DN629_c0_g1	[UP]	25.9736	0.00541781	2.04255	0.000116
TRINITY_DN13254_c1_g1	[UP]	280.162	0.00270429	2.04244	5.34e-05
TRINITY_DN5176_c0_g3	[UP]	37.576	0.00036	2.03598	5.69e-06
TRINITY_DN11129_c0_g1	[UP]	278.326	7.92e-05	2.03048	1.09e-06
TRINITY_DN212_c0_g4	[UP]	37.1547	0.000397	2.03009	6.34e-06
TRINITY_DN10617_c2_g1	[UP]	277.646	2.84e-05	2.02769	3.61e-07
TRINITY_DN26523_c0_g2	[UP]	277.383	2.31e-05	2.02658	2.91e-07
TRINITY_DN8592_c1_g1	[UP]	37.2311	0.0039339	2.02489	8.07e-05
TRINITY_DN19269_c0_g3	[UP]	276.858	2.61e-05	2.02435	3.31e-07
TRINITY_DN3739_c0_g2	[UP]	276.592	3.57e-05	2.02323	4.63e-07
TRINITY_DN16256_c0_g1	[UP]	275.76	0.000185	2.01988	2.76e-06
TRINITY_DN158_c0_g3	[UP]	275.47	0.000371	2.01877	5.88e-06
TRINITY_DN5866_c0_g2	[UP]	275.322	0.000532	2.01821	8.75e-06
TRINITY_DN18723_c0_g3	[UP]	275.173	0.000777	2.01765	1.32e-05
TRINITY_DN12688_c0_g1	[UP]	275.022	0.00112889	2.01709	2e-05
TRINITY_DN3757_c0_g2	[UP]	274.714	0.00266842	2.01597	5.26e-05
TRINITY_DN6791_c0_g1	[UP]	274.714	0.00266842	2.01597	5.26e-05
TRINITY_DN8082_c0_g1	[UP]	25.4359	0.00793377	2.01561	0.000181
TRINITY_DN7043_c0_g4	[UP]	10.8809	0.0179888	2.01507	0.000469
TRINITY_DN19365_c0_g1	[UP]	25.3115	0.019822	2.01431	0.000524
TRINITY_DN5668_c0_g2	[UP]	19.0416	0.0191455	2.00873	0.000502
TRINITY_DN23224_c2_g1	[UP]	272.456	5.35e-05	2.00203	7.16e-07
TRINITY_DN4146_c2_g1	[UP]	271.53	2.7e-05	1.99808	3.43e-07
TRINITY_DN4939_c1_g1	[UP]	271.53	2.7e-05	1.99808	3.43e-07
TRINITY_DN627_c0_g1	[UP]	271.267	3.29e-05	1.99695	4.23e-07
TRINITY_DN12708_c0_g3	[UP]	270.865	5.89e-05	1.99525	7.96e-07
TRINITY_DN15366_c1_g2	[UP]	270.449	0.000137	1.99355	2e-06
TRINITY_DN10236_c0_g1	[UP]	270.307	0.00019	1.99299	2.84e-06
TRINITY_DN13990_c0_g1	[UP]	269.42	0.00170659	1.98959	3.19e-05
TRINITY_DN17287_c0_g1	[UP]	269.42	0.00170659	1.98959	3.19e-05
TRINITY_DN15068_c0_g1	[DOWN]	-12.7635	0.0191321	1.98197	0.000502
TRINITY_DN14035_c0_g6	[UP]	63.7377	0.00118088	1.98067	2.11e-05
TRINITY_DN33608_c0_g1	[UP]	35.6376	0.000602	1.9757	9.95e-06
TRINITY_DN14856_c1_g1	[UP]	35.6997	0.000638	1.97417	1.06e-05
TRINITY_DN15690_c0_g1	[DOWN]	-236.961	0.000161	1.97262	2.37e-06
TRINITY_DN5471_c2_g3	[UP]	266.071	3.38e-05	1.97075	4.36e-07
TRINITY_DN295_c1_g3	[UP]	265.544	5.42e-05	1.96846	7.28e-07
TRINITY_DN11671_c1_g2	[UP]	264.996	0.000153	1.96617	2.24e-06
TRINITY_DN14763_c0_g8	[UP]	264.122	0.00124501	1.96272	2.23e-05
TRINITY_DN13715_c0_g2	[UP]	263.97	0.00181316	1.96215	3.42e-05
TRINITY_DN73398_c0_g1	[UP]	263.97	0.00181316	1.96215	3.42e-05
TRINITY_DN5004_c0_g1	[UP]	263.657	0.00466557	1.961	9.8e-05
TRINITY_DN10303_c0_g2	[UP]	263.497	0.00781965	1.96042	0.000178
TRINITY_DN14376_c0_g2	[UP]	263.497	0.00781965	1.96042	0.000178
TRINITY_DN13878_c0_g1	[UP]	7.03444	0.0411441	1.95463	0.00124964
TRINITY_DN13075_c0_g1	[DOWN]	-18.5323	0.00397577	1.95278	8.17e-05
TRINITY_DN14406_c0_g1	[UP]	261.135	5.31e-05	1.94523	7.1e-07
TRINITY_DN7200_c0_g2	[UP]	34.8912	0.00156386	1.94475	2.89e-05
TRINITY_DN3418_c0_g1	[UP]	261.003	4.56e-05	1.94465	6.04e-07
TRINITY_DN4215_c0_g1	[UP]	14.5978	0.00527907	1.94459	0.000113
TRINITY_DN14729_c0_g4	[UP]	34.8712	0.00214588	1.94417	4.12e-05
TRINITY_DN12964_c0_g4	[UP]	260.087	5.67e-05	1.94059	7.65e-07
TRINITY_DN205_c0_g4	[UP]	260.087	5.67e-05	1.94059	7.65e-07
TRINITY_DN9168_c2_g3	[UP]	34.724	0.0249671	1.94012	0.00069
TRINITY_DN7989_c0_g3	[UP]	259.953	6.97e-05	1.94001	9.54e-07
TRINITY_DN869_c1_g2	[UP]	259.115	0.000418	1.93652	6.72e-06
TRINITY_DN12985_c1_g4	[UP]	258.821	0.00087	1.93535	1.49e-05
TRINITY_DN624_c0_g1	[UP]	258.821	0.00087	1.93535	1.49e-05
TRINITY_DN63822_c0_g1	[UP]	258.672	0.00126162	1.93477	2.26e-05
TRINITY_DN9251_c0_g4	[UP]	258.672	0.00126162	1.93477	2.26e-05
TRINITY_DN11393_c1_g1	[UP]	258.521	0.00183615	1.93419	3.47e-05
TRINITY_DN10021_c0_g3	[UP]	257.716	0.0262449	1.93127	0.000729
TRINITY_DN1173_c0_g1	[UP]	61.4209	8.64e-05	1.92966	1.21e-06
TRINITY_DN6034_c2_g1	[UP]	17.9291	0.00587137	1.92761	0.000127
TRINITY_DN9150_c0_g2	[UP]	10.0752	0.0460543	1.92384	0.0014457
TRINITY_DN5661_c0_g2	[UP]	256.221	0.000185	1.91924	2.77e-06
TRINITY_DN4853_c0_g2	[UP]	255.944	0.000106	1.91807	1.49e-06
TRINITY_DN12699_c0_g3	[UP]	255.151	4.33e-05	1.91454	5.7e-07
TRINITY_DN5374_c1_g3	[UP]	254.891	4.63e-05	1.91336	6.13e-07
TRINITY_DN26400_c0_g1	[UP]	254.629	5.98e-05	1.91218	8.09e-07
TRINITY_DN8048_c0_g3	[UP]	254.226	0.000118	1.91041	1.69e-06
TRINITY_DN5106_c0_g4	[UP]	253.948	0.000215	1.90923	3.25e-06
TRINITY_DN14808_c0_g1	[UP]	253.806	0.000301	1.90864	4.66e-06
TRINITY_DN9206_c0_g1	[UP]	253.663	0.000423	1.90805	6.8e-06
TRINITY_DN19276_c1_g1	[UP]	60.4211	8.15e-05	1.90699	1.13e-06
TRINITY_DN9093_c0_g1	[UP]	253.071	0.0018619	1.90569	3.53e-05
TRINITY_DN4556_c1_g1	[UP]	60.3307	5.08e-05	1.90521	6.78e-07
TRINITY_DN5403_c0_g2	[UP]	252.918	0.00281893	1.9051	5.61e-05
TRINITY_DN10330_c0_g2	[UP]	252.436	0.013915	1.90333	0.000348
TRINITY_DN19687_c0_g1	[UP]	252.268	0.0261788	1.90273	0.000727
TRINITY_DN16044_c0_g3	[DOWN]	-17.8169	0.00896496	1.90231	0.000209
TRINITY_DN2403_c0_g1	[UP]	17.623	0.00446749	1.89946	9.3e-05
TRINITY_DN207_c2_g2	[UP]	60.1927	0.000226	1.89889	3.43e-06
TRINITY_DN11333_c0_g1	[UP]	9.91051	0.0302892	1.89591	0.000874
TRINITY_DN11557_c0_g1	[UP]	8.51736	0.0426612	1.89212	0.00129999
TRINITY_DN8105_c1_g2	[UP]	250.625	0.000188	1.88978	2.81e-06
TRINITY_DN5373_c1_g1	[UP]	250.35	0.000108	1.88859	1.54e-06
TRINITY_DN1884_c0_g2	[UP]	250.215	8.55e-05	1.88799	1.19e-06
TRINITY_DN17146_c0_g1	[UP]	8.48381	0.0365506	1.88799	0.00108541
TRINITY_DN17657_c0_g1	[UP]	33.155	0.0133269	1.88516	0.000329
TRINITY_DN8728_c0_g1	[UP]	249.432	5.1e-05	1.88441	6.81e-07
TRINITY_DN5230_c0_g1	[UP]	249.302	6.19e-05	1.88381	8.39e-07
TRINITY_DN59_c6_g1	[UP]	249.039	8.41e-05	1.88262	1.17e-06
TRINITY_DN11417_c0_g1	[UP]	248.906	0.000104	1.88202	1.47e-06
TRINITY_DN62312_c0_g1	[UP]	248.77	0.000133	1.88142	1.93e-06
TRINITY_DN20977_c1_g1	[UP]	248.066	0.000665	1.87843	1.11e-05
TRINITY_DN2424_c0_g1	[UP]	59.2779	0.000117	1.87751	1.67e-06
TRINITY_DN7300_c0_g1	[UP]	247.771	0.0013851	1.87723	2.52e-05
TRINITY_DN5697_c0_g1	[UP]	247.621	0.00202169	1.87663	3.86e-05
TRINITY_DN16321_c1_g1	[UP]	247.468	0.00303852	1.87603	6.09e-05
TRINITY_DN10082_c0_g1	[UP]	246.82	0.0262216	1.87363	0.000728
TRINITY_DN18191_c0_g1	[UP]	33.1219	0.00389439	1.86999	7.97e-05
TRINITY_DN12251_c0_g1	[UP]	58.751	0.000922	1.86731	1.59e-05
TRINITY_DN12855_c0_g1	[UP]	244.891	0.000143	1.85912	2.1e-06
TRINITY_DN6586_c0_g1	[UP]	22.5132	0.00375476	1.85743	7.66e-05
TRINITY_DN17745_c1_g1	[UP]	244.36	7.18e-05	1.8567	9.85e-07
TRINITY_DN20881_c0_g1	[UP]	11.289	0.0338484	1.85635	0.000996
TRINITY_DN13124_c0_g2	[UP]	32.54	0.00938418	1.85535	0.000219
TRINITY_DN3925_c0_g2	[UP]	243.972	6.35e-05	1.85488	8.64e-07
TRINITY_DN6902_c1_g4	[DOWN]	-17.0831	0.0141871	1.85246	0.000356
TRINITY_DN10705_c1_g1	[UP]	242.9	0.000338	1.85003	5.28e-06
TRINITY_DN7004_c0_g2	[UP]	242.614	0.000674	1.84881	1.13e-05
TRINITY_DN5825_c1_g2	[UP]	242.32	0.00140696	1.8476	2.56e-05
TRINITY_DN1302_c0_g2	[UP]	242.019	0.00305482	1.84638	6.13e-05
TRINITY_DN12150_c0_g1	[UP]	241.863	0.00489952	1.84578	0.000104
TRINITY_DN9960_c0_g1	[UP]	241.373	0.026748	1.84395	0.000746
TRINITY_DN16676_c0_g1	[UP]	9.38919	0.0360463	1.83693	0.00106684
TRINITY_DN1394_c3_g2	[UP]	239.712	0.0004	1.83029	6.4e-06
TRINITY_DN10152_c0_g1	[UP]	8.09544	0.0252385	1.82887	0.000699
TRINITY_DN385_c0_g2	[UP]	239.162	0.000128	1.82783	1.85e-06
TRINITY_DN13443_c1_g2	[UP]	31.8717	0.00249838	1.82781	4.86e-05
TRINITY_DN6579_c0_g1	[UP]	239.03	0.000104	1.82721	1.47e-06
TRINITY_DN10965_c0_g1	[UP]	238.511	7.2e-05	1.82475	9.88e-07
TRINITY_DN34_c1_g1	[UP]	238.123	9.44e-05	1.82291	1.32e-06
TRINITY_DN10062_c0_g2	[UP]	237.992	0.000114	1.82229	1.62e-06
TRINITY_DN11751_c0_g2	[UP]	237.858	0.000142	1.82168	2.07e-06
TRINITY_DN33741_c0_g1	[UP]	237.858	0.000142	1.82168	2.07e-06
TRINITY_DN14157_c1_g1	[UP]	7.02786	0.0444754	1.81963	0.00137549
TRINITY_DN14265_c0_g1	[UP]	237.306	0.000477	1.81921	7.78e-06
TRINITY_DN9996_c1_g1	[UP]	237.306	0.000477	1.81921	7.78e-06
TRINITY_DN3873_c0_g3	[UP]	237.017	0.000989	1.81798	1.72e-05
[truncated: 863 more rows]

## Sheet: V.corymbosum 9-h stress
Table S1: Total DEGs in V. corymbosum at 9-h stress
Sequence ID	Tags	FC	FDR	logCPM	P.Value
TRINITY_DN106_c0_g1	[DOWN]	-12.4706	4.93524	1.23e-11	1.05e-09
TRINITY_DN5015_c0_g1	[DOWN]	-3.38361	6.34422	0.000169	0.00514636
TRINITY_DN3981_c0_g1	[DOWN]	-3.02023	4.37253	0.00155248	0.0332106
TRINITY_DN3857_c0_g1	[DOWN]	-2.9468	4.841	0.00120289	0.0268172
TRINITY_DN1774_c3_g1	[DOWN]	-7.07152	1.9889	0.000993	0.0231173
TRINITY_DN12453_c0_g1	[DOWN]	-35.4731	2.60337	3.34e-06	0.000154
TRINITY_DN1435_c0_g1	[DOWN]	-3.5511	6.50052	0.000132	0.00419699
TRINITY_DN269_c1_g1	[DOWN]	-6.82737	4.88027	6.5e-08	3.84e-06
TRINITY_DN7494_c1_g1	[DOWN]	-4.43896	2.58719	0.00200493	0.0415335
TRINITY_DN10365_c0_g2	[DOWN]	-4.55094	3.31392	0.000179	0.00540877
TRINITY_DN951_c1_g1	[DOWN]	-8.18322	1.65003	0.00238741	0.0479626
TRINITY_DN7716_c0_g1	[DOWN]	-4.76434	2.70033	0.000808	0.0193801
TRINITY_DN9611_c0_g1	[DOWN]	-9.45951	2.82273	3.29e-06	0.000152
TRINITY_DN11156_c0_g3	[DOWN]	-23.8839	1.35696	0.000451	0.0119661
TRINITY_DN7790_c0_g1	[DOWN]	-3.26205	4.95617	0.000671	0.0166809
TRINITY_DN7945_c0_g1	[DOWN]	-6.59428	2.23768	0.00051	0.0132691
TRINITY_DN7666_c0_g1	[DOWN]	-3.60484	3.10782	0.00209546	0.0431815
TRINITY_DN21678_c0_g1	[DOWN]	-6.52187	1.88287	0.0012925	0.0285334
TRINITY_DN1384_c0_g1	[DOWN]	-2.97153	6.65638	0.000889	0.0210007
TRINITY_DN1385_c0_g3	[DOWN]	-3.65851	5.10567	0.000355	0.00975561
TRINITY_DN6035_c0_g2	[DOWN]	-4.61765	4.12893	3.25e-05	0.00121324
TRINITY_DN1347_c0_g1	[DOWN]	-3.16666	6.2064	0.000378	0.010311
TRINITY_DN6839_c0_g1	[DOWN]	-6.38412	3.53532	6.78e-06	0.000294
TRINITY_DN12607_c0_g2	[DOWN]	-3.27052	6.39235	0.00028	0.00789257
TRINITY_DN10579_c1_g1	[DOWN]	-108.575	0.967887	4.95e-05	0.0017647
TRINITY_DN19908_c0_g1	[DOWN]	-4.83159	2.51447	0.00101499	0.0235374
TRINITY_DN13474_c0_g1	[DOWN]	-4.2162	3.27287	0.000387	0.0105416
TRINITY_DN9281_c0_g1	[DOWN]	-6.57568	3.04169	2.25e-05	0.000869
TRINITY_DN20047_c0_g1	[DOWN]	-11.7204	1.71686	0.000171	0.00520202
TRINITY_DN15944_c0_g1	[DOWN]	-7.95621	1.87943	0.000899	0.0211843
TRINITY_DN9090_c0_g2	[DOWN]	-4.94958	5.46846	3.48e-06	0.00016
TRINITY_DN7332_c0_g1	[DOWN]	-5.181	2.12029	0.0022896	0.0462132
TRINITY_DN4858_c1_g1	[DOWN]	-9.72727	2.33407	0.000116	0.00373225
TRINITY_DN9511_c2_g1	[DOWN]	-4.43246	2.51292	0.00204924	0.0423253
TRINITY_DN16683_c0_g1	[DOWN]	-39.1254	1.93919	3.05e-06	0.000141
TRINITY_DN2017_c3_g1	[DOWN]	-12.2481	3.12925	1.32e-07	7.51e-06
TRINITY_DN5577_c0_g2	[DOWN]	-4.90276	4.52104	7.2e-06	0.000311
TRINITY_DN7156_c0_g1	[DOWN]	-5.82768	2.63014	0.000762	0.0186429
TRINITY_DN15347_c0_g1	[DOWN]	-12.767	1.35475	0.000655	0.0164085
TRINITY_DN9330_c0_g1	[DOWN]	-2.94144	4.73547	0.00136792	0.0299498
TRINITY_DN8124_c0_g1	[DOWN]	-2.91223	5.16796	0.00112225	0.0254714
TRINITY_DN12964_c0_g5	[DOWN]	-102.129	0.900596	8.59e-05	0.00288528
TRINITY_DN10698_c0_g1	[DOWN]	-82.8548	0.676443	0.000467	0.0122845
TRINITY_DN9386_c0_g1	[DOWN]	-4.00766	3.86936	0.000236	0.00682576
TRINITY_DN10363_c0_g1	[DOWN]	-4.49183	4.15368	3.49e-05	0.00129486
TRINITY_DN19193_c0_g3	[DOWN]	-141.202	1.26451	7.65e-06	0.000328
TRINITY_DN13892_c0_g1	[DOWN]	-9.11244	1.44437	0.00141942	0.0309202
TRINITY_DN14400_c0_g1	[DOWN]	-114.952	1.03147	3.68e-05	0.00136125
TRINITY_DN5088_c1_g1	[DOWN]	-2.9005	4.07477	0.00252054	0.049938
TRINITY_DN10388_c1_g1	[DOWN]	-85.687	0.71307	0.000238	0.00685233
TRINITY_DN10967_c2_g1	[DOWN]	-5.10257	3.00191	0.000371	0.0101432
TRINITY_DN563_c0_g3	[DOWN]	-4.65847	6.94107	1.3e-05	0.000532
TRINITY_DN790_c0_g1	[DOWN]	-3.03035	5.01773	0.00154009	0.0330119
TRINITY_DN5458_c1_g2	[DOWN]	-6.79482	2.43149	0.000174	0.00529301
TRINITY_DN10503_c0_g1	[DOWN]	-4.85616	2.70725	0.000703	0.0173968
TRINITY_DN7715_c0_g2	[DOWN]	-5.44789	3.08185	0.000105	0.00344713
TRINITY_DN4542_c0_g7	[DOWN]	-10.3797	1.56984	0.000432	0.0114865
TRINITY_DN12608_c0_g1	[DOWN]	-79.1759	0.630786	0.000424	0.0113599
TRINITY_DN946_c0_g2	[DOWN]	-3.2742	4.11448	0.00225409	0.0455842
TRINITY_DN10923_c0_g1	[DOWN]	-5.51328	2.77206	0.000239	0.00687901
TRINITY_DN6836_c0_g2	[DOWN]	-3.49069	3.68756	0.000944	0.0220969
TRINITY_DN16680_c0_g1	[DOWN]	-4.08116	4.02222	0.000146	0.00454588
TRINITY_DN19156_c0_g4	[DOWN]	-2.84291	5.85881	0.00131112	0.028888
TRINITY_DN8317_c0_g1	[DOWN]	-3.16462	3.82554	0.00183083	0.0383487
TRINITY_DN6873_c0_g1	[DOWN]	-3.25549	4.43215	0.000933	0.0218969
TRINITY_DN7522_c0_g2	[DOWN]	-3.67147	3.02652	0.00187562	0.0391598
TRINITY_DN704_c0_g1	[DOWN]	-3.06896	6.38246	0.000499	0.0130602
TRINITY_DN8139_c0_g1	[DOWN]	-3.59887	5.21132	0.000104	0.00343323
TRINITY_DN5982_c0_g3	[DOWN]	-4.30452	5.5926	1.12e-05	0.000466
TRINITY_DN693_c0_g2	[DOWN]	-7.17189	3.81359	3.54e-05	0.00131234
TRINITY_DN32421_c0_g1	[DOWN]	-18.486	1.07289	0.000937	0.0219817
TRINITY_DN799_c0_g2	[DOWN]	-2.85019	4.50559	0.00221556	0.0450809
TRINITY_DN9531_c1_g1	[DOWN]	-2.8269	4.33991	0.00245895	0.0490993
TRINITY_DN386_c0_g1	[DOWN]	-3.19954	6.9371	0.000334	0.00925575
TRINITY_DN2738_c0_g1	[DOWN]	-10.3841	3.77986	1.14e-08	7.33e-07
TRINITY_DN3573_c0_g1	[DOWN]	-5.1301	3.00891	0.000145	0.00451525
TRINITY_DN9768_c0_g1	[DOWN]	-5.32366	2.52655	0.000609	0.0153865
TRINITY_DN243_c0_g1	[DOWN]	-3.24793	6.74177	0.000284	0.00799731
TRINITY_DN3607_c1_g1	[DOWN]	-13.7379	1.44851	0.000445	0.011801
TRINITY_DN13163_c1_g1	[DOWN]	-14.4258	1.95421	0.00174911	0.0368332
TRINITY_DN12967_c0_g1	[DOWN]	-5.96657	2.409	0.000369	0.010083
TRINITY_DN12189_c0_g9	[DOWN]	-4.90644	2.43572	0.00130805	0.0288416
TRINITY_DN4931_c1_g1	[DOWN]	-2.90943	4.65556	0.00181611	0.0380667
TRINITY_DN17566_c0_g1	[DOWN]	-3.64424	4.48011	0.00027	0.00764068
TRINITY_DN8557_c0_g1	[DOWN]	-11.4277	3.42867	2.36e-07	1.29e-05
TRINITY_DN7759_c0_g1	[DOWN]	-2.99947	4.38318	0.00141634	0.0308605
TRINITY_DN4221_c0_g2	[DOWN]	-3.40686	4.23447	0.00079	0.0190976
TRINITY_DN9231_c0_g1	[DOWN]	-4.11512	4.00647	0.00014	0.00439149
TRINITY_DN5337_c0_g1	[DOWN]	-3.61968	4.24519	0.000329	0.00914063
TRINITY_DN29291_c0_g1	[DOWN]	-12.4114	1.3338	0.000656	0.0164207
TRINITY_DN1135_c1_g1	[DOWN]	-3.12054	4.02817	0.00145375	0.0315541
TRINITY_DN315_c1_g1	[DOWN]	-6.77819	6.65806	1.69e-08	1.07e-06
TRINITY_DN32746_c0_g1	[DOWN]	-21.2466	1.22523	0.000927	0.021763
TRINITY_DN3535_c0_g1	[DOWN]	-6.0905	5.83775	8.23e-08	4.8e-06
TRINITY_DN6698_c0_g1	[DOWN]	-2.69956	5.17893	0.00240285	0.0482144
TRINITY_DN17338_c0_g1	[DOWN]	-8.2465	4.64378	1.57e-07	8.84e-06
TRINITY_DN4606_c0_g2	[DOWN]	-13.3883	1.40689	0.000477	0.0125438
TRINITY_DN5818_c0_g1	[DOWN]	-2.87215	4.77015	0.00154382	0.0330645
TRINITY_DN19624_c0_g1	[DOWN]	-6.32208	2.20312	0.000754	0.0185003
TRINITY_DN3994_c0_g1	[DOWN]	-3.22458	5.76051	0.000428	0.0114435
TRINITY_DN2095_c1_g1	[DOWN]	-6.35967	2.35611	0.000349	0.00960303
TRINITY_DN2095_c1_g2	[DOWN]	-3.92974	3.40892	0.000578	0.0147402
TRINITY_DN3283_c0_g1	[DOWN]	-3.97418	3.52058	0.000683	0.0169507
TRINITY_DN27724_c0_g1	[DOWN]	-16.4016	0.944574	0.00188028	0.0392391
TRINITY_DN2440_c0_g1	[DOWN]	-2.84913	5.57537	0.0012588	0.0279052
TRINITY_DN10613_c1_g1	[DOWN]	-4.11015	5.25386	2.33e-05	0.000899
TRINITY_DN705_c0_g1	[DOWN]	-3.59347	5.56587	0.00016	0.0049225
TRINITY_DN7462_c0_g1	[DOWN]	-4.32144	2.74292	0.00118995	0.0265811
TRINITY_DN7462_c0_g2	[DOWN]	-4.50905	2.60492	0.00162678	0.0345386
TRINITY_DN3622_c0_g1	[DOWN]	-4.52422	3.64618	8.87e-05	0.00296693
TRINITY_DN14326_c0_g1	[DOWN]	-3.03836	4.01559	0.00205913	0.0425006
TRINITY_DN22830_c0_g1	[DOWN]	-9.2337	2.78167	5.86e-06	0.000257
TRINITY_DN10469_c0_g1	[DOWN]	-56.1907	0.292965	0.00223749	0.0454557
TRINITY_DN5003_c0_g1	[DOWN]	-3.04236	6.49377	0.000537	0.0139087
TRINITY_DN14314_c0_g2	[DOWN]	-5.28811	4.49829	5e-06	0.000222
TRINITY_DN17376_c0_g1	[DOWN]	-5.35002	2.16825	0.00179843	0.0377663
TRINITY_DN8834_c0_g1	[DOWN]	-12.4942	2.41617	7.7e-06	0.00033
TRINITY_DN14974_c0_g1	[DOWN]	-4.39328	2.83015	0.000802	0.0192667
TRINITY_DN14650_c1_g1	[DOWN]	-17.5376	1.01516	0.00184606	0.038596
TRINITY_DN7573_c0_g1	[DOWN]	-3.79109	4.15923	0.00074	0.0181944
TRINITY_DN2501_c0_g1	[DOWN]	-3.66804	4.60378	0.000163	0.00499443
TRINITY_DN4692_c1_g1	[DOWN]	-4.87638	2.45141	0.00147507	0.031917
TRINITY_DN5205_c0_g1	[DOWN]	-3.5335	5.42835	0.000301	0.00843217
TRINITY_DN17306_c0_g1	[DOWN]	-3.44466	3.49981	0.00140539	0.0306589
TRINITY_DN6903_c1_g3	[DOWN]	-6.54509	1.87934	0.00126288	0.027989
TRINITY_DN15809_c0_g1	[DOWN]	-86.3071	0.718362	0.000642	0.0161101
TRINITY_DN4431_c1_g1	[DOWN]	-2.88071	5.58798	0.0014326	0.0311623
TRINITY_DN4543_c0_g4	[DOWN]	-15.362	3.58772	1.51e-09	1.07e-07
TRINITY_DN11909_c0_g1	[DOWN]	-3.76673	3.03619	0.00159338	0.0339171
TRINITY_DN7569_c0_g1	[DOWN]	-20.3522	1.16469	0.000681	0.0169049
TRINITY_DN7284_c0_g1	[DOWN]	-4.54948	4.14811	5.27e-05	0.00185995
TRINITY_DN6325_c0_g1	[DOWN]	-4.58055	4.28498	2.85e-05	0.00107935
TRINITY_DN588_c1_g2	[DOWN]	-6.59208	2.07368	0.000609	0.0153842
TRINITY_DN4521_c1_g1	[DOWN]	-63.1699	0.403051	0.00142643	0.0310505
TRINITY_DN7750_c0_g1	[DOWN]	-5.23254	2.49523	0.00156566	0.0333899
TRINITY_DN866_c1_g2	[DOWN]	-4.3631	3.99521	9.06e-05	0.00301285
TRINITY_DN1790_c0_g3	[DOWN]	-3.85887	5.09451	5.54e-05	0.00194495
TRINITY_DN1790_c0_g6	[DOWN]	-9.48705	1.81713	0.000411	0.0111094
TRINITY_DN5242_c0_g1	[DOWN]	-4.44658	4.71078	1.59e-05	0.000635
TRINITY_DN4721_c0_g1	[DOWN]	-8.22443	1.3137	0.00247978	0.0492708
TRINITY_DN10601_c0_g2	[DOWN]	-3.54873	5.43082	0.000154	0.00475478
TRINITY_DN8556_c0_g1	[DOWN]	-5.16109	3.2759	0.000989	0.0230729
TRINITY_DN2874_c0_g1	[DOWN]	-3.59545	4.0458	0.000728	0.0179227
TRINITY_DN3010_c0_g1	[DOWN]	-2.71649	6.12809	0.00200403	0.0415244
TRINITY_DN6262_c0_g1	[DOWN]	-4.09676	3.0798	0.000861	0.0204557
TRINITY_DN13052_c0_g2	[DOWN]	-21.777	1.24203	0.000334	0.00925772
TRINITY_DN10936_c0_g1	[DOWN]	-3.66622	3.16539	0.0017376	0.0366164
TRINITY_DN1675_c0_g1	[DOWN]	-3.10529	6.16307	0.000567	0.0145245
TRINITY_DN8267_c0_g1	[DOWN]	-8.73704	1.97021	0.000346	0.00953218
TRINITY_DN2885_c0_g2	[DOWN]	-4.33832	2.756	0.00102141	0.0236639
TRINITY_DN9755_c0_g1	[DOWN]	-4.93697	2.19172	0.00237953	0.0478255
TRINITY_DN2825_c0_g1	[DOWN]	-3.58673	6.97621	0.000107	0.0035006
TRINITY_DN4088_c0_g1	[DOWN]	-6.00519	4.91745	2.52e-07	1.38e-05
TRINITY_DN2472_c1_g1	[DOWN]	-2.97297	3.97682	0.00239302	0.0480539
TRINITY_DN9343_c0_g1	[DOWN]	-4.04529	3.08416	0.000832	0.0198536
TRINITY_DN18_c0_g1	[DOWN]	-5.43526	6.52298	0.000736	0.0180933
TRINITY_DN18_c0_g3	[DOWN]	-6.49423	7.33392	2.42e-08	1.51e-06
TRINITY_DN3011_c4_g1	[DOWN]	-42.3074	2.03496	1.45e-06	7.14e-05
TRINITY_DN6812_c0_g1	[DOWN]	-12.3264	1.78604	0.000122	0.00390909
TRINITY_DN1078_c0_g1	[DOWN]	-3.89704	6.67303	0.000103	0.0033947
TRINITY_DN4638_c0_g1	[DOWN]	-4.75111	3.74873	7.81e-05	0.00264613
TRINITY_DN13129_c0_g2	[DOWN]	-9.82489	2.55076	3.34e-05	0.00124397
TRINITY_DN10003_c0_g1	[DOWN]	-5.51949	4.59265	1.65e-06	8.01e-05
TRINITY_DN2639_c1_g1	[DOWN]	-2.91467	6.05086	0.00116456	0.0262472
TRINITY_DN13270_c0_g1	[DOWN]	-17.1192	2.80452	2.3e-07	1.26e-05
TRINITY_DN13270_c0_g2	[DOWN]	-8.10387	2.48278	5.57e-05	0.00195422
TRINITY_DN13270_c0_g4	[DOWN]	-95.886	0.831446	0.000147	0.00455516
TRINITY_DN5409_c0_g1	[DOWN]	-3.39874	4.63152	0.000323	0.00900474
TRINITY_DN16321_c0_g1	[DOWN]	-7.6444	2.8345	2.25e-05	0.000869
TRINITY_DN4445_c0_g1	[DOWN]	-4.90848	3.54685	6.16e-05	0.0021357
TRINITY_DN7168_c0_g2	[DOWN]	-66.0365	0.448141	0.0010735	0.0246748
TRINITY_DN5744_c0_g2	[DOWN]	-4.21192	2.7838	0.00127895	0.0282896
TRINITY_DN18149_c0_g1	[DOWN]	-5.21546	1.97654	0.00239826	0.0481484
TRINITY_DN34907_c0_g1	[DOWN]	-56.4137	0.295756	0.00216737	0.0442197
TRINITY_DN15111_c0_g1	[DOWN]	-2.81388	6.71415	0.00141486	0.0308357
TRINITY_DN1740_c0_g3	[DOWN]	-3.08635	4.92501	0.000908	0.0213823
TRINITY_DN21392_c1_g2	[DOWN]	-59.3546	0.345321	0.00172565	0.0364068
TRINITY_DN7799_c0_g1	[DOWN]	-4.96181	3.66059	4.4e-05	0.00158392
TRINITY_DN7799_c0_g2	[DOWN]	-10.7914	4.76352	1.91e-10	1.48e-08
TRINITY_DN9601_c0_g1	[DOWN]	-9.29741	2.07773	0.0017697	0.0372408
TRINITY_DN7464_c0_g1	[DOWN]	-4.58865	3.26605	0.000213	0.00626604
TRINITY_DN27372_c0_g1	[DOWN]	-56.3026	0.294361	0.00211513	0.043458
TRINITY_DN7027_c2_g1	[DOWN]	-3.61831	3.19916	0.00165878	0.0351355
TRINITY_DN6902_c1_g4	[DOWN]	-212.971	1.75296	1.96e-07	1.09e-05
TRINITY_DN2251_c0_g1	[DOWN]	-2.82124	7.17232	0.00120016	0.0267694
TRINITY_DN21949_c0_g1	[DOWN]	-10.303	2.18623	5.69e-05	0.00198314
TRINITY_DN19743_c0_g1	[DOWN]	-12.3521	1.33964	0.00120798	0.0268975
TRINITY_DN7746_c0_g2	[DOWN]	-2.93364	6.20957	0.00084	0.0200216
TRINITY_DN3004_c0_g1	[DOWN]	-4.23578	3.88662	0.000142	0.00442943
TRINITY_DN1865_c0_g2	[DOWN]	-3.21772	6.74461	0.000369	0.010083
TRINITY_DN9467_c0_g1	[DOWN]	-8.81405	3.48474	2.45e-06	0.000115
TRINITY_DN8448_c0_g3	[DOWN]	-17.9883	1.76757	3.26e-05	0.00121692
TRINITY_DN16361_c0_g1	[DOWN]	-6.74557	2.68208	7.79e-05	0.00263984
TRINITY_DN13992_c0_g1	[DOWN]	-79.4941	0.633832	0.00041	0.0110701
TRINITY_DN20404_c0_g1	[DOWN]	-69.56	0.498733	0.000859	0.0204286
TRINITY_DN17_c1_g1	[DOWN]	-3.09463	5.6695	0.000784	0.0189556
TRINITY_DN10757_c0_g2	[DOWN]	-3.83684	3.49648	0.000654	0.016385
TRINITY_DN1391_c0_g1	[DOWN]	-3.06837	4.54987	0.00199081	0.0412694
TRINITY_DN3832_c0_g2	[DOWN]	-3.08077	5.50515	0.000599	0.0152148
TRINITY_DN2868_c0_g1	[DOWN]	-8.99633	3.54141	2.71e-07	1.48e-05
TRINITY_DN3832_c0_g1	[DOWN]	-2.99411	6.1769	0.000773	0.0187909
TRINITY_DN9675_c0_g1	[DOWN]	-5.86496	4.92793	4.2e-07	2.21e-05
TRINITY_DN3956_c0_g1	[DOWN]	-4.04696	5.42939	4.21e-05	0.00152711
TRINITY_DN8272_c0_g1	[DOWN]	-3.63972	4.21844	0.00114876	0.0259369
TRINITY_DN7938_c0_g1	[DOWN]	-4.05833	3.58958	0.000432	0.0114882
TRINITY_DN6323_c0_g1	[DOWN]	-8.11458	4.56832	1.8e-08	1.13e-06
TRINITY_DN6323_c0_g3	[DOWN]	-10.6423	3.45067	4.44e-08	2.68e-06
TRINITY_DN11187_c0_g1	[DOWN]	-128.748	1.15751	2.58e-05	0.000985
TRINITY_DN7549_c0_g2	[DOWN]	-6.7969	1.93638	0.000919	0.0216143
TRINITY_DN30430_c0_g1	[DOWN]	-17.735	1.01363	0.00207101	0.0427248
TRINITY_DN9742_c0_g1	[DOWN]	-4.39944	2.68923	0.00135947	0.0297792
TRINITY_DN18729_c0_g1	[DOWN]	-20.2872	1.89792	0.000121	0.00389226
TRINITY_DN15407_c0_g1	[DOWN]	-9.72794	1.5072	0.000675	0.0167718
TRINITY_DN2040_c0_g1	[DOWN]	-2.80624	5.79268	0.00143464	0.0311992
TRINITY_DN2040_c0_g2	[DOWN]	-2.75436	4.71887	0.00250815	0.0497361
TRINITY_DN21473_c0_g1	[DOWN]	-6.89723	2.30261	0.000279	0.00788295
TRINITY_DN5355_c0_g1	[DOWN]	-6.22249	3.17546	3.88e-05	0.00142693
TRINITY_DN14398_c0_g1	[DOWN]	-4.76886	2.68614	0.00138696	0.0303081
TRINITY_DN1901_c0_g1	[DOWN]	-3.59368	7.37741	7.92e-05	0.00268088
TRINITY_DN1901_c0_g2	[DOWN]	-3.76395	5.08193	9.76e-05	0.00322922
TRINITY_DN18172_c0_g2	[DOWN]	-3.30526	3.74665	0.0019258	0.0400095
TRINITY_DN3248_c0_g2	[DOWN]	-7.94318	2.45177	0.00012	0.00387339
TRINITY_DN8163_c0_g1	[DOWN]	-3.81385	3.28232	0.0010368	0.0240081
TRINITY_DN9145_c0_g1	[DOWN]	-9.12928	3.62103	1.37e-05	0.000557
TRINITY_DN12371_c0_g1	[DOWN]	-3.38943	3.56722	0.00147842	0.031982
TRINITY_DN6634_c0_g1	[DOWN]	-4.73769	3.2498	0.000184	0.00551784
TRINITY_DN46255_c0_g1	[DOWN]	-3.53086	4.37098	0.00105778	0.0244563
TRINITY_DN13257_c0_g1	[DOWN]	-79.0527	0.629568	0.000423	0.0113197
TRINITY_DN16296_c0_g1	[DOWN]	-2.9025	4.28747	0.00226511	0.0457495
TRINITY_DN6134_c0_g1	[DOWN]	-6.59768	2.3917	0.000238	0.00685348
TRINITY_DN6134_c0_g4	[DOWN]	-6.6468	4.43197	2.2e-07	1.21e-05
TRINITY_DN6134_c0_g5	[DOWN]	-17.6083	1.00846	0.0011882	0.0265754
TRINITY_DN6134_c0_g3	[DOWN]	-6.49725	3.50251	5.14e-06	0.000226
TRINITY_DN2842_c0_g1	[DOWN]	-2.75968	6.85398	0.00158302	0.0337275
TRINITY_DN11976_c0_g3	[DOWN]	-2.8415	5.61848	0.00130906	0.0288568
TRINITY_DN11037_c0_g1	[DOWN]	-5.09073	3.3843	9e-05	0.00299609
TRINITY_DN3517_c0_g1	[DOWN]	-3.50642	4.74758	0.000201	0.00598111
TRINITY_DN4816_c0_g2	[DOWN]	-4.59656	3.43248	0.00124897	0.0277077
TRINITY_DN9724_c1_g1	[DOWN]	-24.4642	2.13628	1.28e-06	6.31e-05
TRINITY_DN3615_c0_g1	[DOWN]	-3.35406	4.53871	0.000584	0.0148841
TRINITY_DN18996_c0_g2	[DOWN]	-4.54259	3.72586	9.05e-05	0.00301056
TRINITY_DN15477_c0_g1	[DOWN]	-4.48266	2.53557	0.00145324	0.0315504
TRINITY_DN9212_c0_g1	[DOWN]	-7.0136	2.13578	0.000409	0.0110624
TRINITY_DN468_c3_g1	[DOWN]	-5.94776	2.93823	8.04e-05	0.00271839
TRINITY_DN16548_c0_g1	[DOWN]	-5.03734	2.98328	0.000278	0.00785525
TRINITY_DN15527_c0_g1	[DOWN]	-26.5185	1.47794	0.000656	0.0164207
TRINITY_DN9836_c0_g1	[DOWN]	-98.3152	0.860694	0.000118	0.00381672
TRINITY_DN34681_c0_g1	[DOWN]	-17.4697	1.01154	0.00123668	0.027462
TRINITY_DN19287_c0_g2	[DOWN]	-12.5804	2.41758	6.16e-06	0.00027
TRINITY_DN8385_c0_g1	[DOWN]	-3.66107	3.08018	0.00166288	0.0351977
TRINITY_DN6433_c1_g1	[DOWN]	-4.88635	3.76708	3.28e-05	0.00122477
TRINITY_DN13055_c0_g1	[DOWN]	-3.42945	3.72477	0.00115358	0.0260064
TRINITY_DN469_c2_g1	[DOWN]	-27.0874	2.74377	1.57e-08	9.98e-07
TRINITY_DN5170_c0_g1	[DOWN]	-4.32596	5.74035	1.27e-05	0.000518
TRINITY_DN27533_c0_g1	[DOWN]	-3.22943	3.92073	0.00202676	0.0419184
TRINITY_DN33247_c0_g2	[DOWN]	-5.32153	2.28676	0.0010027	0.0232721
TRINITY_DN14671_c0_g1	[DOWN]	-3.47161	3.43526	0.0016281	0.0345586
TRINITY_DN30006_c0_g1	[DOWN]	-9.78855	1.51249	0.000956	0.0223441
TRINITY_DN2955_c0_g1	[DOWN]	-3.07103	4.89319	0.00144859	0.0314571
TRINITY_DN5324_c0_g2	[DOWN]	-3.51036	3.592	0.00115134	0.0259687
TRINITY_DN914_c0_g4	[DOWN]	-26.1793	1.44955	0.000109	0.00355146
TRINITY_DN914_c0_g5	[DOWN]	-18.5961	1.0784	0.00154254	0.0330525
TRINITY_DN914_c0_g3	[DOWN]	-28.4968	3.16762	1.81e-09	1.27e-07
TRINITY_DN9949_c0_g2	[DOWN]	-66.4613	0.452737	0.00145679	0.031582
TRINITY_DN2707_c0_g1	[DOWN]	-4.61119	6.53862	4.68e-06	0.000209
TRINITY_DN223_c0_g2	[DOWN]	-2.73835	7.17827	0.00215526	0.0440026
TRINITY_DN1054_c11_g1	[DOWN]	-12.2822	1.30962	0.00119758	0.0267185
TRINITY_DN6521_c0_g1	[DOWN]	-3.10625	5.26547	0.000513	0.0133425
TRINITY_DN10588_c0_g1	[DOWN]	-5.56813	2.57735	0.000378	0.010315
TRINITY_DN12547_c0_g1	[DOWN]	-154.73	1.37008	5.39e-06	0.000237
TRINITY_DN4851_c0_g1	[DOWN]	-5.62246	3.8708	5.07e-05	0.00179437
TRINITY_DN4851_c0_g2	[DOWN]	-3.33064	3.83116	0.00107548	0.024714
TRINITY_DN4636_c0_g2	[DOWN]	-3.61289	3.33565	0.00132244	0.0290753
TRINITY_DN0_c2_g1	[DOWN]	-213.644	1.75616	2.55e-07	1.39e-05
TRINITY_DN9419_c4_g2	[DOWN]	-17.6425	1.01001	0.00127141	0.0281504
TRINITY_DN1945_c0_g1	[DOWN]	-3.79542	4.63316	0.000118	0.00379669
TRINITY_DN5234_c1_g1	[DOWN]	-3.8275	3.61506	0.000501	0.013094
TRINITY_DN4975_c0_g2	[DOWN]	-3.77642	3.9643	0.000295	0.00828017
TRINITY_DN2529_c0_g3	[DOWN]	-3.36541	5.23894	0.000398	0.0107823
TRINITY_DN10542_c0_g2	[DOWN]	-6.81855	1.44395	0.00252318	0.0499793
TRINITY_DN38_c0_g1	[DOWN]	-3.01876	5.61047	0.000704	0.0174109
TRINITY_DN4384_c0_g1	[DOWN]	-4.68995	5.94046	7.46e-06	0.000321
TRINITY_DN4662_c0_g1	[DOWN]	-13.6325	1.437	0.000692	0.0171492
TRINITY_DN4662_c0_g2	[DOWN]	-132.405	1.18816	0.000199	0.00591497
TRINITY_DN3987_c0_g2	[DOWN]	-3.32737	3.59232	0.00191688	0.039874
TRINITY_DN5683_c0_g1	[DOWN]	-29.1024	2.82781	7.37e-09	4.82e-07
TRINITY_DN3441_c0_g1	[DOWN]	-2.8791	5.30786	0.00117951	0.0264616
TRINITY_DN8741_c0_g4	[DOWN]	-63.0446	0.401712	0.00166101	0.0351678
TRINITY_DN21393_c0_g1	[DOWN]	-6.71125	1.69133	0.00225512	0.0455842
TRINITY_DN3991_c0_g1	[DOWN]	-6.54059	3.85333	1.52e-06	7.42e-05
TRINITY_DN9803_c0_g1	[DOWN]	-5.93792	1.97153	0.00212607	0.0436531
TRINITY_DN15531_c0_g1	[DOWN]	-10.9633	1.65211	0.000285	0.00803207
TRINITY_DN17258_c0_g2	[DOWN]	-3.08687	7.52475	0.000578	0.0147489
TRINITY_DN64290_c0_g1	[DOWN]	-4.99322	2.64523	0.000562	0.0144494
TRINITY_DN636_c0_g4	[DOWN]	-3.67739	7.4701	6.92e-05	0.00236229
TRINITY_DN16904_c0_g1	[DOWN]	-23.4228	1.32345	0.00022	0.0064444
TRINITY_DN9662_c0_g1	[DOWN]	-7.28465	1.51466	0.00151951	0.0326057
TRINITY_DN6410_c0_g1	[DOWN]	-3.23301	6.30693	0.00032	0.00892305
TRINITY_DN20550_c0_g1	[DOWN]	-15.4878	1.59607	0.000865	0.0205579
TRINITY_DN6121_c0_g1	[DOWN]	-43.8913	2.08348	0.000127	0.00406248
TRINITY_DN9940_c0_g1	[DOWN]	-3.35141	4.33702	0.000506	0.0132126
TRINITY_DN20224_c0_g1	[DOWN]	-98.5784	0.862896	0.000105	0.00344998
TRINITY_DN1189_c0_g1	[DOWN]	-3.56466	7.00607	9.79e-05	0.00323683
TRINITY_DN16451_c1_g1	[DOWN]	-59.6416	0.348739	0.00150762	0.0324077
TRINITY_DN6782_c0_g1	[DOWN]	-19.5101	2.31495	7.93e-07	4.04e-05
TRINITY_DN1110_c0_g1	[DOWN]	-12.1456	6.42522	6.12e-12	5.32e-10
TRINITY_DN7456_c0_g1	[DOWN]	-2.9746	4.63547	0.00127117	0.0281504
TRINITY_DN17263_c0_g1	[DOWN]	-6.71437	2.68229	7.99e-05	0.00270379
TRINITY_DN6208_c0_g2	[DOWN]	-2.88843	4.32687	0.00212871	0.0436973
TRINITY_DN3962_c0_g2	[DOWN]	-5.75816	4.41167	2.36e-06	0.000111
TRINITY_DN5368_c0_g1	[DOWN]	-6.19828	4.99075	4.38e-06	0.000196
TRINITY_DN912_c0_g1	[DOWN]	-4.43065	5.72654	9.04e-06	0.000382
TRINITY_DN7543_c0_g1	[DOWN]	-6.75748	2.68399	8.04e-05	0.00271839
TRINITY_DN2472_c0_g1	[DOWN]	-4.07642	6.48687	2.21e-05	0.000855
TRINITY_DN7613_c1_g1	[DOWN]	-4.311	3.09693	0.000574	0.0146687
TRINITY_DN2280_c0_g2	[DOWN]	-9.58941	6.25651	1.02e-10	8.08e-09
TRINITY_DN3646_c0_g1	[DOWN]	-3.05265	4.86944	0.000893	0.021078
TRINITY_DN8333_c0_g1	[DOWN]	-19.325	1.10697	0.00128396	0.0283656
TRINITY_DN11030_c0_g2	[DOWN]	-72.9778	0.546324	0.000756	0.0185208
TRINITY_DN9177_c0_g1	[DOWN]	-3.87572	3.09252	0.00114238	0.0258229
TRINITY_DN7313_c0_g1	[DOWN]	-5.62261	4.89439	8.31e-07	4.23e-05
TRINITY_DN9179_c0_g1	[DOWN]	-10.5379	3.42345	1.05e-07	6.05e-06
TRINITY_DN15927_c0_g1	[DOWN]	-11.031	4.32104	8.76e-10	6.41e-08
TRINITY_DN3666_c1_g2	[DOWN]	-5.46206	2.31541	0.000895	0.021113
TRINITY_DN14437_c0_g2	[DOWN]	-72.9778	0.546324	0.000756	0.0185208
TRINITY_DN2687_c3_g1	[DOWN]	-4.02362	3.59997	0.000413	0.0111433
TRINITY_DN4790_c0_g1	[DOWN]	-10.5159	1.95374	0.000172	0.00524587
TRINITY_DN4790_c0_g2	[DOWN]	-4.75604	4.01193	2.48e-05	0.000947
TRINITY_DN8945_c0_g1	[DOWN]	-5.40281	6.59527	5.22e-07	2.72e-05
TRINITY_DN12576_c0_g1	[DOWN]	-3.24054	4.22147	0.000898	0.0211812
TRINITY_DN4348_c0_g1	[DOWN]	-3.80525	4.20468	0.000197	0.00584699
TRINITY_DN15400_c0_g2	[DOWN]	-8.40587	1.94263	0.000383	0.0104339
TRINITY_DN22766_c0_g1	[DOWN]	-5.31468	2.97451	0.000234	0.00678696
TRINITY_DN5035_c0_g1	[DOWN]	-6.75904	3.08794	2.52e-05	0.000964
TRINITY_DN3838_c0_g1	[DOWN]	-6.48446	3.73753	2.15e-06	0.000102
TRINITY_DN8752_c0_g1	[DOWN]	-3.22487	8.71852	0.000525	0.0136276
TRINITY_DN214_c2_g1	[DOWN]	-7.07308	1.74901	0.00140852	0.030705
TRINITY_DN4205_c0_g1	[DOWN]	-3.32573	6.90869	0.000202	0.00600767
TRINITY_DN8984_c0_g1	[DOWN]	-3.20277	6.73567	0.000292	0.0081971
TRINITY_DN15031_c0_g1	[DOWN]	-11.5199	1.25272	0.00110156	0.0250774
TRINITY_DN5285_c1_g1	[DOWN]	-3.76339	3.96267	0.000291	0.00817927
TRINITY_DN9403_c0_g1	[DOWN]	-24.8774	1.3931	0.000146	0.00453084
TRINITY_DN28520_c0_g1	[DOWN]	-11.7426	2.06407	5.9e-05	0.00204851
TRINITY_DN6436_c0_g1	[DOWN]	-2.6779	5.45604	0.00240336	0.0482144
TRINITY_DN459_c0_g1	[DOWN]	-2.63912	6.89087	0.00249482	0.0495152
TRINITY_DN12663_c0_g1	[DOWN]	-5.32299	2.51512	0.000833	0.0198838
TRINITY_DN11821_c0_g1	[DOWN]	-6.26364	2.3323	0.000394	0.0107037
TRINITY_DN5106_c1_g2	[DOWN]	-3.28522	3.33677	0.00241956	0.0484899
TRINITY_DN3136_c0_g4	[DOWN]	-4.11544	3.18992	0.00203909	0.0421407
TRINITY_DN9776_c0_g1	[DOWN]	-3.56235	5.23199	0.000227	0.00663395
TRINITY_DN2159_c0_g1	[DOWN]	-4.82096	4.23326	1.31e-05	0.000533
TRINITY_DN4298_c0_g2	[DOWN]	-2.79879	5.82402	0.00135076	0.02961
TRINITY_DN315_c0_g1	[DOWN]	-2.88281	8.58188	0.000998	0.0231831
TRINITY_DN9861_c0_g1	[DOWN]	-5.94116	2.11281	0.000981	0.0229102
TRINITY_DN27082_c0_g1	[DOWN]	-62.7538	0.398363	0.00151044	0.0324264
TRINITY_DN62132_c0_g1	[DOWN]	-4.45617	2.51926	0.00157477	0.0335684
TRINITY_DN5967_c0_g2	[DOWN]	-4.72663	3.69905	7.5e-05	0.00255081
TRINITY_DN3277_c0_g1	[DOWN]	-3.25648	4.54264	0.000585	0.0148973
TRINITY_DN1365_c0_g4	[DOWN]	-11.3177	1.22284	0.00144045	0.0312953
TRINITY_DN5607_c0_g3	[DOWN]	-6.96241	3.11435	1.43e-05	0.000578
TRINITY_DN10120_c1_g1	[DOWN]	-11.8356	2.07404	5.29e-05	0.0018655
TRINITY_DN12579_c0_g1	[DOWN]	-4.10014	3.24526	0.000543	0.0140443
TRINITY_DN1401_c0_g1	[DOWN]	-2.90366	5.18397	0.00113785	0.0257996
TRINITY_DN5177_c0_g1	[DOWN]	-5.42729	3.15609	0.000542	0.0140339
TRINITY_DN3502_c0_g1	[DOWN]	-5.02569	4.58248	5.04e-06	0.000223
TRINITY_DN3502_c0_g2	[DOWN]	-4.34356	6.62898	7.71e-06	0.00033
TRINITY_DN11506_c0_g1	[DOWN]	-3.2995	5.05873	0.000435	0.0115591
TRINITY_DN12434_c0_g3	[DOWN]	-15.3599	1.56339	0.000136	0.00429912
TRINITY_DN1328_c0_g1	[DOWN]	-4.06228	6.32356	2.02e-05	0.000786
TRINITY_DN11773_c0_g1	[DOWN]	-3.44812	3.73801	0.00105936	0.0244867
TRINITY_DN19498_c0_g1	[DOWN]	-9.01681	1.76861	0.00120452	0.0268415
TRINITY_DN10437_c0_g1	[DOWN]	-3.58407	3.05026	0.00213012	0.0437162
TRINITY_DN5440_c0_g1	[DOWN]	-3.06213	3.92143	0.00225568	0.0455842
TRINITY_DN1836_c0_g1	[DOWN]	-3.10542	6.97872	0.000593	0.0150556
TRINITY_DN16435_c0_g1	[DOWN]	-17.6425	1.01001	0.00127141	0.0281504
TRINITY_DN7838_c0_g2	[DOWN]	-3.4711	4.38043	0.000336	0.00930449
TRINITY_DN16802_c0_g1	[DOWN]	-16.0296	0.908517	0.00239166	0.0480373
TRINITY_DN6628_c0_g1	[DOWN]	-10.9879	1.66356	0.000406	0.0109676
TRINITY_DN5262_c0_g1	[DOWN]	-3.72051	4.01029	0.000298	0.00834582
TRINITY_DN1773_c0_g1	[DOWN]	-3.54859	3.30353	0.00153434	0.0329083
TRINITY_DN9021_c0_g1	[DOWN]	-8.31821	2.79936	0.00163676	0.034718
TRINITY_DN1238_c0_g1	[DOWN]	-3.62578	5.94463	9.25e-05	0.00306903
TRINITY_DN820_c0_g1	[DOWN]	-3.22369	8.91535	0.000442	0.0117474
TRINITY_DN8207_c2_g1	[DOWN]	-3.50825	5.68956	0.000118	0.00379669
TRINITY_DN15871_c0_g3	[DOWN]	-62.8686	0.399703	0.00149118	0.0322119
TRINITY_DN9681_c0_g1	[DOWN]	-4.84784	5.41184	3.42e-06	0.000157
TRINITY_DN10534_c0_g1	[DOWN]	-4.07482	2.83381	0.00220951	0.0449881
TRINITY_DN8181_c0_g3	[DOWN]	-3.50788	3.99293	0.00059	0.0150207
TRINITY_DN8309_c0_g1	[DOWN]	-5.2684	3.24797	0.000187	0.00560054
TRINITY_DN24079_c0_g1	[DOWN]	-82.6535	0.674649	0.00036	0.0098707
TRINITY_DN6988_c0_g1	[DOWN]	-3.35085	5.1068	0.000361	0.00988652
TRINITY_DN5276_c0_g2	[DOWN]	-3.39116	3.3618	0.00238446	0.0479139
TRINITY_DN1976_c0_g2	[DOWN]	-6.24776	5.53877	1.89e-07	1.05e-05
TRINITY_DN9607_c0_g1	[DOWN]	-7.36114	1.51535	0.00209507	0.0431815
TRINITY_DN2984_c0_g1	[DOWN]	-5.4288	5.00747	1.68e-06	8.12e-05
TRINITY_DN7279_c0_g2	[DOWN]	-12.634	2.65672	1.21e-06	6.03e-05
TRINITY_DN6759_c0_g1	[DOWN]	-5.04399	3.25576	0.000111	0.00360697
TRINITY_DN7894_c1_g2	[DOWN]	-79.2379	0.631396	0.000434	0.011532
TRINITY_DN4287_c0_g1	[DOWN]	-4.66035	4.82395	7.99e-06	0.000341
TRINITY_DN8289_c0_g2	[DOWN]	-3.01923	4.44419	0.00136458	0.0298839
TRINITY_DN33477_c0_g1	[DOWN]	-2.69419	7.36405	0.00219263	0.0446748
TRINITY_DN2535_c0_g1	[DOWN]	-2.80866	7.15678	0.0016333	0.0346526
TRINITY_DN2535_c0_g2	[DOWN]	-3.08492	5.01698	0.00067	0.0166733
TRINITY_DN20206_c0_g2	[DOWN]	-177.636	1.53327	1.47e-06	7.23e-05
TRINITY_DN20206_c0_g3	[DOWN]	-16.6356	0.94621	0.0024592	0.0490993
TRINITY_DN8192_c0_g1	[DOWN]	-5.57137	3.29778	4.76e-05	0.00170065
TRINITY_DN25707_c0_g1	[DOWN]	-76.0125	0.588617	0.000443	0.0117476
TRINITY_DN12565_c0_g1	[DOWN]	-3.92329	4.41466	9.55e-05	0.00316335
TRINITY_DN1748_c0_g1	[DOWN]	-2.86216	5.98657	0.00121573	0.0270566
TRINITY_DN1748_c0_g2	[DOWN]	-3.804	5.75637	5.06e-05	0.0017926
TRINITY_DN1748_c0_g3	[DOWN]	-4.22194	2.85637	0.000995	0.0231226
TRINITY_DN18348_c0_g1	[DOWN]	-10.0813	1.10988	0.00251301	0.0498217
TRINITY_DN10651_c0_g2	[DOWN]	-23.2731	2.54367	1.71e-07	9.56e-06
TRINITY_DN7557_c0_g1	[DOWN]	-5.62177	2.58213	0.000585	0.0148973
TRINITY_DN44813_c0_g1	[DOWN]	-7.21432	1.9708	0.00154872	0.0331617
TRINITY_DN62375_c0_g1	[DOWN]	-5.68859	1.91769	0.00189305	0.0394418
TRINITY_DN5930_c1_g1	[DOWN]	-3.37137	5.5403	0.000234	0.00679402
TRINITY_DN9354_c0_g1	[DOWN]	-62.6364	0.397024	0.00163896	0.0347565
TRINITY_DN105_c1_g3	[DOWN]	-6.33588	4.4228	5.61e-07	2.92e-05
TRINITY_DN7747_c0_g1	[DOWN]	-18.3456	2.59845	3.13e-07	1.68e-05
TRINITY_DN10756_c2_g1	[DOWN]	-56.1907	0.292965	0.00223749	0.0454557
TRINITY_DN18430_c0_g1	[DOWN]	-6.08355	2.29283	0.000626	0.0157769
TRINITY_DN5890_c1_g1	[DOWN]	-2.91827	5.19946	0.00112538	0.0255361
TRINITY_DN8719_c0_g2	[DOWN]	-8.3281	3.34917	1.49e-06	7.32e-05
TRINITY_DN21616_c0_g1	[DOWN]	-6.12366	1.81348	0.00220748	0.044957
TRINITY_DN6040_c0_g2	[DOWN]	-4.64805	6.0818	6.58e-06	0.000286
TRINITY_DN1849_c0_g1	[DOWN]	-2.84251	7.08119	0.00131252	0.028912
TRINITY_DN4191_c0_g1	[DOWN]	-2.84343	5.307	0.0015066	0.0324077
TRINITY_DN33989_c0_g1	[DOWN]	-56.2471	0.293663	0.00215357	0.0439779
TRINITY_DN1096_c1_g1	[DOWN]	-3.80012	4.14147	0.000225	0.0065875
TRINITY_DN7413_c0_g1	[DOWN]	-4.1857	3.67173	0.000218	0.00640643
TRINITY_DN866_c0_g1	[DOWN]	-2.85394	6.64195	0.0014358	0.0312106
TRINITY_DN1237_c0_g3	[DOWN]	-3.18259	3.87581	0.00154027	0.0330119
TRINITY_DN60_c0_g3	[DOWN]	-5.04633	2.35284	0.00167476	0.0354326
TRINITY_DN10383_c0_g1	[DOWN]	-4.35577	3.33619	0.000278	0.00785243
TRINITY_DN3411_c0_g1	[DOWN]	-2.76854	4.63482	0.00245314	0.0489999
TRINITY_DN10060_c0_g1	[DOWN]	-9.73404	2.85113	3.5e-06	0.00016
TRINITY_DN25339_c0_g1	[DOWN]	-4.35452	5.41244	1.45e-05	0.000587
TRINITY_DN391_c0_g3	[DOWN]	-14.3085	5.48574	1.76e-10	1.37e-08
TRINITY_DN328_c0_g1	[DOWN]	-3.63795	7.4441	6.82e-05	0.00233288
TRINITY_DN328_c0_g2	[DOWN]	-2.91354	5.53186	0.00118151	0.0264616
TRINITY_DN18575_c0_g2	[DOWN]	-6.88873	1.71092	0.00224453	0.0455679
TRINITY_DN11270_c0_g1	[DOWN]	-7.78153	2.0737	0.000282	0.00795162
TRINITY_DN11270_c0_g2	[DOWN]	-3.90434	4.47048	0.000104	0.00342167
TRINITY_DN8883_c0_g1	[DOWN]	-7.80217	2.72615	1.69e-05	0.000672
TRINITY_DN606_c0_g1	[DOWN]	-5.26015	4.78101	6.13e-06	0.000269
TRINITY_DN29077_c0_g1	[DOWN]	-6.98386	1.46917	0.00217279	0.0443103
TRINITY_DN19963_c0_g1	[DOWN]	-6.15106	1.9964	0.00115066	0.0259599
TRINITY_DN24211_c0_g1	[DOWN]	-56.4137	0.295756	0.00216737	0.0442197
TRINITY_DN11636_c0_g1	[DOWN]	-7.02484	2.60228	7.9e-05	0.00267401
TRINITY_DN8484_c0_g2	[DOWN]	-3.26601	4.90727	0.00221661	0.0450922
TRINITY_DN19218_c0_g1	[DOWN]	-66.6134	0.45405	0.00235679	0.0474134
TRINITY_DN2340_c1_g1	[DOWN]	-2.87964	4.28744	0.0024294	0.0486343
TRINITY_DN2339_c0_g1	[DOWN]	-2.651	6.32617	0.00224662	0.0455842
TRINITY_DN2993_c2_g1	[DOWN]	-2.95453	4.89074	0.00138805	0.0303244
TRINITY_DN5340_c0_g1	[DOWN]	-3.15641	4.65177	0.00101918	0.0236182
TRINITY_DN21229_c0_g1	[DOWN]	-5.50721	3.83786	9.69e-06	0.000407
TRINITY_DN3166_c0_g1	[DOWN]	-5.24736	5.76666	6.59e-07	3.39e-05
TRINITY_DN328_c1_g1	[DOWN]	-4.81496	2.51586	0.000991	0.0231045
TRINITY_DN5693_c0_g1	[DOWN]	-7.70238	2.70517	2.26e-05	0.000873
TRINITY_DN4061_c0_g3	[DOWN]	-3.84741	3.01457	0.00157395	0.0335587
TRINITY_DN11655_c0_g4	[DOWN]	-3.49614	5.93429	0.000537	0.0139086
TRINITY_DN257_c0_g3	[DOWN]	-5.93114	4.02093	5.29e-06	0.000233
TRINITY_DN37716_c0_g1	[DOWN]	-3.18977	5.13129	0.000635	0.0159722
TRINITY_DN4025_c1_g1	[DOWN]	-82.719	0.675247	0.000385	0.0104808
TRINITY_DN37753_c0_g1	[DOWN]	-56.2471	0.293663	0.00215357	0.0439779
TRINITY_DN5464_c0_g5	[DOWN]	-8.50558	3.27538	3.91e-06	0.000178
TRINITY_DN12550_c0_g5	[DOWN]	-7.68574	8.24862	6.46e-09	4.25e-07
TRINITY_DN12550_c0_g1	[DOWN]	-8.40732	9.51766	2.01e-09	1.4e-07
TRINITY_DN21018_c0_g1	[DOWN]	-5.96517	1.96942	0.00128328	0.0283645
TRINITY_DN1164_c0_g1	[DOWN]	-2.63676	5.91837	0.00251537	0.049856
TRINITY_DN6935_c0_g1	[DOWN]	-6.27656	1.84862	0.0015429	0.0330525
TRINITY_DN5112_c0_g1	[DOWN]	-4.56739	3.5204	0.000113	0.00365671
TRINITY_DN26496_c0_g1	[DOWN]	-92.1338	0.790066	0.000137	0.00431809
TRINITY_DN5112_c0_g2	[DOWN]	-134.274	1.20739	1.15e-05	0.000475
TRINITY_DN1463_c1_g2	[DOWN]	-4.4275	5.32146	8.45e-06	0.000358
TRINITY_DN16447_c0_g1	[DOWN]	-20.8236	1.19099	0.000442	0.0117303
TRINITY_DN6974_c0_g1	[DOWN]	-4.22142	2.86872	0.00107719	0.0247406
TRINITY_DN3214_c0_g1	[DOWN]	-2.79208	5.14718	0.0017756	0.0373475
TRINITY_DN11616_c0_g1	[DOWN]	-12.0877	1.76181	0.000436	0.0115959
TRINITY_DN10128_c0_g2	[DOWN]	-4.1987	4.27876	0.000128	0.00410038
TRINITY_DN9572_c0_g1	[DOWN]	-9.34782	2.65839	4.33e-05	0.00155985
TRINITY_DN18321_c0_g2	[DOWN]	-17.5759	1.00691	0.00118328	0.0264844
TRINITY_DN4643_c3_g2	[DOWN]	-25.7288	4.25755	7.39e-09	4.83e-07
TRINITY_DN11481_c0_g1	[DOWN]	-7.72229	2.71413	1.96e-05	0.000764
TRINITY_DN852_c0_g1	[DOWN]	-3.98906	8.92344	5.07e-05	0.0017942
TRINITY_DN3991_c1_g2	[DOWN]	-4.64097	3.38768	0.00017	0.00519125
TRINITY_DN13060_c0_g1	[DOWN]	-75.8899	0.587376	0.000422	0.0113122
TRINITY_DN14320_c0_g1	[DOWN]	-9.44674	2.07763	0.000139	0.00434309
TRINITY_DN21159_c0_g1	[DOWN]	-7.27127	1.51303	0.00147213	0.0318687
TRINITY_DN1302_c0_g1	[DOWN]	-3.43857	4.10337	0.000636	0.0159788
TRINITY_DN16590_c0_g1	[DOWN]	-56.529	0.297151	0.00240368	0.0482144
TRINITY_DN5078_c0_g1	[DOWN]	-3.35088	4.15493	0.00094	0.0220244
TRINITY_DN5078_c0_g2	[DOWN]	-29.1516	2.82913	1.1e-08	7.05e-07
TRINITY_DN8290_c0_g1	[DOWN]	-4.14605	3.76853	0.00018	0.00541525
TRINITY_DN17954_c0_g1	[DOWN]	-13.7552	1.91267	7.88e-05	0.00266842
TRINITY_DN2601_c0_g1	[DOWN]	-7.45254	2.53234	7.09e-05	0.00241888
TRINITY_DN2639_c0_g4	[DOWN]	-3.96322	5.70335	2.96e-05	0.00112161
TRINITY_DN15448_c0_g1	[DOWN]	-5.84957	2.51804	0.000372	0.0101492
TRINITY_DN6022_c0_g2	[DOWN]	-4.10723	3.08588	0.00119591	0.0266945
TRINITY_DN367_c1_g2	[DOWN]	-11.89	1.74283	0.000418	0.0111998
TRINITY_DN11881_c0_g1	[DOWN]	-4.59739	2.96756	0.000469	0.0123482
TRINITY_DN25805_c0_g1	[DOWN]	-9.3724	1.82197	0.000611	0.0154126
TRINITY_DN1552_c3_g1	[DOWN]	-6.079	2.30365	0.00112164	0.0254641
TRINITY_DN1268_c0_g1	[DOWN]	-3.24508	5.43612	0.000344	0.00948747
TRINITY_DN2708_c0_g4	[DOWN]	-4.64287	5.29978	0.000171	0.00521639
TRINITY_DN5343_c0_g2	[DOWN]	-2.87292	5.85886	0.00110873	0.0252279
TRINITY_DN7623_c0_g1	[DOWN]	-3.79884	3.82961	0.000323	0.00898577
TRINITY_DN8431_c0_g1	[DOWN]	-11.613	2.73333	1.49e-06	7.31e-05
TRINITY_DN10987_c0_g2	[DOWN]	-5.44183	4.33754	3.95e-06	0.000179
TRINITY_DN5114_c0_g1	[DOWN]	-7.49159	2.02315	0.000464	0.012234
TRINITY_DN2782_c0_g2	[DOWN]	-5.19643	3.88668	4.29e-05	0.00154796
TRINITY_DN12111_c0_g1	[DOWN]	-4.04931	3.58489	0.00035	0.00964347
TRINITY_DN341_c0_g3	[DOWN]	-2.99375	5.42164	0.000802	0.0192667
TRINITY_DN9170_c0_g1	[DOWN]	-4.37578	3.79636	0.000105	0.0034452
TRINITY_DN4813_c0_g1	[DOWN]	-82.2757	0.671058	0.000317	0.00885818
TRINITY_DN218_c0_g1	[DOWN]	-2.90859	6.72189	0.000831	0.0198437
TRINITY_DN2745_c0_g3	[DOWN]	-2.66588	6.29014	0.00221868	0.0451241
TRINITY_DN6724_c0_g1	[DOWN]	-69.3793	0.496801	0.000777	0.0188191
TRINITY_DN603_c1_g1	[DOWN]	-13.1044	2.19422	2.16e-05	0.000839
TRINITY_DN24650_c0_g1	[DOWN]	-5.81625	2.71324	0.000232	0.0067552
TRINITY_DN9322_c0_g1	[DOWN]	-177.414	1.53207	1.23e-06	6.13e-05
TRINITY_DN14931_c0_g1	[DOWN]	-5.43928	1.86872	0.00242946	0.0486343
TRINITY_DN2393_c0_g1	[DOWN]	-2.95902	6.03268	0.000852	0.020279
TRINITY_DN19238_c0_g1	[DOWN]	-134.205	1.20693	1.17e-05	0.000484
TRINITY_DN7046_c2_g3	[DOWN]	-6.70986	2.67631	0.000142	0.00442806
TRINITY_DN7046_c2_g1	[DOWN]	-3.79938	3.59009	0.000871	0.0206757
TRINITY_DN17133_c0_g1	[DOWN]	-7.58107	2.70958	3.9e-05	0.00143316
TRINITY_DN6294_c0_g5	[DOWN]	-92.1338	0.790066	0.000137	0.00431809
TRINITY_DN4657_c0_g1	[DOWN]	-4.60583	5.10013	6.96e-06	0.000302
TRINITY_DN6164_c0_g2	[DOWN]	-3.60567	3.52576	0.000818	0.0195413
TRINITY_DN10378_c0_g1	[DOWN]	-7.52324	3.80384	3.21e-07	1.72e-05
TRINITY_DN16127_c0_g1	[DOWN]	-7.21339	1.74977	0.00221276	0.0450342
TRINITY_DN13993_c0_g1	[DOWN]	-3.78977	2.88003	0.00216702	0.0442197
TRINITY_DN71801_c0_g1	[DOWN]	-5.70974	2.49011	0.000635	0.0159783
TRINITY_DN7463_c0_g1	[DOWN]	-3.6099	4.01796	0.000526	0.0136538
TRINITY_DN6342_c0_g1	[DOWN]	-2.98075	5.9883	0.00091	0.0214153
TRINITY_DN641_c0_g1	[DOWN]	-6.13893	5.10112	1.99e-07	1.1e-05
TRINITY_DN4111_c0_g3	[DOWN]	-5.55585	4.98331	6.55e-07	3.38e-05
TRINITY_DN2582_c0_g2	[DOWN]	-4.0476	6.81321	2.39e-05	0.000918
TRINITY_DN1143_c1_g1	[DOWN]	-2.64777	6.99588	0.00242612	0.0485889
TRINITY_DN8827_c0_g1	[DOWN]	-3.34387	4.80959	0.000332	0.00920548
TRINITY_DN2719_c0_g1	[DOWN]	-18.4097	2.62372	0.000461	0.0121644
TRINITY_DN2554_c0_g2	[DOWN]	-5.11228	3.14635	0.000127	0.00406481
TRINITY_DN3614_c0_g1	[DOWN]	-4.7399	5.09074	7.47e-06	0.000322
TRINITY_DN8703_c0_g5	[DOWN]	-6.35865	2.48123	0.000212	0.00623662
TRINITY_DN26410_c1_g1	[DOWN]	-3.63291	4.7869	0.000131	0.0041903
TRINITY_DN7808_c0_g1	[DOWN]	-5.01533	2.44842	0.00159646	0.0339747
TRINITY_DN80743_c0_g1	[DOWN]	-59.4141	0.346005	0.00161529	0.0343268
TRINITY_DN1105_c0_g1	[DOWN]	-4.03187	6.78192	2.39e-05	0.000918
TRINITY_DN8240_c0_g1	[DOWN]	-109.409	0.973661	0.000453	0.0119958
TRINITY_DN10889_c0_g1	[DOWN]	-3.1341	5.23825	0.000552	0.0142658
TRINITY_DN15028_c0_g2	[DOWN]	-51.4838	3.07188	0.000289	0.00811496
TRINITY_DN35144_c0_g1	[DOWN]	-4.68162	2.48471	0.00139353	0.0304368
TRINITY_DN2967_c0_g1	[DOWN]	-4.76018	4.8944	7.03e-06	0.000304
TRINITY_DN2017_c0_g1	[DOWN]	-4.66194	5.48896	4.48e-06	0.0002
TRINITY_DN14116_c0_g1	[DOWN]	-6.5025	3.48843	4.48e-06	0.0002
TRINITY_DN15641_c0_g1	[DOWN]	-10.7358	1.1661	0.00179776	0.037761
TRINITY_DN6032_c1_g3	[DOWN]	-2.79891	4.63868	0.00228754	0.0461819
TRINITY_DN13010_c0_g2	[DOWN]	-22.8661	1.29654	0.000219	0.00640742
TRINITY_DN6932_c1_g1	[DOWN]	-99.0407	0.866748	0.000128	0.00407991
TRINITY_DN1481_c2_g2	[DOWN]	-48.4437	5.92204	1.95e-20	2.97e-18
TRINITY_DN915_c0_g1	[DOWN]	-3.65621	3.48878	0.000896	0.0211418
TRINITY_DN28305_c0_g1	[DOWN]	-3.30952	4.68041	0.000628	0.0158245
TRINITY_DN27719_c0_g1	[DOWN]	-7.94676	3.59066	8.6e-07	4.36e-05
TRINITY_DN9068_c0_g1	[DOWN]	-6.15827	2.80472	0.000112	0.00362665
TRINITY_DN8414_c0_g1	[DOWN]	-5.4112	3.6279	2.24e-05	0.000865
TRINITY_DN13469_c0_g1	[DOWN]	-5.00841	2.32666	0.00151591	0.0325361
TRINITY_DN13469_c0_g3	[DOWN]	-4.61765	2.35836	0.00244152	0.0488117
TRINITY_DN2788_c1_g1	[DOWN]	-2.71088	5.83491	0.00231049	0.0465412
TRINITY_DN10954_c0_g3	[DOWN]	-5.41069	3.74995	0.00036	0.0098707
TRINITY_DN3649_c0_g1	[DOWN]	-13.198	4.71321	5.43e-07	2.83e-05
TRINITY_DN17357_c0_g1	[DOWN]	-17.558	2.53554	6.76e-07	3.47e-05
TRINITY_DN11249_c0_g1	[DOWN]	-3.58959	3.73784	0.000963	0.0224969
TRINITY_DN2966_c1_g1	[DOWN]	-8.55749	3.38665	1.61e-06	7.82e-05
TRINITY_DN5082_c0_g1	[DOWN]	-3.09367	5.91152	0.000516	0.0134292
TRINITY_DN5082_c0_g2	[DOWN]	-4.00014	2.92687	0.00163222	0.034638
TRINITY_DN1657_c0_g2	[DOWN]	-15.3175	5.48046	1.59e-13	1.57e-11
TRINITY_DN18512_c0_g1	[DOWN]	-3.61761	3.23867	0.00192035	0.0399201
TRINITY_DN8427_c0_g1	[DOWN]	-6.67054	5.85602	3.88e-08	2.37e-06
TRINITY_DN1909_c0_g1	[DOWN]	-3.6656	7.28135	6.17e-05	0.00213642
TRINITY_DN16325_c0_g1	[DOWN]	-35.5762	1.81309	5.43e-06	0.000239
TRINITY_DN8275_c0_g1	[DOWN]	-4.18791	3.16346	0.000567	0.0145245
TRINITY_DN58684_c0_g1	[DOWN]	-31.7991	1.68987	5.86e-05	0.00203694
TRINITY_DN18089_c0_g1	[DOWN]	-79.0527	0.629568	0.000423	0.0113197
TRINITY_DN9169_c1_g3	[DOWN]	-20.3263	1.16373	0.000606	0.0153126
TRINITY_DN18119_c0_g2	[DOWN]	-4.46651	3.88262	0.000105	0.0034452
TRINITY_DN3549_c0_g1	[DOWN]	-2.98084	4.646	0.00124424	0.0276163
TRINITY_DN18995_c0_g1	[DOWN]	-3.67051	3.23411	0.00143586	0.0312106
TRINITY_DN402_c0_g2	[DOWN]	-3.66562	5.49935	9.1e-05	0.00302498
TRINITY_DN2390_c1_g2	[DOWN]	-3.4003	5.33751	0.00114919	0.0259397
TRINITY_DN12963_c0_g1	[DOWN]	-4.26513	2.73251	0.00164442	0.0348476
TRINITY_DN18010_c0_g1	[DOWN]	-19.2699	1.10499	0.000933	0.0218969
TRINITY_DN9009_c0_g1	[DOWN]	-10.9994	1.64249	0.000735	0.0180932
TRINITY_DN21300_c0_g2	[DOWN]	-27.776	2.29487	1.24e-05	0.000509
TRINITY_DN3575_c0_g1	[DOWN]	-6.2637	5.84476	5.94e-08	3.53e-06
TRINITY_DN6280_c1_g1	[DOWN]	-5.53117	2.32367	0.000804	0.0193067
TRINITY_DN3727_c0_g2	[DOWN]	-5.13148	3.42525	0.000159	0.00487221
TRINITY_DN5669_c0_g1	[DOWN]	-3.88749	3.85518	0.000265	0.00751418
TRINITY_DN7580_c0_g1	[DOWN]	-4.79666	3.56611	0.000534	0.0138469
TRINITY_DN14418_c0_g1	[DOWN]	-11.1774	2.28245	3.69e-05	0.00136338
TRINITY_DN10491_c0_g1	[DOWN]	-5.40914	3.71896	2.1e-05	0.000816
TRINITY_DN5984_c0_g2	[DOWN]	-4.24252	4.27767	4.4e-05	0.00158392
TRINITY_DN9836_c1_g1	[DOWN]	-95.2268	0.825854	0.000141	0.00440153
TRINITY_DN3349_c0_g2	[DOWN]	-3.76082	4.62559	0.000132	0.00420974
TRINITY_DN3349_c0_g1	[DOWN]	-3.8016	4.81506	0.000102	0.00334884
TRINITY_DN9525_c0_g1	[DOWN]	-111.462	0.997728	4.89e-05	0.00174388
TRINITY_DN10608_c0_g1	[DOWN]	-18.3178	2.25533	4.04e-06	0.000182
TRINITY_DN54716_c0_g1	[DOWN]	-7.44994	2.24096	0.000371	0.0101309
TRINITY_DN930_c0_g1	[DOWN]	-8.69531	4.36617	1.91e-08	1.2e-06
TRINITY_DN6821_c0_g1	[DOWN]	-3.06419	5.2917	0.000668	0.0166282
TRINITY_DN5560_c0_g1	[DOWN]	-5.6382	3.50946	0.00234352	0.0471857
TRINITY_DN3100_c0_g1	[DOWN]	-3.61966	5.38203	0.000119	0.00382941
TRINITY_DN880_c0_g1	[DOWN]	-5.99922	6.13126	1.64e-07	9.21e-06
TRINITY_DN11521_c0_g1	[DOWN]	-11.261	1.22757	0.00138671	0.0303081
TRINITY_DN46_c0_g1	[DOWN]	-2.73504	5.5556	0.00189091	0.0394062
TRINITY_DN881_c0_g1	[DOWN]	-3.41308	7.04395	0.000217	0.00637226
TRINITY_DN20833_c0_g1	[DOWN]	-76.0748	0.589237	0.000463	0.0122189
TRINITY_DN14311_c0_g1	[DOWN]	-3.8629	2.94976	0.00181193	0.0379968
TRINITY_DN10607_c0_g1	[DOWN]	-3.19631	3.95623	0.00129521	0.0285862
TRINITY_DN1857_c0_g1	[DOWN]	-3.60043	6.57404	8.19e-05	0.00276281
TRINITY_DN11435_c0_g2	[DOWN]	-9.31807	1.46875	0.00142857	0.031082
TRINITY_DN6368_c0_g1	[DOWN]	-2.71891	5.00749	0.00229811	0.0463642
TRINITY_DN45441_c0_g1	[DOWN]	-4.12019	2.95554	0.00122101	0.0271608
TRINITY_DN9897_c0_g2	[DOWN]	-14.172	1.48136	0.000307	0.00858634
TRINITY_DN776_c1_g1	[DOWN]	-8.59458	1.36183	0.00164256	0.0348164
TRINITY_DN6105_c1_g1	[DOWN]	-3.48319	3.45461	0.00207945	0.0428807
TRINITY_DN6105_c1_g3	[DOWN]	-8.90661	2.4267	9.46e-05	0.00313427
TRINITY_DN35023_c0_g1	[DOWN]	-59.2931	0.344638	0.00188104	0.0392457
TRINITY_DN1311_c1_g2	[DOWN]	-3.33142	4.64371	0.000425	0.0113782
TRINITY_DN20412_c0_g1	[DOWN]	-92.198	0.790634	0.000138	0.00432187
TRINITY_DN5282_c0_g1	[DOWN]	-7.74494	3.76606	4.57e-07	2.4e-05
TRINITY_DN6806_c1_g1	[DOWN]	-3.43016	3.28549	0.00222935	0.0453207
TRINITY_DN12418_c0_g1	[DOWN]	-4.22006	4.15391	6.33e-05	0.00218583
TRINITY_DN20555_c0_g1	[DOWN]	-72.6647	0.543164	0.000574	0.0146535
TRINITY_DN9667_c0_g2	[DOWN]	-3.81609	4.09851	0.000178	0.00537382
TRINITY_DN9667_c0_g1	[DOWN]	-2.81135	6.29351	0.00135389	0.0296713
TRINITY_DN14139_c0_g1	[DOWN]	-2.93998	4.67211	0.00146532	0.0317365
TRINITY_DN6033_c0_g2	[DOWN]	-3.1751	4.11953	0.00115037	0.0259599
TRINITY_DN2733_c0_g1	[DOWN]	-2.95063	6.4989	0.000722	0.0178215
TRINITY_DN9561_c0_g1	[DOWN]	-3.32334	4.50965	0.000629	0.0158459
TRINITY_DN12312_c0_g1	[DOWN]	-9.33162	5.67657	2.69e-10	2.05e-08
TRINITY_DN12503_c0_g1	[DOWN]	-3.35925	3.79557	0.00147312	0.0318826
TRINITY_DN16687_c0_g1	[DOWN]	-4.51998	2.77417	0.00125669	0.0278654
TRINITY_DN26732_c0_g1	[DOWN]	-65.9184	0.446828	0.00114186	0.0258229
TRINITY_DN10033_c0_g1	[DOWN]	-4.31232	5.75901	1.33e-05	0.000542
TRINITY_DN71237_c0_g1	[DOWN]	-62.7538	0.398363	0.00151044	0.0324264
TRINITY_DN9858_c0_g1	[DOWN]	-3.31387	5.22605	0.000285	0.00802611
TRINITY_DN16732_c0_g1	[DOWN]	-6.84201	1.71218	0.00207134	0.0427248
TRINITY_DN7578_c0_g1	[DOWN]	-26.2364	1.45122	0.000156	0.00478943
TRINITY_DN7013_c0_g1	[DOWN]	-2.95167	4.25157	0.00201806	0.0417577
TRINITY_DN653_c0_g1	[DOWN]	-4.8379	5.1298	3.37e-06	0.000155
TRINITY_DN7564_c0_g1	[DOWN]	-3.66849	4.32846	0.000422	0.0113098
TRINITY_DN27487_c0_g2	[DOWN]	-65.6629	0.444201	0.00164176	0.0348077
TRINITY_DN1295_c0_g1	[DOWN]	-2.89701	4.70915	0.00200379	0.0415244
TRINITY_DN475_c0_g1	[DOWN]	-2.87368	6.20295	0.00111941	0.0254389
TRINITY_DN3016_c0_g1	[DOWN]	-4.13696	3.28257	0.00186683	0.0389853
TRINITY_DN2594_c0_g1	[DOWN]	-3.15791	5.4741	0.000519	0.0135005
TRINITY_DN17348_c0_g2	[DOWN]	-9.89662	3.13639	7.26e-07	3.71e-05
TRINITY_DN11065_c0_g1	[DOWN]	-4.02984	3.18474	0.000925	0.0217326
TRINITY_DN15054_c0_g1	[DOWN]	-7.44601	1.80576	0.00109318	0.0250167
TRINITY_DN20278_c0_g1	[DOWN]	-6.88568	1.71055	0.00218689	0.0445779
TRINITY_DN3432_c0_g1	[DOWN]	-3.75506	6.01938	6.45e-05	0.00221921
TRINITY_DN8120_c0_g1	[DOWN]	-5.01934	2.34637	0.00170461	0.0359967
TRINITY_DN2122_c0_g1	[DOWN]	-2.66909	6.65763	0.00247947	0.0492708
TRINITY_DN2315_c0_g2	[DOWN]	-6.1159	2.95652	5.57e-05	0.00195424
TRINITY_DN2092_c1_g1	[DOWN]	-4.62055	3.82465	5.76e-05	0.00200669
TRINITY_DN13195_c0_g1	[DOWN]	-19.8786	1.13736	0.00131541	0.0289685
TRINITY_DN10310_c0_g2	[DOWN]	-17.1446	0.978757	0.00177844	0.0373899
TRINITY_DN6223_c0_g3	[DOWN]	-4.49638	5.08091	0.000188	0.00561903
TRINITY_DN6223_c0_g2	[DOWN]	-4.15343	5.5415	0.000162	0.00497943
TRINITY_DN8228_c0_g1	[DOWN]	-3.09688	4.27174	0.00128556	0.0283941
TRINITY_DN10189_c0_g1	[DOWN]	-3.04408	4.02331	0.00190604	0.0396575
TRINITY_DN13105_c0_g1	[DOWN]	-3.24599	3.52085	0.00247781	0.0492708
TRINITY_DN7625_c0_g1	[DOWN]	-10.1711	1.54726	0.000526	0.0136538
TRINITY_DN6414_c0_g1	[DOWN]	-11.2444	2.01379	8.5e-05	0.00285791
TRINITY_DN11572_c0_g1	[DOWN]	-4.13277	4.21017	7.74e-05	0.0026267
TRINITY_DN2783_c0_g1	[DOWN]	-5.44726	4.92874	9.42e-07	4.75e-05
TRINITY_DN14125_c0_g1	[DOWN]	-4.11218	2.81881	0.00159865	0.0340087
TRINITY_DN11901_c0_g1	[DOWN]	-109.409	0.973661	0.000453	0.0119958
TRINITY_DN239_c2_g1	[DOWN]	-3.03603	4.9794	0.000799	0.0192291
TRINITY_DN1880_c0_g2	[DOWN]	-3.71261	5.20897	7.74e-05	0.0026267
TRINITY_DN628_c0_g1	[DOWN]	-3.26531	6.0122	0.000313	0.00873596
TRINITY_DN5431_c0_g1	[DOWN]	-3.12744	3.78965	0.00207141	0.0427248
TRINITY_DN32420_c0_g1	[DOWN]	-69.7535	0.500665	0.00111277	0.0253071
TRINITY_DN11028_c0_g1	[DOWN]	-7.5918	3.30751	3.67e-06	0.000167
TRINITY_DN12968_c0_g1	[DOWN]	-11.3347	2.01423	8.71e-05	0.00291603
TRINITY_DN11793_c0_g1	[DOWN]	-4.95432	4.26067	9.79e-06	0.00041
TRINITY_DN8394_c0_g1	[DOWN]	-3.22629	5.23139	0.000396	0.010726
TRINITY_DN30695_c0_g1	[DOWN]	-4.1709	3.50633	0.000274	0.00775142
TRINITY_DN1487_c0_g1	[DOWN]	-5.89147	6.13202	1.35e-07	7.63e-06
TRINITY_DN15985_c0_g1	[DOWN]	-11.3927	1.25232	0.00128088	0.0283185
TRINITY_DN13930_c0_g1	[DOWN]	-10.6132	3.74579	9.62e-06	0.000404
TRINITY_DN3650_c0_g1	[DOWN]	-3.21414	5.71143	0.000324	0.00902951
TRINITY_DN14083_c0_g1	[DOWN]	-12.5661	1.33505	0.000953	0.0222868
TRINITY_DN630_c1_g1	[DOWN]	-3.03064	5.153	0.000961	0.0224505
TRINITY_DN7145_c0_g1	[DOWN]	-5.76921	3.93513	0.000211	0.00623463
TRINITY_DN3000_c0_g1	[DOWN]	-3.07658	4.13718	0.00174034	0.0366569
TRINITY_DN10402_c0_g1	[DOWN]	-3.56069	3.14733	0.00240994	0.0483293
TRINITY_DN19309_c0_g1	[DOWN]	-19.325	1.10697	0.00128396	0.0283656
TRINITY_DN3300_c1_g1	[DOWN]	-14.1707	2.78401	2.9e-07	1.57e-05
TRINITY_DN3902_c0_g1	[DOWN]	-3.65902	5.57783	0.000113	0.00365924
TRINITY_DN9693_c0_g3	[DOWN]	-6.14936	1.82693	0.00192605	0.0400095
TRINITY_DN9005_c0_g1	[DOWN]	-4.95678	3.94328	0.00166108	0.0351678
TRINITY_DN6137_c0_g1	[DOWN]	-4.04169	4.37838	8.06e-05	0.00272282
TRINITY_DN15068_c0_g1	[DOWN]	-20.5782	1.90614	1.1e-05	0.000456
TRINITY_DN11711_c0_g1	[DOWN]	-3.21882	3.9554	0.00167324	0.0354087
TRINITY_DN6235_c1_g2	[DOWN]	-4.29962	4.36619	5.82e-05	0.00202563
TRINITY_DN3144_c0_g1	[DOWN]	-2.8626	5.10821	0.00172242	0.0363557
TRINITY_DN1574_c0_g1	[DOWN]	-24.0445	6.1229	3.1e-11	2.56e-09
TRINITY_DN13215_c1_g2	[DOWN]	-3.67687	3.64281	0.000754	0.0185003
TRINITY_DN24329_c0_g1	[DOWN]	-6.07903	2.88574	0.000357	0.00980126
TRINITY_DN9142_c0_g1	[DOWN]	-4.55968	4.32514	8.6e-05	0.0028875
TRINITY_DN6452_c0_g1	[DOWN]	-18.4322	4.77811	4.03e-05	0.00146938
TRINITY_DN6173_c0_g2	[DOWN]	-121.394	1.09269	2.27e-05	0.000875
TRINITY_DN9699_c1_g1	[DOWN]	-3.02009	3.97934	0.0021072	0.0433246
TRINITY_DN9488_c0_g2	[DOWN]	-5.06676	4.43763	6.74e-06	0.000293
TRINITY_DN11282_c0_g1	[DOWN]	-4.16366	3.88549	0.000115	0.00372111
TRINITY_DN11066_c0_g1	[DOWN]	-25.9645	1.44202	0.000102	0.00337043
TRINITY_DN33639_c0_g5	[DOWN]	-5.15336	2.60198	0.000524	0.0136248
TRINITY_DN22886_c0_g1	[DOWN]	-3.79117	4.80924	9.16e-05	0.00304295
TRINITY_DN16044_c0_g3	[DOWN]	-13.3588	1.8785	9.65e-05	0.00319363
TRINITY_DN6686_c0_g1	[DOWN]	-11.0825	3.95472	2.94e-09	2.01e-07
TRINITY_DN36612_c0_g1	[DOWN]	-73.2114	0.548219	0.00170865	0.0360736
TRINITY_DN8608_c0_g1	[DOWN]	-3.24105	4.60246	0.000699	0.0173108
TRINITY_DN2558_c0_g2	[DOWN]	-4.63823	3.82626	7.42e-05	0.00252485
TRINITY_DN5628_c0_g1	[DOWN]	-10.1559	1.89377	0.00198422	0.0411516
TRINITY_DN1285_c0_g1	[DOWN]	-2.98976	5.88368	0.00117868	0.0264616
TRINITY_DN127_c1_g2	[DOWN]	-3.74002	4.91281	0.000231	0.00673496
TRINITY_DN8645_c0_g1	[DOWN]	-3.70134	4.61523	0.000243	0.0069806
TRINITY_DN7101_c0_g1	[DOWN]	-3.77227	4.21141	0.000163	0.00500467
TRINITY_DN7950_c1_g2	[DOWN]	-85.3707	0.710129	0.000259	0.00736203
TRINITY_DN10550_c0_g1	[DOWN]	-19.6874	1.13004	0.00061	0.0153884
TRINITY_DN1151_c0_g2	[DOWN]	-2.69309	5.39877	0.00248095	0.0492833
TRINITY_DN7613_c0_g2	[DOWN]	-6.09383	3.84368	1.79e-05	0.000707
TRINITY_DN231_c0_g1	[DOWN]	-3.33333	5.91042	0.000205	0.00606709
TRINITY_DN16830_c0_g1	[DOWN]	-9.48763	2.82606	4.25e-06	0.000191
TRINITY_DN38351_c0_g1	[DOWN]	-82.7857	0.675845	0.000417	0.0111801
TRINITY_DN6254_c0_g1	[DOWN]	-2.97631	4.19771	0.00200632	0.0415433
TRINITY_DN4515_c1_g2	[DOWN]	-2.79544	4.83561	0.00244293	0.0488283
TRINITY_DN10511_c0_g1	[DOWN]	-6.17605	2.00049	0.000999	0.0231956
TRINITY_DN295_c0_g1	[DOWN]	-3.46097	7.20293	0.000132	0.00420974
TRINITY_DN5253_c0_g3	[DOWN]	-2.90624	4.93919	0.00160592	0.0341357
TRINITY_DN9518_c1_g2	[DOWN]	-4.87929	3.29469	0.000168	0.0051372
TRINITY_DN1658_c2_g2	[DOWN]	-2.91604	6.38018	0.0010394	0.0240623
TRINITY_DN134_c0_g1	[DOWN]	-3.39161	8.22241	0.000157	0.00482891
TRINITY_DN5811_c0_g1	[DOWN]	-5.99902	3.7821	5.67e-06	0.000249
TRINITY_DN25318_c0_g1	[DOWN]	-6.43589	2.47363	0.000986	0.0230187
TRINITY_DN5216_c0_g2	[DOWN]	-59.5851	0.348055	0.00148978	0.0321969
TRINITY_DN922_c1_g2	[DOWN]	-8.68851	1.393	0.00153917	0.0330039
TRINITY_DN116_c1_g1	[DOWN]	-3.70187	5.72674	0.000105	0.0034452
TRINITY_DN2618_c0_g2	[DOWN]	-3.8397	3.80538	0.00197905	0.0410538
TRINITY_DN15868_c0_g1	[DOWN]	-56.3579	0.295058	0.00211975	0.0435431
TRINITY_DN1004_c0_g1	[DOWN]	-3.56526	5.28253	0.000152	0.00471065
TRINITY_DN5426_c0_g1	[DOWN]	-5.39878	3.2689	6.35e-05	0.00219218
TRINITY_DN11585_c0_g1	[DOWN]	-5.15738	2.59225	0.000548	0.0141701
TRINITY_DN6408_c0_g1	[DOWN]	-3.04574	4.1673	0.00202302	0.0418507
TRINITY_DN2464_c0_g1	[DOWN]	-2.89353	5.71049	0.00134276	0.0294631
TRINITY_DN1955_c1_g1	[DOWN]	-3.19265	4.47529	0.000792	0.0191277
TRINITY_DN364_c0_g2	[DOWN]	-6.28277	2.46043	0.000426	0.0114038
TRINITY_DN10618_c0_g1	[DOWN]	-16.8633	1.67035	7.57e-05	0.00257181
TRINITY_DN6867_c0_g1	[DOWN]	-5.02898	3.67007	3.08e-05	0.00115999
TRINITY_DN3678_c3_g1	[DOWN]	-5.10294	4.35464	1.05e-05	0.000437
TRINITY_DN12234_c0_g1	[DOWN]	-6.34016	4.09224	8.01e-07	4.08e-05
TRINITY_DN17008_c0_g1	[DOWN]	-3.77503	4.10227	0.000226	0.00660638
TRINITY_DN18485_c0_g1	[DOWN]	-4.78819	2.60835	0.00110666	0.0251872
TRINITY_DN13407_c0_g1	[DOWN]	-14.3919	1.49974	0.000223	0.00652691
TRINITY_DN16621_c0_g1	[DOWN]	-7.43153	2.00568	0.000613	0.015465
TRINITY_DN13603_c1_g1	[DOWN]	-82.6535	0.674649	0.00036	0.0098707
TRINITY_DN5044_c0_g1	[DOWN]	-5.58414	6.20682	4.08e-07	2.16e-05
TRINITY_DN7450_c1_g2	[DOWN]	-9.55405	1.8237	0.00189489	0.039471
TRINITY_DN1460_c0_g1	[DOWN]	-2.97091	5.65724	0.000753	0.0185003
TRINITY_DN5602_c0_g1	[DOWN]	-6.97917	5.21091	3.01e-06	0.00014
TRINITY_DN1916_c1_g3	[DOWN]	-4.01522	3.95342	0.000158	0.00485462
TRINITY_DN1916_c1_g2	[DOWN]	-4.47012	2.9446	0.000634	0.0159621
TRINITY_DN9938_c0_g1	[DOWN]	-3.74739	4.11246	0.000341	0.00940688
TRINITY_DN14145_c0_g1	[DOWN]	-5.42021	3.60692	2.35e-05	0.000907
TRINITY_DN3002_c0_g1	[DOWN]	-3.99373	3.83608	0.000228	0.0066512
TRINITY_DN9110_c0_g1	[DOWN]	-6.1535	2.46176	0.000397	0.0107504
TRINITY_DN9482_c0_g1	[DOWN]	-8.11779	1.89383	0.000708	0.0175044
TRINITY_DN12025_c0_g2	[DOWN]	-5.20278	2.15124	0.0018653	0.0389623
TRINITY_DN2616_c0_g1	[DOWN]	-5.02679	4.43242	6.65e-06	0.000289
TRINITY_DN53357_c0_g1	[DOWN]	-62.8686	0.399703	0.00149118	0.0322119
TRINITY_DN9271_c0_g1	[DOWN]	-5.45859	3.66726	1.78e-05	0.000704
TRINITY_DN1499_c1_g1	[DOWN]	-3.82007	3.31131	0.000907	0.0213551
TRINITY_DN8239_c0_g2	[DOWN]	-3.09921	5.2696	0.000716	0.0176778
TRINITY_DN12062_c0_g1	[DOWN]	-4.37086	4.22119	3.99e-05	0.00145635
TRINITY_DN15462_c0_g1	[DOWN]	-15.3385	2.0308	2.45e-05	0.00094
TRINITY_DN5779_c0_g1	[DOWN]	-12.628	4.83935	5.02e-11	4.08e-09
TRINITY_DN10916_c0_g1	[DOWN]	-5.34056	2.97619	0.000132	0.00421175
TRINITY_DN4727_c0_g1	[DOWN]	-3.66225	4.43451	0.000222	0.0065077
TRINITY_DN5870_c0_g1	[DOWN]	-4.48834	3.54833	0.000225	0.0065875
TRINITY_DN6951_c0_g1	[DOWN]	-3.27326	4.11443	0.00182924	0.0383242
TRINITY_DN16635_c0_g4	[DOWN]	-99.1787	0.867848	0.000149	0.00462926
TRINITY_DN15392_c0_g3	[DOWN]	-92.1338	0.790066	0.000137	0.00431809
TRINITY_DN1920_c1_g1	[DOWN]	-3.45413	4.74245	0.000259	0.00738421
TRINITY_DN11424_c0_g1	[DOWN]	-7.75366	3.56421	1.26e-06	6.23e-05
TRINITY_DN9538_c0_g1	[DOWN]	-125.92	1.13058	0.000584	0.0148769
TRINITY_DN2675_c0_g1	[DOWN]	-3.13298	5.74892	0.000505	0.0131911
TRINITY_DN2883_c0_g1	[DOWN]	-3.59365	7.06666	0.000276	0.00780407
TRINITY_DN0_c0_g1	[DOWN]	-3.70385	6.23972	7.71e-05	0.00261709
TRINITY_DN5518_c0_g1	[DOWN]	-4.57962	5.05719	1.08e-05	0.000448
TRINITY_DN7340_c0_g1	[DOWN]	-6.81813	3.08923	2.12e-05	0.000823
TRINITY_DN7340_c0_g2	[DOWN]	-22.2994	1.26864	0.000276	0.00780407
TRINITY_DN10868_c0_g1	[DOWN]	-4.51524	2.45546	0.00203324	0.0420333
TRINITY_DN2411_c0_g1	[DOWN]	-4.49355	3.77964	9.8e-05	0.00323917
TRINITY_DN9308_c0_g2	[DOWN]	-4.05118	4.63742	5.63e-05	0.00196813
TRINITY_DN1806_c0_g2	[DOWN]	-4.11872	5.95045	3.32e-05	0.00123493
TRINITY_DN3317_c0_g1	[DOWN]	-6.58641	4.73063	6.66e-07	3.42e-05
TRINITY_DN3659_c0_g1	[DOWN]	-2.69438	6.38424	0.00192042	0.0399201
TRINITY_DN9408_c0_g1	[DOWN]	-2.75293	6.79991	0.00177153	0.0372705
TRINITY_DN20987_c0_g1	[DOWN]	-115.087	1.03249	3.79e-05	0.00139788
TRINITY_DN27620_c0_g1	[DOWN]	-12.4052	1.33335	0.000643	0.0161402
TRINITY_DN12123_c0_g1	[DOWN]	-5.65811	2.69673	0.000292	0.00819575
TRINITY_DN1910_c0_g1	[DOWN]	-2.87425	8.38289	0.00101841	0.0236064
TRINITY_DN1306_c0_g2	[DOWN]	-4.64661	3.49986	0.000126	0.00404086
TRINITY_DN25802_c0_g1	[DOWN]	-59.5288	0.347372	0.00150096	0.0323921
TRINITY_DN10929_c0_g1	[DOWN]	-3.37454	6.63803	0.000163	0.00499646
TRINITY_DN10581_c0_g1	[DOWN]	-260.113	1.99863	2.08e-07	1.15e-05
TRINITY_DN11150_c0_g1	[DOWN]	-83.1133	0.678238	0.00154931	0.0331664
TRINITY_DN3276_c0_g1	[DOWN]	-3.40358	4.53329	0.000345	0.00952649
TRINITY_DN8838_c1_g2	[DOWN]	-5.82552	2.36936	0.000716	0.0176778
TRINITY_DN4825_c0_g1	[DOWN]	-3.44829	4.90222	0.00121202	0.0269808
TRINITY_DN5202_c0_g1	[DOWN]	-4.23679	4.4167	3.56e-05	0.00132074
TRINITY_DN17501_c0_g1	[DOWN]	-4.01127	3.30032	0.000887	0.0209427
TRINITY_DN2027_c0_g1	[DOWN]	-3.89389	6.4912	3.26e-05	0.00121692
TRINITY_DN569_c0_g3	[DOWN]	-2.72557	7.46331	0.00188503	0.0393109
TRINITY_DN569_c0_g2	[DOWN]	-3.33386	6.46566	0.00137475	0.0300849
TRINITY_DN25972_c0_g2	[DOWN]	-4.56276	4.01101	0.000275	0.00778578
TRINITY_DN2555_c0_g1	[DOWN]	-4.78772	4.58076	9.22e-06	0.000389
TRINITY_DN11198_c0_g1	[DOWN]	-4.54893	2.93915	0.000636	0.0159795
TRINITY_DN113_c1_g2	[DOWN]	-3.26706	3.41684	0.00247748	0.0492708
TRINITY_DN20713_c0_g1	[DOWN]	-4.70477	2.68144	0.000858	0.020409
TRINITY_DN2092_c0_g1	[DOWN]	-3.05794	8.08129	0.000711	0.0175725
TRINITY_DN10177_c0_g2	[DOWN]	-8.42581	2.17312	0.00012	0.00387608
TRINITY_DN5594_c0_g1	[DOWN]	-16.7372	3.22045	3.23e-06	0.000149
TRINITY_DN18633_c0_g1	[DOWN]	-11.8331	1.28149	0.000939	0.0220099
TRINITY_DN973_c0_g1	[DOWN]	-4.02476	6.08408	3.99e-05	0.00145704
TRINITY_DN9203_c0_g1	[DOWN]	-2.67564	5.77787	0.00241541	0.0484175
TRINITY_DN12686_c0_g2	[DOWN]	-3.2423	3.96952	0.00122976	0.0273353
TRINITY_DN8906_c0_g1	[DOWN]	-4.92277	3.23175	0.000188	0.00562607
TRINITY_DN13661_c0_g1	[DOWN]	-4.4885	4.49659	2.06e-05	0.000802
TRINITY_DN10275_c0_g2	[DOWN]	-4.62135	3.44279	0.000164	0.00502226
TRINITY_DN10275_c0_g1	[DOWN]	-10.8634	1.20007	0.00144277	0.0313383
TRINITY_DN8196_c2_g2	[DOWN]	-5.79729	2.60672	0.000322	0.00898267
TRINITY_DN9214_c0_g3	[DOWN]	-4.74845	4.40833	3.14e-05	0.0011759
TRINITY_DN9214_c0_g2	[DOWN]	-3.68912	4.02382	0.000346	0.00952812
TRINITY_DN10188_c0_g1	[DOWN]	-3.10106	5.24181	0.000566	0.0145233
TRINITY_DN1017_c0_g2	[DOWN]	-3.55353	6.32056	8.95e-05	0.00298058
TRINITY_DN5883_c0_g1	[DOWN]	-3.50753	4.3148	0.000326	0.00906814
TRINITY_DN15690_c0_g1	[DOWN]	-39.8825	1.95159	1.96e-06	9.34e-05
TRINITY_DN3425_c1_g1	[DOWN]	-2.96424	5.41043	0.00106292	0.0245563
TRINITY_DN2911_c0_g1	[DOWN]	-2.90522	5.62715	0.00100175	0.023256
TRINITY_DN9419_c2_g2	[DOWN]	-6.68867	2.87818	0.000387	0.0105385
TRINITY_DN4609_c1_g1	[DOWN]	-2.9844	5.03266	0.00107339	0.0246748
TRINITY_DN1054_c0_g1	[DOWN]	-4.19503	8.15665	1.21e-05	0.000499
TRINITY_DN1808_c0_g1	[DOWN]	-5.01442	3.32206	8.42e-05	0.00283416
TRINITY_DN7688_c0_g2	[DOWN]	-4.36902	4.24921	8.24e-05	0.00277648
TRINITY_DN1419_c0_g1	[DOWN]	-6.91456	5.58404	1.43e-08	9.11e-07
TRINITY_DN8587_c0_g1	[DOWN]	-8.30428	1.64556	0.001693	0.0357682
TRINITY_DN1980_c4_g1	[DOWN]	-3.11744	3.97722	0.00159909	0.0340087
TRINITY_DN3241_c0_g2	[DOWN]	-6.7139	2.79796	0.000111	0.00361733
TRINITY_DN8152_c0_g1	[DOWN]	-3.816	4.59337	0.000108	0.00351049
TRINITY_DN6488_c1_g1	[DOWN]	-8.13565	3.95357	1.16e-07	6.62e-06
TRINITY_DN4036_c0_g2	[DOWN]	-4.84642	4.41742	9.25e-06	0.00039
TRINITY_DN11698_c0_g1	[DOWN]	-4.39857	2.5929	0.00183833	0.0384789
TRINITY_DN10390_c0_g1	[DOWN]	-23.0778	2.05423	4.04e-06	0.000182
TRINITY_DN4251_c0_g2	[DOWN]	-3.94935	3.96206	0.0025012	0.0496093
TRINITY_DN4251_c0_g4	[DOWN]	-109.212	0.972612	0.000115	0.00372603
TRINITY_DN8876_c0_g1	[DOWN]	-6.50742	5.6144	1.17e-07	6.7e-06
TRINITY_DN10353_c0_g1	[DOWN]	-6.71287	2.87967	4.28e-05	0.001546
TRINITY_DN22131_c0_g1	[DOWN]	-6.05427	2.55141	0.000283	0.00795795
TRINITY_DN3730_c0_g1	[DOWN]	-3.48569	5.49744	0.000171	0.00520226
TRINITY_DN9395_c0_g1	[DOWN]	-9.07455	3.03036	2.09e-06	9.91e-05
TRINITY_DN14306_c0_g1	[DOWN]	-11.5947	2.04913	6.99e-05	0.00238588
TRINITY_DN7342_c0_g1	[DOWN]	-2.7632	5.48663	0.00173517	0.0365737
TRINITY_DN10829_c0_g1	[DOWN]	-4.00822	4.80278	5.59e-05	0.00196025
TRINITY_DN7397_c2_g1	[DOWN]	-2.95102	4.2974	0.00204508	0.0422492
TRINITY_DN6321_c0_g1	[DOWN]	-2.85666	4.52718	0.00193457	0.0401773
TRINITY_DN9247_c0_g1	[DOWN]	-412.122	2.58694	2.62e-10	2.01e-08
TRINITY_DN2199_c0_g2	[DOWN]	-3.7554	4.78261	0.000111	0.00360756
TRINITY_DN2199_c0_g1	[DOWN]	-3.70153	3.83694	0.000457	0.012085
TRINITY_DN4325_c0_g1	[DOWN]	-3.33622	3.47071	0.00211042	0.0433809
TRINITY_DN6210_c0_g1	[DOWN]	-5.58168	3.43048	0.000164	0.00502226
TRINITY_DN16715_c0_g1	[DOWN]	-3.22411	4.35406	0.00068	0.0168869
TRINITY_DN11326_c0_g1	[DOWN]	-3.54022	4.00162	0.000649	0.0162712
TRINITY_DN5357_c0_g1	[DOWN]	-4.49803	2.52954	0.00142586	0.0310456
TRINITY_DN17012_c0_g1	[DOWN]	-4.51241	2.85546	0.000702	0.0173925
TRINITY_DN357_c1_g1	[DOWN]	-4.01407	4.44274	0.000656	0.0164207
TRINITY_DN3787_c0_g3	[DOWN]	-3.02298	4.80407	0.00106609	0.0246169
TRINITY_DN8090_c0_g1	[DOWN]	-10.0453	2.91379	3.82e-06	0.000174
TRINITY_DN16666_c0_g7	[DOWN]	-56.529	0.297151	0.00240368	0.0482144
TRINITY_DN5120_c0_g1	[DOWN]	-3.66432	3.77294	0.000505	0.0131948
TRINITY_DN9511_c3_g2	[DOWN]	-59.3546	0.345321	0.00172565	0.0364068
TRINITY_DN1875_c0_g1	[DOWN]	-3.11176	6.2477	0.000407	0.0109943
TRINITY_DN2385_c0_g1	[DOWN]	-4.01833	5.23473	3.18e-05	0.00119125
TRINITY_DN1051_c1_g2	[DOWN]	-10.7109	1.95626	0.000183	0.00549264
TRINITY_DN4281_c0_g1	[DOWN]	-3.75213	3.8708	0.000378	0.0102982
TRINITY_DN16474_c0_g1	[DOWN]	-66.6134	0.45405	0.00235679	0.0474134
TRINITY_DN4964_c1_g1	[DOWN]	-5.6874	4.39821	2.14e-05	0.000832
TRINITY_DN4964_c1_g4	[DOWN]	-3.38511	4.07639	0.000815	0.0195004
TRINITY_DN3908_c1_g1	[DOWN]	-5.10286	3.36799	0.000172	0.00524587
TRINITY_DN8823_c1_g1	[DOWN]	-3.91492	3.75197	0.00028	0.00789394
TRINITY_DN2155_c0_g1	[DOWN]	-4.1032	3.88359	0.000656	0.0164207
TRINITY_DN3176_c0_g1	[DOWN]	-5.65491	6.10973	6.35e-07	3.29e-05
TRINITY_DN3682_c0_g3	[DOWN]	-10.3179	2.76546	3.65e-06	0.000167
TRINITY_DN15387_c1_g2	[DOWN]	-98.4476	0.861795	0.000109	0.00356183
TRINITY_DN8104_c0_g1	[DOWN]	-4.03113	2.90056	0.00244156	0.0488117
TRINITY_DN1086_c0_g2	[DOWN]	-3.90507	3.03073	0.00149752	0.0323256
TRINITY_DN34763_c0_g1	[DOWN]	-18.0157	1.75995	4.6e-05	0.0016488
TRINITY_DN9160_c0_g1	[DOWN]	-4.24939	4.16259	0.000155	0.00476989
TRINITY_DN266_c0_g2	[DOWN]	-3.46446	3.96105	0.000714	0.0176379
TRINITY_DN63_c0_g1	[DOWN]	-5.03562	7.51003	2.8e-06	0.000131
TRINITY_DN3260_c0_g2	[DOWN]	-6.83471	1.91773	0.00155394	0.033234
TRINITY_DN19123_c0_g1	[DOWN]	-12.1222	1.30789	0.000783	0.0189431
TRINITY_DN2908_c0_g1	[DOWN]	-3.61999	5.89177	0.000203	0.00601553
TRINITY_DN739_c0_g1	[DOWN]	-3.73328	7.07876	0.000272	0.00771399
TRINITY_DN7179_c0_g1	[DOWN]	-3.23842	4.19386	0.00076	0.0186101
TRINITY_DN7179_c0_g2	[DOWN]	-4.14486	2.83574	0.00130455	0.0287784
TRINITY_DN6909_c0_g3	[DOWN]	-3.969	7.88035	4.41e-05	0.0015895
TRINITY_DN4244_c0_g1	[DOWN]	-3.21321	4.36953	0.000677	0.0168242
TRINITY_DN62680_c0_g1	[DOWN]	-8.28936	3.13684	3.18e-06	0.000147
TRINITY_DN15313_c0_g1	[DOWN]	-3.53215	3.08241	0.00230412	0.0464543
TRINITY_DN16525_c0_g1	[DOWN]	-7.26479	2.86548	0.000453	0.0120101
TRINITY_DN7928_c0_g1	[DOWN]	-7.30486	3.51591	2.7e-06	0.000126
TRINITY_DN7508_c0_g1	[DOWN]	-3.19383	5.29467	0.000445	0.0118084
TRINITY_DN1582_c2_g1	[DOWN]	-3.14905	3.99639	0.00172774	0.0364426
TRINITY_DN26435_c0_g1	[DOWN]	-5.0688	2.2447	0.00230852	0.0465224
TRINITY_DN407_c0_g2	[DOWN]	-3.08718	7.09956	0.000652	0.016343
TRINITY_DN122_c0_g1	[DOWN]	-2.67722	7.43431	0.00214539	0.0438406
TRINITY_DN8247_c0_g4	[DOWN]	-4.97703	2.73484	0.000527	0.0136831
TRINITY_DN10031_c1_g1	[DOWN]	-4.76345	2.59281	0.000899	0.0211812
TRINITY_DN6372_c0_g1	[DOWN]	-2.82638	6.3281	0.00137788	0.0301427
TRINITY_DN3981_c1_g1	[DOWN]	-4.57925	4.80507	1e-05	0.00042
TRINITY_DN12712_c0_g1	[DOWN]	-3.39737	3.98203	0.00101241	0.0234914
TRINITY_DN29264_c0_g1	[DOWN]	-3.66051	5.08478	0.000118	0.00379669
TRINITY_DN2875_c1_g1	[DOWN]	-4.46718	2.92717	0.000662	0.016541
TRINITY_DN4109_c4_g1	[DOWN]	-3.17205	4.35725	0.000941	0.0220393
TRINITY_DN11261_c0_g1	[DOWN]	-4.8496	2.51331	0.00106227	0.0245476
TRINITY_DN10281_c0_g2	[DOWN]	-3.89441	3.92848	0.000271	0.00768514
TRINITY_DN7645_c0_g1	[DOWN]	-2.79739	4.96006	0.00180286	0.0378505
TRINITY_DN15_c4_g1	[DOWN]	-7.82126	3.2783	0.000155	0.00477556
TRINITY_DN10029_c0_g2	[DOWN]	-10.5682	3.53971	5.01e-08	3.01e-06
TRINITY_DN15968_c0_g1	[DOWN]	-7.27447	5.9951	5.31e-08	3.18e-06
TRINITY_DN21453_c0_g3	[DOWN]	-102.928	0.906009	0.00165315	0.0350245
TRINITY_DN3871_c0_g1	[DOWN]	-2.79224	4.85225	0.00227344	0.0459074
TRINITY_DN6996_c0_g1	[DOWN]	-6.51385	1.64194	0.00246048	0.049114
TRINITY_DN23925_c0_g1	[DOWN]	-5.3633	4.32009	1.52e-05	0.000612
TRINITY_DN2634_c1_g1	[DOWN]	-2.94277	4.999	0.00124512	0.0276293
TRINITY_DN17498_c0_g1	[DOWN]	-7.37887	3.27767	4.29e-06	0.000193
TRINITY_DN13641_c0_g1	[DOWN]	-3.17193	4.71422	0.00089	0.0210211
TRINITY_DN789_c0_g1	[DOWN]	-3.18647	8.73805	0.000365	0.0099965
TRINITY_DN1373_c1_g1	[DOWN]	-3.70726	3.76331	0.000499	0.0130611
TRINITY_DN5337_c1_g1	[DOWN]	-15.9284	2.43958	1.61e-06	7.8e-05
TRINITY_DN1037_c0_g1	[DOWN]	-8.87212	1.74159	0.000723	0.0178227
TRINITY_DN1696_c0_g1	[DOWN]	-3.76521	4.78963	0.000127	0.0040533
TRINITY_DN6574_c0_g1	[DOWN]	-2.65059	5.45902	0.00248172	0.0492877
TRINITY_DN4793_c0_g1	[DOWN]	-6.73421	4.62689	2.75e-07	1.5e-05
TRINITY_DN13605_c0_g3	[DOWN]	-11.249	1.22663	0.0013489	0.0295835
TRINITY_DN19173_c0_g1	[DOWN]	-89.7165	0.758476	0.00137947	0.0301661
TRINITY_DN2563_c0_g1	[DOWN]	-7.37339	6.04054	6.23e-09	4.11e-07
TRINITY_DN12142_c0_g1	[DOWN]	-4.79398	3.7961	3.99e-05	0.00145643
TRINITY_DN4756_c0_g1	[DOWN]	-6.72421	3.3209	6.99e-06	0.000303
TRINITY_DN1527_c1_g2	[DOWN]	-2.76817	5.83439	0.00168065	0.0355489
TRINITY_DN4198_c0_g1	[DOWN]	-9.88	3.24606	6.89e-06	0.000299
TRINITY_DN9329_c0_g1	[DOWN]	-4.52902	4.72393	1.48e-05	0.000596
TRINITY_DN13075_c0_g1	[DOWN]	-7.20654	1.99475	0.000493	0.0129088
TRINITY_DN5827_c0_g3	[DOWN]	-21.6924	1.24855	0.000369	0.010083
TRINITY_DN8819_c0_g1	[DOWN]	-66.4613	0.452737	0.00145679	0.031582
TRINITY_DN4190_c0_g2	[DOWN]	-9.85124	1.531	0.000562	0.0144483
TRINITY_DN1264_c0_g1	[DOWN]	-6.33866	6.22993	0.000727	0.0178943
TRINITY_DN15969_c0_g1	[DOWN]	-3.5679	4.02503	0.000664	0.016547
TRINITY_DN9866_c0_g1	[DOWN]	-3.65769	3.60685	0.000727	0.0179061
TRINITY_DN4231_c0_g2	[DOWN]	-4.21876	3.76797	0.000332	0.00921384
TRINITY_DN3132_c0_g2	[DOWN]	-3.44429	4.77526	0.000248	0.0071026
TRINITY_DN3132_c0_g1	[DOWN]	-3.94873	3.26651	0.000684	0.016975
TRINITY_DN7047_c0_g2	[DOWN]	-10.99	1.20097	0.00149393	0.0322557
TRINITY_DN7874_c0_g1	[DOWN]	-5.95171	4.2103	1.07e-06	5.35e-05
TRINITY_DN2813_c0_g1	[DOWN]	-3.3811	4.1381	0.000608	0.0153581
TRINITY_DN1796_c1_g1	[DOWN]	-5.26953	2.96905	0.000644	0.0161597
TRINITY_DN10158_c0_g2	[DOWN]	-10.5995	1.17338	0.0018254	0.0382526
TRINITY_DN81532_c0_g1	[DOWN]	-69.3793	0.496801	0.000777	0.0188191
TRINITY_DN31209_c0_g1	[DOWN]	-82.9274	0.677042	0.000548	0.0141716
TRINITY_DN23109_c0_g1	[DOWN]	-76.0125	0.588617	0.000443	0.0117476
TRINITY_DN2561_c0_g1	[DOWN]	-3.24838	6.96416	0.000262	0.00746779
TRINITY_DN13163_c0_g4	[DOWN]	-128.601	1.15655	2.07e-05	0.000805
TRINITY_DN527_c1_g1	[DOWN]	-4.77508	6.3402	4.36e-06	0.000195
TRINITY_DN7079_c0_g1	[DOWN]	-5.8164	2.1029	0.00176425	0.0371347
TRINITY_DN5516_c0_g1	[DOWN]	-85.9437	0.715422	0.000278	0.00785525
TRINITY_DN71150_c0_g1	[DOWN]	-3.63878	3.20187	0.00183338	0.0383842
TRINITY_DN443_c0_g1	[DOWN]	-6.49627	5.14442	7.04e-08	4.13e-06
TRINITY_DN7596_c0_g1	[DOWN]	-7.94721	1.60714	0.00216874	0.0442379
TRINITY_DN554_c1_g1	[DOWN]	-6.92257	5.9343	1.95e-08	1.22e-06
TRINITY_DN18115_c0_g1	[DOWN]	-5.72389	2.80521	0.000171	0.0052002
TRINITY_DN3360_c0_g1	[DOWN]	-2.85033	5.0305	0.00149233	0.0322289
TRINITY_DN2095_c0_g1	[DOWN]	-5.12072	7.41352	5.83e-06	0.000256
TRINITY_DN8382_c0_g1	[DOWN]	-3.76228	4.88842	0.000134	0.00426213
TRINITY_DN23179_c0_g1	[DOWN]	-12.5602	1.35843	0.000659	0.0164683
TRINITY_DN2012_c0_g1	[DOWN]	-8.82786	4.76007	1e-08	6.49e-07
TRINITY_DN8568_c0_g1	[DOWN]	-27.2674	3.63335	1.25e-11	1.06e-09
TRINITY_DN9889_c0_g1	[DOWN]	-3.48793	3.90723	0.000866	0.0205791
TRINITY_DN3723_c0_g2	[DOWN]	-2.81181	5.9275	0.00130967	0.0288631
TRINITY_DN1326_c0_g1	[DOWN]	-3.43045	6.03876	0.000205	0.00608828
TRINITY_DN24800_c0_g2	[DOWN]	-24.2968	1.37674	0.000155	0.00476629
TRINITY_DN632_c0_g1	[DOWN]	-3.04149	6.25969	0.000614	0.0154923
TRINITY_DN15323_c0_g1	[DOWN]	-6.4127	1.86441	0.00127544	0.0282326
TRINITY_DN21249_c0_g1	[DOWN]	-10.8036	2.23478	3e-05	0.00113406
TRINITY_DN9878_c0_g3	[DOWN]	-19.7783	1.8796	2.69e-05	0.00102245
TRINITY_DN4521_c0_g1	[DOWN]	-4.67241	2.83338	0.000783	0.0189407
TRINITY_DN16994_c0_g1	[DOWN]	-2.69167	5.69129	0.00229925	0.0463768
TRINITY_DN20910_c0_g1	[DOWN]	-23.7992	1.35302	0.000207	0.0061335
TRINITY_DN6752_c0_g1	[DOWN]	-3.25588	4.58104	0.00106649	0.02462
TRINITY_DN6715_c0_g1	[DOWN]	-2.85372	4.88844	0.00155043	0.0331825
TRINITY_DN1148_c0_g1	[DOWN]	-5.20433	7.0196	1.04e-06	5.22e-05
TRINITY_DN17829_c0_g1	[DOWN]	-7.51235	2.2277	0.00046	0.0121556
TRINITY_DN13464_c0_g1	[DOWN]	-8.27986	3.16055	3.56e-06	0.000163
TRINITY_DN665_c1_g2	[DOWN]	-10.6007	2.97349	1.11e-06	5.54e-05
TRINITY_DN1394_c0_g1	[DOWN]	-3.25795	4.38088	0.00209702	0.0432037
TRINITY_DN4532_c0_g1	[DOWN]	-17.428	1.00948	0.00117895	0.0264616
TRINITY_DN97_c3_g1	[DOWN]	-5.01662	2.45506	0.0011141	0.0253246
TRINITY_DN487_c0_g2	[DOWN]	-3.42787	4.84712	0.000919	0.0216077
TRINITY_DN1357_c0_g1	[DOWN]	-2.92893	6.28433	0.000844	0.0201058
TRINITY_DN592_c0_g1	[DOWN]	-3.69175	6.39247	6.62e-05	0.00227088
TRINITY_DN26615_c0_g1	[DOWN]	-10.8916	1.20243	0.00155103	0.0331875
TRINITY_DN1109_c0_g1	[DOWN]	-3.98409	7.76408	2.72e-05	0.00103237
TRINITY_DN6782_c1_g1	[DOWN]	-4.10167	3.11808	0.00114165	0.0258229
TRINITY_DN2741_c0_g3	[DOWN]	-3.01769	5.36307	0.000783	0.0189407
TRINITY_DN82_c5_g1	[DOWN]	-4.16331	3.79136	0.000148	0.0045886
TRINITY_DN3427_c0_g3	[DOWN]	-3.45583	7.789	0.000125	0.00399804
TRINITY_DN16306_c2_g1	[DOWN]	-6.43782	2.37577	0.000346	0.00953218
TRINITY_DN33100_c0_g1	[DOWN]	-72.6647	0.543164	0.000574	0.0146535
TRINITY_DN1444_c0_g1	[DOWN]	-22.7463	5.22162	1.82e-15	2.04e-13
TRINITY_DN6675_c0_g1	[DOWN]	-4.54424	3.13338	0.000291	0.00816814
TRINITY_DN21898_c0_g1	[DOWN]	-17.414	1.71702	0.000939	0.0220118
TRINITY_DN11127_c0_g1	[DOWN]	-4.79818	3.95085	3.72e-05	0.00137166
TRINITY_DN12672_c0_g1	[DOWN]	-86.2218	0.717774	0.000439	0.011664
TRINITY_DN4_c1_g2	[DOWN]	-3.33224	5.59943	0.000244	0.00700041
TRINITY_DN4165_c0_g1	[DOWN]	-5.82754	3.54203	1.98e-05	0.000771
TRINITY_DN5868_c1_g1	[DOWN]	-5.68078	3.19287	5.02e-05	0.00178466
TRINITY_DN6466_c0_g2	[DOWN]	-2.92094	6.94483	0.000793	0.0191277
TRINITY_DN13654_c0_g1	[DOWN]	-4.04768	2.94804	0.00118823	0.0265754
TRINITY_DN5395_c0_g1	[DOWN]	-4.51112	2.97844	0.00127848	0.0282862
TRINITY_DN6641_c1_g1	[DOWN]	-3.00704	6.93341	0.000673	0.0167296
TRINITY_DN22860_c0_g1	[DOWN]	-3.92009	3.66698	0.000527	0.0136656
TRINITY_DN12129_c0_g1	[DOWN]	-18.0984	1.0385	0.00117811	0.0264616
TRINITY_DN10723_c0_g3	[DOWN]	-5.37594	2.73349	0.000227	0.006617
TRINITY_DN1653_c0_g1	[DOWN]	-2.96284	4.43451	0.00162597	0.0345294
TRINITY_DN9446_c0_g1	[DOWN]	-5.66505	4.38319	1.78e-06	8.54e-05
TRINITY_DN6885_c0_g2	[DOWN]	-2.80088	5.33032	0.00156292	0.0333551
TRINITY_DN12548_c0_g2	[DOWN]	-6.95694	2.57328	0.000107	0.00349186
TRINITY_DN16655_c0_g1	[DOWN]	-5.51643	3.65376	1.65e-05	0.000657
TRINITY_DN244_c2_g1	[DOWN]	-7.82868	3.36787	3.6e-05	0.00133297
TRINITY_DN1571_c1_g2	[DOWN]	-4.62347	3.97173	4.25e-05	0.00153827
TRINITY_DN9255_c0_g1	[DOWN]	-5.70064	2.35086	0.000722	0.0178215
TRINITY_DN8978_c1_g1	[DOWN]	-5.55148	2.4645	0.000615	0.0155097
TRINITY_DN1300_c0_g1	[DOWN]	-3.09918	7.65605	0.000425	0.0113801
TRINITY_DN11336_c0_g1	[DOWN]	-5.16123	2.60355	0.000506	0.0132067
TRINITY_DN8060_c0_g1	[DOWN]	-2.92914	4.22896	0.00211412	0.0434471
TRINITY_DN20286_c0_g3	[DOWN]	-137.354	1.23369	9.79e-06	0.00041
TRINITY_DN20286_c0_g1	[DOWN]	-13.1338	2.18895	1.77e-05	0.0007
TRINITY_DN2671_c0_g1	[DOWN]	-2.758	5.08923	0.00195925	0.0406616
TRINITY_DN5640_c0_g2	[DOWN]	-79.2379	0.631396	0.000434	0.011532
TRINITY_DN12993_c1_g1	[DOWN]	-16.9755	2.15438	3.4e-06	0.000156
TRINITY_DN2040_c1_g2	[DOWN]	-9.0732	3.44974	2.83e-07	1.54e-05
TRINITY_DN2040_c1_g1	[DOWN]	-2.8587	4.62415	0.00180625	0.0379079
TRINITY_DN2378_c0_g1	[DOWN]	-3.67303	6.68648	0.000142	0.00442943
TRINITY_DN1290_c0_g1	[DOWN]	-2.85728	7.7347	0.00179039	0.0376235
TRINITY_DN5993_c0_g2	[DOWN]	-9.4715	4.7558	1.1e-09	7.91e-08
TRINITY_DN8377_c0_g1	[DOWN]	-8.59687	3.06625	4.64e-06	0.000207
TRINITY_DN3678_c4_g1	[DOWN]	-42.0004	3.68077	0.00033	0.00916324
TRINITY_DN4411_c0_g1	[DOWN]	-2.73401	5.83292	0.00203937	0.0421407
TRINITY_DN10637_c0_g1	[DOWN]	-4.04787	3.77349	0.000429	0.0114544
TRINITY_DN2026_c0_g2	[DOWN]	-3.74329	3.46924	0.000752	0.0184813
TRINITY_DN2026_c0_g1	[DOWN]	-5.23022	5.66854	8.91e-07	4.51e-05
TRINITY_DN10106_c0_g1	[DOWN]	-2.98576	5.20835	0.000843	0.0200776
TRINITY_DN14268_c0_g1	[DOWN]	-4.43312	2.43622	0.0024469	0.0488861
TRINITY_DN8725_c0_g1	[DOWN]	-4.09127	3.63595	0.000806	0.0193427
TRINITY_DN6635_c0_g1	[DOWN]	-5.57606	2.33287	0.000858	0.020409
TRINITY_DN1461_c0_g1	[DOWN]	-6.19335	3.89373	0.00116664	0.0262811
TRINITY_DN6627_c2_g1	[DOWN]	-3.3445	4.14181	0.000668	0.0166266
TRINITY_DN3762_c0_g1	[DOWN]	-6.68012	3.99387	7.41e-06	0.000319
TRINITY_DN1042_c0_g1	[DOWN]	-6.79103	7.89911	8.35e-06	0.000354
TRINITY_DN29394_c0_g1	[DOWN]	-7.16514	2.7636	4.5e-05	0.00161797
TRINITY_DN887_c0_g2	[DOWN]	-3.54851	6.07905	0.000137	0.00431664
TRINITY_DN7871_c0_g2	[DOWN]	-3.17845	4.80837	0.00118629	0.0265451
TRINITY_DN13425_c0_g1	[DOWN]	-10.8532	2.99659	4.5e-07	2.37e-05
TRINITY_DN5362_c0_g1	[DOWN]	-3.40415	3.3283	0.00230074	0.0463965
TRINITY_DN15726_c0_g1	[DOWN]	-76.0125	0.588617	0.000443	0.0117476
TRINITY_DN29509_c0_g1	[DOWN]	-72.6647	0.543164	0.000574	0.0146535
TRINITY_DN20549_c0_g1	[DOWN]	-3.20693	3.68105	0.00241268	0.0483735
TRINITY_DN9939_c0_g1	[DOWN]	-3.17725	4.81445	0.000618	0.0155776
TRINITY_DN894_c0_g1	[DOWN]	-51.7792	5.56197	8.37e-21	1.31e-18
TRINITY_DN11420_c0_g2	[DOWN]	-4.04104	3.7223	0.000494	0.0129253
TRINITY_DN752_c0_g1	[DOWN]	-2.905	6.29743	0.000895	0.021113
TRINITY_DN359_c0_g2	[DOWN]	-4.28409	6.78721	7.82e-06	0.000334
TRINITY_DN23253_c0_g1	[DOWN]	-8.66791	1.39084	0.00145717	0.0315828
TRINITY_DN4404_c0_g1	[DOWN]	-4.16753	4.05698	0.000145	0.0044981
TRINITY_DN7404_c0_g1	[DOWN]	-3.1437	4.81669	0.000765	0.0187027
TRINITY_DN4786_c1_g1	[DOWN]	-3.69856	6.03862	5.69e-05	0.00198314
TRINITY_DN23838_c0_g1	[DOWN]	-5.65803	3.45833	2.68e-05	0.00101741
TRINITY_DN6768_c0_g1	[DOWN]	-5.13434	4.6403	2.8e-06	0.000131
TRINITY_DN3142_c0_g1	[DOWN]	-3.85507	5.17289	5.86e-05	0.00203694
TRINITY_DN25_c1_g1	[DOWN]	-2.99254	4.862	0.00113721	0.0257916
TRINITY_DN5808_c0_g1	[DOWN]	-17.9772	1.75465	0.000249	0.00711332
TRINITY_DN638_c6_g1	[DOWN]	-4.63209	3.39557	0.00015	0.00465962
TRINITY_DN7180_c0_g1	[DOWN]	-3.58994	4.22068	0.000463	0.0122182
TRINITY_DN3929_c0_g2	[DOWN]	-12.6699	2.6526	1.15e-06	5.73e-05
TRINITY_DN5278_c0_g1	[DOWN]	-3.51468	4.84348	0.000207	0.00611905
TRINITY_DN13401_c0_g1	[DOWN]	-65.9184	0.446828	0.00114186	0.0258229
TRINITY_DN5923_c0_g1	[DOWN]	-13.0769	1.38106	0.000544	0.0140644
TRINITY_DN46167_c0_g1	[DOWN]	-56.2471	0.293663	0.00215357	0.0439779
TRINITY_DN21079_c0_g1	[DOWN]	-4.2002	2.70708	0.00159919	0.0340087
TRINITY_DN11227_c0_g1	[DOWN]	-3.6208	3.01153	0.00223436	0.0454123
TRINITY_DN961_c0_g1	[DOWN]	-3.10631	6.95725	0.00063	0.0158472
TRINITY_DN1122_c0_g2	[DOWN]	-10.3767	3.53846	0.000127	0.00404989
TRINITY_DN10575_c1_g1	[DOWN]	-4.12103	4.00134	0.000105	0.0034452
TRINITY_DN5201_c0_g1	[DOWN]	-3.49219	4.89776	0.000238	0.00685233
TRINITY_DN4374_c0_g1	[DOWN]	-2.75229	5.8095	0.00229414	0.0462944
TRINITY_DN23955_c0_g1	[DOWN]	-4.03541	4.35198	8.66e-05	0.00290635
TRINITY_DN10928_c0_g1	[DOWN]	-5.70418	1.92032	0.00176032	0.0370606
TRINITY_DN4337_c0_g1	[DOWN]	-6.90685	4.46257	2.13e-07	1.18e-05
TRINITY_DN11553_c0_g1	[DOWN]	-6.77532	2.42238	0.000288	0.00809771
TRINITY_DN6970_c0_g3	[DOWN]	-5.00039	4.03875	1.43e-05	0.000579
TRINITY_DN4936_c3_g1	[DOWN]	-5.87197	4.51973	1.01e-06	5.09e-05
TRINITY_DN15404_c0_g1	[DOWN]	-5.92918	2.86045	0.000108	0.00351736
TRINITY_DN2728_c0_g1	[DOWN]	-3.09371	5.72532	0.00087	0.0206596
TRINITY_DN725_c1_g1	[DOWN]	-3.47845	4.17656	0.000489	0.0128356
TRINITY_DN1054_c1_g2	[DOWN]	-4.15068	3.21373	0.000887	0.0209427
TRINITY_DN4072_c0_g2	[DOWN]	-5.41665	4.36135	1.9e-05	0.000746
TRINITY_DN635_c0_g3	[DOWN]	-2.99878	7.72798	0.00150659	0.0324077
TRINITY_DN12896_c0_g1	[DOWN]	-75.212	2.76529	4.42e-10	3.32e-08
TRINITY_DN12896_c0_g2	[DOWN]	-17.428	1.00948	0.00117895	0.0264616
TRINITY_DN14433_c0_g2	[DOWN]	-118.582	1.06544	3.39e-05	0.00125868
TRINITY_DN209_c0_g1	[DOWN]	-2.65547	8.30396	0.00230914	0.0465245
TRINITY_DN2080_c0_g1	[DOWN]	-4.98423	3.57085	5.07e-05	0.0017942
TRINITY_DN8440_c0_g1	[DOWN]	-4.53087	2.43808	0.00219331	0.0446786
TRINITY_DN7538_c1_g1	[DOWN]	-69.3793	0.496801	0.000777	0.0188191
TRINITY_DN12561_c0_g1	[DOWN]	-4.65045	4.17145	3.12e-05	0.00117285
TRINITY_DN7417_c0_g1	[DOWN]	-4.01027	4.95271	7.31e-05	0.00248633
TRINITY_DN15480_c0_g1	[DOWN]	-4.74113	2.37459	0.00230764	0.0465149
TRINITY_DN5079_c1_g1	[DOWN]	-2.85141	4.50053	0.00213471	0.0438005
TRINITY_DN4696_c0_g2	[DOWN]	-3.80713	3.92623	0.000269	0.0076209
TRINITY_DN2717_c0_g1	[DOWN]	-3.36844	3.44117	0.00177708	0.0373699
TRINITY_DN7628_c0_g1	[DOWN]	-3.04561	3.97005	0.00209504	0.0431815
TRINITY_DN21611_c0_g1	[DOWN]	-89.1683	0.754431	0.000204	0.00604531
TRINITY_DN12424_c0_g1	[DOWN]	-3.28326	4.4757	0.000671	0.0166919
TRINITY_DN15554_c0_g1	[DOWN]	-76.1383	0.589857	0.000492	0.0129026
TRINITY_DN1811_c0_g1	[DOWN]	-3.86838	3.34066	0.00101517	0.0235374
TRINITY_DN5894_c1_g3	[DOWN]	-6.32036	2.81467	7.81e-05	0.00264613
TRINITY_DN5894_c1_g1	[DOWN]	-4.9398	4.16764	1.86e-05	0.000734
TRINITY_DN2187_c0_g1	[DOWN]	-3.47819	3.5494	0.00108469	0.0248372
TRINITY_DN8151_c0_g1	[DOWN]	-7.76186	3.75332	7.6e-07	3.88e-05
TRINITY_DN17402_c0_g1	[DOWN]	-69.8253	0.501309	0.00132464	0.0290797
TRINITY_DN16864_c0_g1	[DOWN]	-8.00821	1.87791	0.000985	0.0229875
TRINITY_DN6077_c0_g2	[DOWN]	-8.0505	2.30714	0.00084	0.0200216
TRINITY_DN9863_c0_g1	[DOWN]	-7.46971	1.80139	0.00105295	0.0243571
TRINITY_DN8842_c0_g1	[DOWN]	-4.30281	3.79569	0.000221	0.00646265
TRINITY_DN1344_c0_g1	[DOWN]	-3.57277	5.09549	0.000135	0.00428488
TRINITY_DN11486_c0_g1	[DOWN]	-9.30123	2.05795	0.000264	0.00751381
TRINITY_DN28642_c0_g1	[DOWN]	-11.1611	3.14113	4.06e-06	0.000183
TRINITY_DN9061_c0_g1	[DOWN]	-4.14405	3.58206	0.000246	0.00705434
TRINITY_DN18356_c0_g1	[DOWN]	-3.20399	6.43252	0.000338	0.00936133
TRINITY_DN8727_c0_g2	[DOWN]	-8.03163	3.54804	0.00049	0.0128379
TRINITY_DN9302_c0_g1	[DOWN]	-3.70575	3.32914	0.000933	0.0218969
TRINITY_DN15298_c0_g3	[DOWN]	-15.8624	0.909549	0.00235426	0.0473913
TRINITY_DN8549_c0_g1	[DOWN]	-3.75696	2.92317	0.00222121	0.0451654
TRINITY_DN6900_c0_g1	[DOWN]	-458.257	2.72621	5.42e-11	4.39e-09
TRINITY_DN35220_c0_g1	[DOWN]	-5.9926	2.28222	0.000586	0.0149198
TRINITY_DN3716_c0_g1	[DOWN]	-2.79707	5.50127	0.00170447	0.0359967
TRINITY_DN9841_c0_g1	[UP]	83.5008	0.431571	0.000431	0.0114782
TRINITY_DN1348_c0_g1	[UP]	1907.11	4.62954	2.64e-24	5.28e-22
TRINITY_DN9353_c1_g2	[UP]	68.4033	0.225525	0.00107045	0.0246358
TRINITY_DN8822_c0_g1	[UP]	28.8997	0.911348	4.51e-05	0.00162146
TRINITY_DN14876_c0_g1	[UP]	15632.2	7.6619	1.22e-40	8.69e-38
TRINITY_DN14876_c0_g2	[UP]	1293.63	4.07124	1.68e-21	2.78e-19
TRINITY_DN4089_c0_g1	[UP]	134.254	0.973274	2.22e-05	0.00086
TRINITY_DN4089_c0_g2	[UP]	6.9975	2.58535	4.42e-05	0.00159162
TRINITY_DN12559_c0_g1	[UP]	10130.1	7.03605	5.24e-40	3.62e-37
TRINITY_DN106_c0_g3	[UP]	2221.87	4.84936	1.48e-25	3.25e-23
TRINITY_DN106_c0_g2	[UP]	14.4374	6.92872	3.89e-14	3.99e-12
TRINITY_DN8506_c0_g1	[UP]	8.2071	4.32459	8.25e-09	5.37e-07
TRINITY_DN1577_c0_g1	[UP]	8.847	5.87078	5.01e-10	3.75e-08
TRINITY_DN10731_c0_g1	[UP]	138.24	4.28277	9e-22	1.51e-19
TRINITY_DN12416_c0_g1	[UP]	143.832	1.05895	1.33e-05	0.000541
TRINITY_DN13628_c0_g4	[UP]	98.8873	0.615823	0.000143	0.00445827
TRINITY_DN13628_c0_g3	[UP]	62.7667	0.144804	0.00225642	0.0455842
TRINITY_DN8105_c1_g2	[UP]	214.378	1.55793	2.86e-07	1.55e-05
TRINITY_DN7859_c0_g1	[UP]	3.28074	3.53191	0.00244677	0.0488861
TRINITY_DN6685_c0_g1	[UP]	274.652	1.89025	1.97e-08	1.23e-06
TRINITY_DN249_c0_g3	[UP]	348.283	8.59599	9.7e-38	5.35e-35
TRINITY_DN249_c0_g1	[UP]	9.45997	8.61086	8.7e-11	6.9e-09
TRINITY_DN249_c0_g2	[UP]	19.1591	5.88683	3.28e-14	3.38e-12
TRINITY_DN11118_c0_g1	[UP]	275.509	1.89353	1.88e-08	1.19e-06
TRINITY_DN4139_c0_g1	[UP]	5.05432	5.05115	0.00119293	0.0266411
TRINITY_DN25923_c1_g2	[UP]	68.5224	3.66443	1.78e-16	2.1e-14
TRINITY_DN6791_c1_g2	[UP]	88.1755	0.492024	0.000355	0.00975561
TRINITY_DN3562_c2_g1	[UP]	117.722	0.821731	6.77e-05	0.00231718
TRINITY_DN300_c1_g1	[UP]	462.736	6.69637	3.47e-35	1.6e-32
TRINITY_DN25259_c0_g1	[UP]	28.346	0.879971	3.91e-05	0.00143723
TRINITY_DN1192_c0_g3	[UP]	40.6551	1.30769	2.25e-06	0.000106
TRINITY_DN13665_c0_g2	[UP]	13.4012	0.71779	0.000712	0.0176103
TRINITY_DN5772_c1_g1	[UP]	94.895	0.565173	0.000183	0.00549264
TRINITY_DN11751_c0_g2	[UP]	483.942	2.67058	2.51e-12	2.27e-10
TRINITY_DN2683_c0_g1	[UP]	135.937	5.89291	4.43e-27	1.08e-24
TRINITY_DN26594_c0_g2	[UP]	62.4562	0.142073	0.00247961	0.0492708
TRINITY_DN24239_c0_g1	[UP]	504.733	2.73149	1.45e-12	1.34e-10
TRINITY_DN1877_c1_g5	[UP]	249.528	1.7676	1.42e-07	8.03e-06
TRINITY_DN1877_c1_g1	[UP]	11.8333	0.594777	0.00140207	0.0306012
TRINITY_DN10472_c1_g1	[UP]	12.4147	1.66603	3.88e-05	0.00142754
TRINITY_DN6177_c0_g1	[UP]	43.4832	1.39117	1.51e-06	7.4e-05
TRINITY_DN8966_c0_g1	[UP]	108.532	0.723586	9.69e-05	0.00320552
TRINITY_DN8687_c0_g1	[UP]	5.97868	3.35232	1.26e-05	0.000515
TRINITY_DN989_c2_g1	[UP]	63.0631	0.147538	0.00214346	0.0438111
TRINITY_DN286_c0_g2	[UP]	1539.77	4.32142	2.61e-23	4.83e-21
TRINITY_DN10609_c0_g3	[UP]	99.5808	0.620788	0.000136	0.00429912
TRINITY_DN16928_c0_g1	[UP]	13.8838	0.76072	0.000664	0.016547
TRINITY_DN13820_c1_g1	[UP]	89.1867	0.499678	0.000233	0.00677018
TRINITY_DN15896_c0_g1	[UP]	10.8148	1.51019	0.000114	0.00368826
TRINITY_DN5946_c0_g1	[UP]	21.4582	2.99855	1.39e-09	9.86e-08
TRINITY_DN3155_c0_g2	[UP]	173.681	1.29569	3.96e-06	0.00018
TRINITY_DN373_c0_g1	[UP]	13.25	7.62773	1.67e-13	1.65e-11
TRINITY_DN15299_c0_g5	[UP]	4.81361	3.10348	0.000136	0.00430247
TRINITY_DN15859_c0_g1	[UP]	87.8222	0.489475	0.000395	0.0107178
TRINITY_DN2795_c3_g1	[UP]	105.666	0.68415	8.74e-05	0.00292746
TRINITY_DN11801_c0_g3	[UP]	72.8104	0.291978	0.00088	0.0207975
TRINITY_DN11801_c0_g4	[UP]	73.1317	0.294636	0.00081	0.0193832
TRINITY_DN11801_c0_g1	[UP]	8.43339	4.59107	2.96e-09	2.02e-07
TRINITY_DN11801_c0_g2	[UP]	233.942	3.70138	7.11e-19	9.97e-17
TRINITY_DN5688_c1_g1	[UP]	121.381	2.77347	1.72e-12	1.58e-10
TRINITY_DN9806_c0_g1	[UP]	73.1317	0.294636	0.00081	0.0193832
TRINITY_DN2086_c0_g1	[UP]	3.35156	5.22284	0.000354	0.0097349
TRINITY_DN161_c1_g3	[UP]	620.87	8.44599	5.24e-41	3.98e-38
TRINITY_DN161_c1_g2	[UP]	146.249	8.22887	4.83e-32	1.64e-29
TRINITY_DN13520_c0_g1	[UP]	77.821	0.360646	0.000663	0.0165447
TRINITY_DN5879_c1_g2	[UP]	6.6347	3.78567	1.19e-06	5.93e-05
TRINITY_DN14628_c1_g1	[UP]	5.70251	2.34434	0.000403	0.0108862
TRINITY_DN6311_c0_g1	[UP]	18.468	0.420068	0.000571	0.0146085
TRINITY_DN421_c0_g1	[UP]	29.8036	8.98478	1.44e-19	2.1e-17
TRINITY_DN3715_c0_g2	[UP]	11.8477	1.34485	0.00033	0.00917342
TRINITY_DN421_c0_g2	[UP]	8.39618	8.09778	6.86e-10	5.06e-08
TRINITY_DN914_c1_g2	[UP]	136.158	0.984564	1.52e-05	0.000609
TRINITY_DN15577_c0_g1	[UP]	176.961	1.31199	1.87e-06	8.97e-05
TRINITY_DN12138_c0_g2	[UP]	14.319	1.23878	0.000226	0.00659645
TRINITY_DN4580_c0_g1	[UP]	120.444	5.01716	6.1e-24	1.2e-21
TRINITY_DN7178_c1_g1	[UP]	53.8161	1.67696	3.21e-07	1.72e-05
TRINITY_DN703_c0_g1	[UP]	4.86075	6.01473	1.72e-06	8.28e-05
TRINITY_DN6120_c0_g3	[UP]	21.3598	1.25044	3.21e-05	0.00120161
TRINITY_DN636_c1_g1	[UP]	4.03718	2.58717	0.00205424	0.0424189
TRINITY_DN54420_c0_g1	[UP]	73.7531	0.299957	0.000771	0.0187437
TRINITY_DN145_c0_g1	[UP]	268.166	10.4306	7e-37	3.64e-34
TRINITY_DN145_c0_g2	[UP]	203.961	5.97879	1.05e-29	3.07e-27
TRINITY_DN145_c0_g3	[UP]	282.448	1.93075	1.74e-08	1.1e-06
TRINITY_DN5160_c1_g1	[UP]	1980.29	4.68381	4.19e-24	8.34e-22
TRINITY_DN6789_c0_g1	[UP]	16.8555	1.42831	5.08e-05	0.0017957
TRINITY_DN3437_c0_g1	[UP]	5.84424	4.27398	1.18e-06	5.89e-05
TRINITY_DN21342_c0_g1	[UP]	164.156	1.22292	4.79e-06	0.000213
TRINITY_DN108_c0_g3	[UP]	73.848	2.09151	3.08e-09	2.1e-07
TRINITY_DN11011_c0_g1	[UP]	98.8873	0.615823	0.000143	0.00445827
TRINITY_DN108_c0_g2	[UP]	3.21697	6.39552	0.00028	0.00790177
TRINITY_DN8631_c0_g2	[UP]	67.7359	3.64485	2.96e-16	3.45e-14
TRINITY_DN8631_c0_g3	[UP]	278.722	4.76927	8.79e-25	1.8e-22
TRINITY_DN8353_c0_g3	[UP]	510.612	2.74751	1.13e-12	1.06e-10
TRINITY_DN8353_c0_g4	[UP]	466.311	2.62149	9.55e-12	8.17e-10
TRINITY_DN8353_c0_g1	[UP]	4.83103	3.46654	7.17e-05	0.00243985
TRINITY_DN8353_c0_g2	[UP]	629.927	3.04373	1.6e-14	1.67e-12
TRINITY_DN59_c7_g1	[UP]	6405.32	6.3749	1.97e-36	1e-33
TRINITY_DN59_c7_g2	[UP]	423.374	2.48784	7.97e-11	6.34e-09
TRINITY_DN2753_c1_g1	[UP]	16.4198	1.39161	5.81e-05	0.00202391
TRINITY_DN1610_c0_g1	[UP]	12432.7	7.33153	6.65e-41	4.97e-38
TRINITY_DN11283_c2_g1	[UP]	154.198	1.1442	8.24e-06	0.000349
TRINITY_DN1610_c0_g2	[UP]	1130.83	7.98208	1.04e-41	9.11e-39
TRINITY_DN841_c0_g1	[UP]	42.8714	6.15243	3.44e-21	5.57e-19
TRINITY_DN1595_c1_g1	[UP]	1284.71	6.14793	9.39e-35	4.1e-32
TRINITY_DN1595_c1_g2	[UP]	135.401	0.980047	1.54e-05	0.000616
TRINITY_DN35078_c0_g1	[UP]	119.268	0.831126	4.27e-05	0.00154246
TRINITY_DN6416_c0_g4	[UP]	290.89	1.9672	8.65e-09	5.62e-07
TRINITY_DN4452_c0_g1	[UP]	31.8185	7.82789	3.54e-20	5.36e-18
TRINITY_DN239_c4_g1	[UP]	71.6819	0.284015	0.00173212	0.0365179
TRINITY_DN4787_c0_g1	[UP]	154.198	1.1442	8.24e-06	0.000349
TRINITY_DN7288_c2_g1	[UP]	93.5293	0.555103	0.000194	0.00577793
TRINITY_DN1854_c0_g1	[UP]	3.02939	5.1792	0.00107609	0.0247215
TRINITY_DN12085_c0_g1	[UP]	68.7047	0.228224	0.00108442	0.0248372
TRINITY_DN11432_c0_g3	[UP]	53.5885	2.44011	3.4e-09	2.31e-07
TRINITY_DN12964_c0_g2	[UP]	263.989	1.83121	3.97e-08	2.42e-06
TRINITY_DN12964_c0_g1	[UP]	1502.83	4.28588	3.34e-23	6.14e-21
TRINITY_DN12964_c0_g4	[UP]	396.646	2.39205	9.09e-11	7.2e-09
TRINITY_DN1087_c1_g1	[UP]	335.27	2.16275	1.45e-09	1.03e-07
TRINITY_DN1015_c0_g3	[UP]	38.2515	3.9503	2.66e-15	2.94e-13
TRINITY_DN1087_c1_g3	[UP]	13.2229	4.45243	1.08e-11	9.25e-10
TRINITY_DN1087_c1_g4	[UP]	677.724	3.1482	4.83e-15	5.19e-13
TRINITY_DN53352_c0_g1	[UP]	73.4439	0.297296	0.000775	0.0187944
TRINITY_DN4965_c0_g1	[UP]	11640.7	9.32452	1.82e-51	5.68e-48
TRINITY_DN12730_c0_g2	[UP]	214.378	1.55793	2.86e-07	1.55e-05
TRINITY_DN12730_c0_g3	[UP]	84.1528	0.436748	0.000415	0.0111741
TRINITY_DN12730_c0_g4	[UP]	290.028	1.96403	9.09e-09	5.89e-07
TRINITY_DN2085_c0_g1	[UP]	40202.6	9.02452	8.05e-50	1.97e-46
TRINITY_DN17805_c0_g2	[UP]	68.7047	0.228224	0.00108442	0.0248372
TRINITY_DN1015_c0_g2	[UP]	50.1948	4.33756	4.19e-16	4.83e-14
TRINITY_DN20694_c0_g1	[UP]	84.8153	0.44193	0.000339	0.00937348
TRINITY_DN12048_c0_g1	[UP]	5.24018	4.02125	7.32e-06	0.000316
TRINITY_DN32231_c0_g1	[UP]	77.4731	0.358027	0.000755	0.0185186
TRINITY_DN182_c0_g3	[UP]	1020.08	3.73171	2.43e-18	3.27e-16
TRINITY_DN12598_c0_g1	[UP]	63.0631	0.147538	0.00214346	0.0438111
TRINITY_DN182_c0_g1	[UP]	4145.28	8.65568	6.93e-47	1.11e-43
TRINITY_DN182_c0_g2	[UP]	12.8244	7.24738	1.61e-12	1.48e-10
TRINITY_DN17999_c0_g1	[UP]	23.2972	0.664346	0.000137	0.00431809
TRINITY_DN17999_c0_g2	[UP]	131.145	0.938794	1.94e-05	0.000757
TRINITY_DN8178_c2_g1	[UP]	242.295	1.71718	1.02e-07	5.92e-06
TRINITY_DN4146_c3_g1	[UP]	372.803	2.31135	5.49e-10	4.1e-08
TRINITY_DN3402_c1_g1	[UP]	154.998	1.14848	7.02e-06	0.000303
TRINITY_DN2923_c0_g2	[UP]	73.1317	0.294636	0.00081	0.0193832
TRINITY_DN2923_c0_g3	[UP]	319.962	5.48352	7.73e-30	2.28e-27
TRINITY_DN2928_c0_g1	[UP]	14.8047	1.27303	0.000158	0.00485908
TRINITY_DN64028_c0_g1	[UP]	114.631	0.783016	5.08e-05	0.00179437
TRINITY_DN9096_c2_g1	[UP]	18.468	0.420068	0.000571	0.0146085
TRINITY_DN159_c0_g1	[UP]	35.1302	4.23295	2.5e-16	2.92e-14
TRINITY_DN159_c0_g2	[UP]	497.058	2.70902	1.61e-12	1.48e-10
TRINITY_DN4315_c0_g1	[UP]	262.971	1.83339	4.03e-08	2.45e-06
TRINITY_DN54819_c0_g1	[UP]	115.356	0.787783	4.98e-05	0.00176902
TRINITY_DN8559_c0_g1	[UP]	142.565	1.05236	2.37e-05	0.000912
TRINITY_DN10133_c0_g2	[UP]	63.0631	0.147538	0.00214346	0.0438111
TRINITY_DN10133_c0_g1	[UP]	90.5586	0.509901	0.000292	0.00818046
TRINITY_DN14594_c0_g1	[UP]	186.541	1.38092	1.28e-06	6.33e-05
TRINITY_DN16502_c0_g2	[UP]	123.945	2.80075	4.96e-13	4.76e-11
TRINITY_DN6924_c0_g3	[UP]	32.0974	1.75335	7.42e-07	3.79e-05
TRINITY_DN6924_c0_g4	[UP]	18.7174	4.01632	3.98e-12	3.51e-10
TRINITY_DN357_c3_g1	[UP]	1878.47	4.60745	5.54e-25	1.17e-22
TRINITY_DN16223_c0_g3	[UP]	78.7941	0.368514	0.000559	0.0143943
TRINITY_DN54719_c0_g1	[UP]	206.072	1.51156	5.11e-07	2.67e-05
TRINITY_DN15800_c0_g1	[UP]	666.106	3.12527	5.36e-14	5.44e-12
TRINITY_DN16609_c0_g1	[UP]	28.1963	2.44277	2.65e-08	1.64e-06
TRINITY_DN2835_c0_g1	[UP]	141.168	1.02899	1.2e-05	0.000495
TRINITY_DN62856_c0_g1	[UP]	92.8152	0.550074	0.000239	0.00686423
TRINITY_DN10541_c0_g1	[UP]	27.9959	1.58589	3.7e-06	0.000169
TRINITY_DN196_c0_g1	[UP]	7.67105	7.01361	6.64e-09	4.36e-07
TRINITY_DN23711_c0_g1	[UP]	62.4562	0.142073	0.00247961	0.0492708
TRINITY_DN8356_c2_g2	[UP]	88.8539	0.497125	0.000237	0.00683568
TRINITY_DN8356_c2_g1	[UP]	72.4738	0.289322	0.000994	0.0231173
TRINITY_DN17627_c0_g1	[UP]	74.0654	0.30262	0.000795	0.0191277
TRINITY_DN10263_c0_g1	[UP]	5.6809	3.15624	0.000164	0.00503108
TRINITY_DN5804_c0_g1	[UP]	7.12509	2.68385	1.77e-05	0.000701
TRINITY_DN6491_c0_g3	[UP]	348.735	2.21457	7.19e-10	5.3e-08
TRINITY_DN6491_c0_g4	[UP]	156.897	3.13201	3.99e-15	4.33e-13
TRINITY_DN16873_c0_g1	[UP]	11.6826	1.00246	0.00067	0.0166737
TRINITY_DN22427_c0_g1	[UP]	98.5348	0.613341	0.000153	0.00472351
TRINITY_DN479_c0_g2	[UP]	8.77285	4.62142	5.02e-09	3.32e-07
TRINITY_DN479_c0_g3	[UP]	8304.38	6.74943	3.29e-38	1.91e-35
TRINITY_DN10121_c0_g3	[UP]	72.8104	0.291978	0.00088	0.0207975
TRINITY_DN9632_c3_g1	[UP]	19.313	1.13113	7.12e-05	0.00242543
TRINITY_DN4542_c0_g1	[UP]	225.562	1.63154	2.69e-07	1.47e-05
TRINITY_DN4542_c0_g2	[UP]	4.72043	6.31276	4.23e-06	0.00019
TRINITY_DN4542_c0_g5	[UP]	78.4764	0.36589	0.000571	0.0146085
TRINITY_DN4542_c0_g6	[UP]	43.612	5.51228	1.84e-20	2.82e-18
TRINITY_DN4542_c0_g3	[UP]	276.157	1.90174	2.74e-08	1.69e-06
TRINITY_DN4542_c0_g4	[UP]	478.523	2.65686	4.47e-12	3.93e-10
TRINITY_DN1160_c1_g1	[UP]	310.817	2.05805	3.44e-09	2.34e-07
TRINITY_DN5596_c1_g1	[UP]	62.7667	0.144804	0.00225642	0.0455842
TRINITY_DN526_c0_g1	[UP]	132.614	13.311	3.67e-31	1.2e-28
TRINITY_DN6501_c0_g1	[UP]	122.695	0.87073	5.61e-05	0.00196522
TRINITY_DN6501_c0_g2	[UP]	368.742	2.29548	5.08e-10	3.8e-08
TRINITY_DN6501_c0_g3	[UP]	112.328	0.768732	0.000128	0.00410038
TRINITY_DN15366_c1_g2	[UP]	353.833	2.2383	9.09e-10	6.61e-08
TRINITY_DN6227_c0_g1	[UP]	4.64944	3.48343	6.73e-05	0.00230751
TRINITY_DN1012_c0_g2	[UP]	658.334	3.10679	7.92e-15	8.36e-13
TRINITY_DN474_c11_g1	[UP]	9907.18	7.00396	8.24e-40	5.6e-37
TRINITY_DN1012_c0_g1	[UP]	5532.1	9.59055	1.85e-52	6.7e-49
TRINITY_DN13473_c0_g4	[UP]	2120.13	4.7814	1.94e-26	4.56e-24
TRINITY_DN13473_c0_g1	[UP]	67.7926	0.220132	0.00118197	0.0264616
TRINITY_DN19909_c0_g1	[UP]	67.4685	0.217438	0.00132412	0.0290753
TRINITY_DN13473_c0_g2	[UP]	2881.32	5.22318	1.53e-29	4.44e-27
TRINITY_DN24901_c1_g1	[UP]	103.896	0.671901	0.000113	0.00364613
TRINITY_DN12222_c0_g1	[UP]	68.4033	0.225525	0.00107045	0.0246358
TRINITY_DN31915_c0_g1	[UP]	30.7011	0.973319	1.88e-05	0.000741
TRINITY_DN4790_c1_g1	[UP]	12.62	0.655483	0.00111992	0.0254442
TRINITY_DN9964_c1_g1	[UP]	361.96	2.27115	1.06e-09	7.63e-08
TRINITY_DN660_c5_g1	[UP]	43.9126	3.33427	1.97e-13	1.94e-11
TRINITY_DN24936_c0_g2	[UP]	95.2419	0.567694	0.000192	0.00574867
TRINITY_DN12563_c1_g1	[UP]	8.63911	0.992478	0.00212064	0.0435514
TRINITY_DN10960_c0_g1	[UP]	64.2832	0.158493	0.00190428	0.0396345
TRINITY_DN4687_c0_g2	[UP]	10.175	3.13023	2.96e-07	1.6e-05
TRINITY_DN3078_c3_g1	[UP]	269.24	1.86372	2.5e-08	1.55e-06
TRINITY_DN23448_c0_g1	[UP]	95.9626	0.572738	0.000231	0.00672241
TRINITY_DN14457_c0_g1	[UP]	346.101	2.20602	9.33e-10	6.77e-08
TRINITY_DN29576_c0_g1	[UP]	475.813	2.64793	3.72e-12	3.29e-10
TRINITY_DN10838_c0_g1	[UP]	72.8104	0.291978	0.00088	0.0207975
TRINITY_DN18031_c0_g1	[UP]	4243.8	5.77941	3.78e-06	0.000172
TRINITY_DN1205_c0_g1	[UP]	140.02	1.0223	1.28e-05	0.000524
TRINITY_DN5106_c0_g4	[UP]	450.497	2.57116	9.77e-12	8.35e-10
TRINITY_DN5106_c0_g3	[UP]	12.4483	3.03397	6.12e-08	3.62e-06
TRINITY_DN5106_c0_g1	[UP]	6.92785	4.77915	1.87e-07	1.04e-05
TRINITY_DN9627_c0_g2	[UP]	170.254	3.24836	1.09e-15	1.24e-13
TRINITY_DN11201_c0_g1	[UP]	32.131	1.02182	1.52e-05	0.000609
TRINITY_DN2478_c1_g1	[UP]	589.16	2.95027	1.1e-13	1.09e-11
TRINITY_DN2478_c1_g3	[UP]	167.948	3.23204	2.64e-15	2.92e-13
TRINITY_DN444_c1_g1	[UP]	199.46	7.95747	1.07e-32	3.96e-30
TRINITY_DN31_c2_g2	[UP]	19.4105	4.89365	5.19e-13	4.96e-11
TRINITY_DN21069_c0_g1	[UP]	332.324	2.14481	1.84e-09	1.29e-07
TRINITY_DN1563_c0_g3	[UP]	119.268	0.831126	4.27e-05	0.00154246
TRINITY_DN1563_c0_g1	[UP]	2781.6	5.17255	5.99e-29	1.68e-26
TRINITY_DN5565_c0_g1	[UP]	1330.93	4.11247	2.03e-21	3.35e-19
TRINITY_DN17190_c0_g1	[UP]	87.8222	0.489475	0.000395	0.0107178
TRINITY_DN9288_c0_g1	[UP]	133.864	0.971017	2.42e-05	0.00093
TRINITY_DN1064_c0_g2	[UP]	216.455	1.57555	3.29e-07	1.76e-05
TRINITY_DN5230_c0_g1	[UP]	135.78	0.982305	1.51e-05	0.000608
TRINITY_DN8594_c0_g1	[UP]	10.7451	3.81821	2.95e-09	2.02e-07
TRINITY_DN24754_c1_g1	[UP]	409.407	2.44457	4.99e-09	3.31e-07
TRINITY_DN4642_c0_g3	[UP]	483.492	2.6714	3.46e-12	3.07e-10
TRINITY_DN4642_c0_g1	[UP]	114.267	0.780634	5.3e-05	0.0018655
TRINITY_DN16500_c0_g2	[UP]	138.849	1.01562	1.61e-05	0.000642
TRINITY_DN16500_c0_g1	[UP]	73.1317	0.294636	0.00081	0.0193832
TRINITY_DN24706_c0_g1	[UP]	74.0654	0.30262	0.000795	0.0191277
TRINITY_DN7904_c0_g1	[UP]	7.19068	2.1524	0.000182	0.0054827
TRINITY_DN427_c0_g1	[UP]	195.021	10.8705	3.29e-34	1.37e-31
TRINITY_DN1027_c0_g2	[UP]	4.67907	5.93197	5.48e-06	0.000241
TRINITY_DN386_c0_g4	[UP]	7025.76	6.50822	2.84e-37	1.52e-34
TRINITY_DN13114_c0_g1	[UP]	72.8104	0.291978	0.00088	0.0207975
TRINITY_DN4416_c2_g1	[UP]	179.078	1.33378	2.92e-06	0.000136
TRINITY_DN13880_c0_g1	[UP]	78.1537	0.363267	0.000605	0.0152891
TRINITY_DN8644_c0_g1	[UP]	88.5181	0.494574	0.000249	0.00710748
TRINITY_DN16922_c0_g1	[UP]	12.6761	1.43148	0.000456	0.0120684
TRINITY_DN10314_c0_g2	[UP]	77.1013	3.83424	1.4e-17	1.77e-15
TRINITY_DN20490_c0_g1	[UP]	2734.39	5.14801	1.95e-28	5.23e-26
TRINITY_DN2403_c0_g1	[UP]	19.8282	1.97695	3.06e-06	0.000142
TRINITY_DN1496_c1_g2	[UP]	39.8036	1.28935	3.97e-06	0.00018
TRINITY_DN908_c0_g1	[UP]	69.9857	7.97661	5.64e-26	1.27e-23
TRINITY_DN5710_c0_g1	[UP]	183.685	3.3551	1.45e-16	1.73e-14
TRINITY_DN742_c0_g1	[UP]	14.8745	6.83659	3.56e-14	3.66e-12
TRINITY_DN6739_c0_g2	[UP]	328.088	2.13478	2.39e-09	1.65e-07
TRINITY_DN6739_c0_g6	[UP]	253.866	1.78471	5.23e-08	3.13e-06
TRINITY_DN9577_c0_g1	[UP]	24.9597	0.754341	0.00213652	0.0438111
TRINITY_DN1394_c3_g1	[UP]	444.49	5.95631	1.73e-32	6.24e-30
TRINITY_DN1394_c3_g2	[UP]	643.268	3.07509	3e-14	3.1e-12
TRINITY_DN14037_c0_g1	[UP]	5.14053	2.69418	0.000294	0.00822711
TRINITY_DN35211_c0_g2	[UP]	159.772	1.1742	6.37e-06	0.000278
TRINITY_DN2774_c0_g1	[UP]	26.8048	0.818696	5.61e-05	0.00196522
TRINITY_DN2774_c0_g3	[UP]	67.4685	0.217438	0.00132412	0.0290753
TRINITY_DN12189_c0_g5	[UP]	7.66374	1.99422	0.000766	0.0187047
TRINITY_DN2402_c0_g1	[UP]	3.52141	5.45104	0.000121	0.00388318
TRINITY_DN12189_c0_g6	[UP]	91.4501	0.54254	0.00107271	0.024669
TRINITY_DN12189_c0_g1	[UP]	1473.9	4.25855	6.19e-23	1.13e-20
TRINITY_DN12189_c0_g2	[UP]	24.2936	4.38142	6.85e-06	0.000297
TRINITY_DN12581_c0_g1	[UP]	10.0966	1.43419	0.000627	0.0157893
TRINITY_DN12581_c0_g3	[UP]	153.534	1.12713	7.61e-06	0.000327
TRINITY_DN82_c2_g1	[UP]	59.6684	6.2305	2.57e-23	4.79e-21
TRINITY_DN33266_c0_g1	[UP]	78.1537	0.363267	0.000605	0.0152891
TRINITY_DN2468_c0_g2	[UP]	261.674	1.82836	4.96e-08	2.99e-06
TRINITY_DN2468_c0_g1	[UP]	749.255	3.29001	3.78e-16	4.38e-14
TRINITY_DN4317_c0_g1	[UP]	2083.9	4.75688	8.88e-26	1.97e-23
TRINITY_DN516_c2_g1	[UP]	113.397	8.20911	3.25e-30	9.88e-28
TRINITY_DN31402_c0_g1	[UP]	158.766	1.18196	7.66e-06	0.000328
TRINITY_DN280_c0_g4	[UP]	947.024	3.62458	3.01e-18	4.02e-16
TRINITY_DN280_c0_g2	[UP]	17191.6	7.79898	1.79e-44	2.25e-41
TRINITY_DN280_c0_g1	[UP]	25302.6	10.4445	1.55e-58	2.01e-54
TRINITY_DN716_c0_g2	[UP]	160.534	5.9858	3.07e-28	8.06e-26
TRINITY_DN4220_c0_g2	[UP]	12.7382	4.23429	5.14e-11	4.17e-09
TRINITY_DN4220_c0_g3	[UP]	131.998	3.70116	1.23e-17	1.56e-15
TRINITY_DN1425_c2_g1	[UP]	530.945	2.80253	5.42e-13	5.18e-11
TRINITY_DN12929_c0_g1	[UP]	62.4562	0.142073	0.00247961	0.0492708
TRINITY_DN20097_c0_g1	[UP]	235.509	1.68892	1.66e-07	9.27e-06
TRINITY_DN12605_c0_g1	[UP]	78.7941	0.368514	0.000559	0.0143943
TRINITY_DN3572_c0_g3	[UP]	4.03216	6.56025	2.03e-05	0.000789
TRINITY_DN11076_c1_g2	[UP]	68.4033	0.225525	0.00107045	0.0246358
TRINITY_DN11076_c1_g1	[UP]	78.4764	0.36589	0.000571	0.0146085
TRINITY_DN24419_c0_g1	[UP]	62.4562	0.142073	0.00247961	0.0492708
TRINITY_DN24781_c0_g1	[UP]	223.53	1.6148	1.9e-07	1.05e-05
TRINITY_DN13764_c0_g1	[UP]	176.961	1.31199	1.87e-06	8.97e-05
TRINITY_DN3094_c0_g1	[UP]	4.0724	7.96884	1.58e-05	0.000631
TRINITY_DN6086_c0_g1	[UP]	695.265	3.1865	9.83e-14	9.82e-12
TRINITY_DN6086_c0_g6	[UP]	9.87777	1.14564	0.00120736	0.026897
TRINITY_DN8329_c0_g4	[UP]	84.8153	0.44193	0.000339	0.00937348
TRINITY_DN8329_c0_g5	[UP]	277.036	1.90498	2.27e-08	1.42e-06
TRINITY_DN21715_c0_g3	[UP]	13.0083	1.73258	6.83e-05	0.00233657
TRINITY_DN1026_c0_g1	[UP]	3.70898	6.52596	5.85e-05	0.00203391
TRINITY_DN2768_c1_g1	[UP]	2605.07	5.07832	1.25e-27	3.13e-25
TRINITY_DN15768_c0_g1	[UP]	72.1126	0.286667	0.00118941	0.0265755
TRINITY_DN1562_c0_g2	[UP]	42.3401	1.36484	1.93e-06	9.22e-05
TRINITY_DN22541_c0_g3	[UP]	30.7636	2.19281	1.58e-07	8.87e-06
TRINITY_DN3795_c0_g1	[UP]	163.313	1.21874	7.65e-06	0.000328
TRINITY_DN3795_c0_g4	[UP]	2492.93	5.01474	7.8e-28	2e-25
TRINITY_DN3795_c0_g2	[UP]	84.5421	4.51008	1.82e-20	2.79e-18
TRINITY_DN3795_c0_g3	[UP]	545.547	4.91311	7.81e-27	1.89e-24
TRINITY_DN1564_c0_g1	[UP]	17.4786	9.59627	4.4e-15	4.75e-13
TRINITY_DN1564_c0_g2	[UP]	75.2553	5.3118	3.15e-23	5.81e-21
TRINITY_DN10711_c1_g1	[UP]	205.633	1.50057	5.04e-07	2.64e-05
TRINITY_DN10711_c1_g4	[UP]	191.531	1.41517	1.04e-06	5.2e-05
TRINITY_DN11671_c1_g3	[UP]	27.7129	2.70947	1.03e-09	7.47e-08
TRINITY_DN11671_c1_g2	[UP]	327.063	2.1271	1.81e-09	1.28e-07
TRINITY_DN11850_c0_g1	[UP]	20.6695	0.539016	0.000391	0.010636
TRINITY_DN1113_c0_g2	[UP]	3829.77	5.63337	9.37e-32	3.12e-29
TRINITY_DN1113_c0_g3	[UP]	12181.1	9.39178	4.33e-53	1.74e-49
TRINITY_DN1113_c0_g1	[UP]	43.507	1.40175	1.46e-06	7.14e-05
TRINITY_DN9819_c0_g1	[UP]	6.74069	6.47721	1.53e-08	9.69e-07
TRINITY_DN9819_c0_g2	[UP]	16.1801	5.63267	5.43e-14	5.5e-12
TRINITY_DN16211_c0_g1	[UP]	78.1537	0.363267	0.000605	0.0152891
TRINITY_DN2360_c0_g2	[UP]	27.1173	8.05488	2.96e-18	3.96e-16
TRINITY_DN14413_c0_g5	[UP]	130.395	0.934216	1.93e-05	0.000757
TRINITY_DN14413_c0_g6	[UP]	141.55	1.03122	1.21e-05	0.000499
TRINITY_DN14413_c0_g4	[UP]	99.5808	0.620788	0.000136	0.00429912
TRINITY_DN14413_c0_g1	[UP]	108.899	0.726	8.95e-05	0.00298058
TRINITY_DN14413_c0_g2	[UP]	373.631	2.31046	2.57e-10	1.97e-08
TRINITY_DN2737_c0_g1	[UP]	336.677	2.17157	2.48e-09	1.71e-07
TRINITY_DN7958_c0_g1	[UP]	47.711	2.28026	4.28e-09	2.86e-07
TRINITY_DN44782_c0_g1	[UP]	114.993	0.785399	4.97e-05	0.00176902
TRINITY_DN3468_c1_g1	[UP]	542.632	2.8344	5.8e-13	5.52e-11
TRINITY_DN4834_c0_g3	[UP]	149.216	1.10324	9.93e-06	0.000416
TRINITY_DN352_c1_g3	[UP]	15.1908	1.30543	0.000163	0.00500504
TRINITY_DN23914_c0_g1	[UP]	23.2153	0.6619	0.000143	0.00445756
TRINITY_DN14450_c0_g1	[UP]	104.251	0.674349	0.000107	0.00350694
TRINITY_DN4365_c0_g1	[UP]	5.52068	2.04685	0.000841	0.0200465
TRINITY_DN4510_c1_g2	[UP]	161.965	1.19888	4.09e-06	0.000184
TRINITY_DN10685_c0_g2	[UP]	6.61347	1.52633	0.00181386	0.0380285
TRINITY_DN15256_c0_g1	[UP]	14.8061	0.826281	0.000491	0.0128806
TRINITY_DN15256_c0_g2	[UP]	619.531	3.02018	2.37e-14	2.46e-12
TRINITY_DN910_c1_g4	[UP]	410.299	2.44294	8.06e-11	6.4e-09
TRINITY_DN2134_c0_g1	[UP]	238.476	8.93386	3.98e-35	1.83e-32
TRINITY_DN31582_c0_g1	[UP]	17.3563	0.356776	0.000765	0.0187047
TRINITY_DN261_c4_g1	[UP]	103.536	0.669454	0.000121	0.00389226
TRINITY_DN4832_c0_g1	[UP]	7.01807	2.42152	6.88e-05	0.00235058
TRINITY_DN7056_c0_g1	[UP]	3.59937	5.25792	8.79e-05	0.00294043
TRINITY_DN15479_c0_g1	[UP]	120.74	0.84053	3.96e-05	0.00144724
TRINITY_DN11382_c0_g1	[UP]	14.7946	4.60208	1.52e-12	1.41e-10
TRINITY_DN11406_c1_g1	[UP]	269.669	1.86538	2.42e-08	1.51e-06
TRINITY_DN16682_c0_g1	[UP]	12.6212	2.11761	1.54e-05	0.000616
TRINITY_DN16321_c1_g1	[UP]	440.1	2.53855	1.58e-11	1.33e-09
TRINITY_DN14864_c0_g2	[UP]	86.8765	4.29994	1.14e-19	1.68e-17
TRINITY_DN138_c1_g1	[UP]	2330.99	4.91807	4.26e-27	1.04e-24
TRINITY_DN138_c1_g2	[UP]	19.2781	6.45776	2.82e-15	3.1e-13
TRINITY_DN5338_c0_g1	[UP]	5.23615	2.46573	0.000466	0.0122766
TRINITY_DN3029_c2_g1	[UP]	26.7259	1.52642	4.87e-06	0.000216
TRINITY_DN2884_c1_g1	[UP]	16.647	3.20876	1.45e-09	1.03e-07
TRINITY_DN2669_c1_g2	[UP]	54.0249	1.6805	2.08e-07	1.15e-05
TRINITY_DN4880_c1_g1	[UP]	1607.86	4.38299	8.25e-24	1.61e-21
TRINITY_DN4880_c1_g2	[UP]	75.0217	3.4174	8.35e-15	8.8e-13
TRINITY_DN4880_c1_g3	[UP]	949.877	3.62862	2.39e-18	3.22e-16
TRINITY_DN4880_c1_g4	[UP]	844.717	3.4619	6.66e-17	8.07e-15
TRINITY_DN4598_c2_g1	[UP]	8.06015	1.58551	0.000552	0.0142768
TRINITY_DN12392_c0_g1	[UP]	255.565	1.79154	4.28e-08	2.6e-06
TRINITY_DN7512_c0_g2	[UP]	23.4063	1.36116	1.5e-05	0.000603
TRINITY_DN4898_c3_g1	[UP]	62.4562	0.142073	0.00247961	0.0492708
TRINITY_DN4328_c0_g1	[UP]	1454.07	4.23908	8.43e-23	1.51e-20
TRINITY_DN175_c1_g1	[UP]	923.422	3.58781	3.71e-18	4.91e-16
TRINITY_DN175_c1_g2	[UP]	306.962	6.92359	4.15e-29	1.18e-26
TRINITY_DN175_c1_g3	[UP]	4801.51	5.95912	6.61e-34	2.66e-31
TRINITY_DN175_c1_g4	[UP]	10406.9	7.07496	5.02e-40	3.49e-37
TRINITY_DN53832_c0_g1	[UP]	21.3125	0.559137	0.000289	0.00811496
TRINITY_DN16028_c1_g1	[UP]	7.76074	1.35364	0.00126467	0.0280217
TRINITY_DN13475_c0_g1	[UP]	14.3792	1.57935	6.06e-05	0.00210393
TRINITY_DN2973_c0_g3	[UP]	295.873	1.99045	7.07e-09	4.63e-07
TRINITY_DN31913_c0_g1	[UP]	68.1018	0.222827	0.00110134	0.0250774
TRINITY_DN2973_c0_g1	[UP]	1159.53	6.00022	8.6e-34	3.43e-31
TRINITY_DN2973_c0_g2	[UP]	989.261	3.68734	1.78e-18	2.43e-16
TRINITY_DN8089_c0_g1	[UP]	1934.49	6.73843	4.9e-31	1.58e-28
TRINITY_DN1341_c0_g1	[UP]	425.206	2.49281	4.52e-11	3.68e-09
TRINITY_DN3744_c2_g1	[UP]	783.535	3.35398	1.72e-16	2.04e-14
TRINITY_DN717_c0_g1	[UP]	1633.31	6.49226	1.15e-35	5.4e-33
TRINITY_DN6586_c0_g1	[UP]	37.3931	2.45082	4.52e-09	3.01e-07
TRINITY_DN9076_c1_g1	[UP]	483.492	2.6714	3.46e-12	3.07e-10
TRINITY_DN2612_c1_g1	[UP]	250.421	1.77102	1.03e-07	5.98e-06
TRINITY_DN7572_c0_g3	[UP]	292.183	1.97196	8.51e-09	5.54e-07
TRINITY_DN7572_c0_g2	[UP]	347.858	2.21172	7.33e-10	5.38e-08
TRINITY_DN9206_c0_g1	[UP]	290.459	1.96562	8.83e-09	5.73e-07
TRINITY_DN9206_c0_g2	[UP]	646.675	3.08066	8.62e-15	9.07e-13
TRINITY_DN2612_c1_g2	[UP]	228.936	1.646	1.54e-07	8.67e-06
TRINITY_DN1002_c0_g1	[UP]	11.2286	0.954175	0.000943	0.0220751
TRINITY_DN1816_c0_g1	[UP]	923.775	6.49133	4.58e-34	1.88e-31
TRINITY_DN13987_c0_g1	[UP]	78.7941	0.368514	0.000559	0.0143943
TRINITY_DN933_c0_g3	[UP]	17.6788	6.91832	1.41e-15	1.59e-13
TRINITY_DN933_c0_g1	[UP]	4.78891	6.21271	2.32e-06	0.000109
TRINITY_DN11908_c0_g1	[UP]	111.09	5.97452	9.47e-27	2.27e-24
TRINITY_DN10825_c0_g1	[UP]	424.729	2.48888	3.06e-11	2.52e-09
TRINITY_DN11560_c0_g1	[UP]	38.9197	1.26103	3.51e-06	0.000161
TRINITY_DN11560_c0_g2	[UP]	78.7941	0.368514	0.000559	0.0143943
TRINITY_DN31534_c0_g2	[UP]	185.723	1.37694	1.42e-06	6.99e-05
TRINITY_DN718_c0_g3	[UP]	676.478	3.14483	3.64e-15	3.96e-13
TRINITY_DN5641_c1_g1	[UP]	138.99	4.29186	5.75e-22	9.78e-20
TRINITY_DN5641_c1_g2	[UP]	1030.67	3.74554	4.02e-19	5.71e-17
TRINITY_DN21630_c1_g1	[UP]	156.961	1.1592	5.06e-06	0.000223
TRINITY_DN21630_c1_g2	[UP]	131.523	0.941084	1.99e-05	0.000777
TRINITY_DN4444_c0_g1	[UP]	388.119	2.36378	1.34e-10	1.05e-08
TRINITY_DN11433_c0_g1	[UP]	8.29115	3.26947	8.53e-07	4.33e-05
TRINITY_DN6440_c0_g1	[UP]	60.3021	1.82009	6.09e-08	3.61e-06
TRINITY_DN4833_c0_g1	[UP]	228.518	1.64419	1.56e-07	8.78e-06
TRINITY_DN5705_c0_g1	[UP]	50.6223	1.59508	3.67e-07	1.95e-05
TRINITY_DN13991_c0_g2	[UP]	93.1776	0.552588	0.000212	0.00623662
TRINITY_DN10572_c1_g2	[UP]	35.0551	2.36136	1.38e-08	8.77e-07
TRINITY_DN7068_c0_g1	[UP]	77.821	0.360646	0.000663	0.0165447
TRINITY_DN15346_c0_g1	[UP]	78.1537	0.363267	0.000605	0.0152891
TRINITY_DN2502_c0_g1	[UP]	3.21702	4.39688	0.000618	0.0155776
TRINITY_DN428_c0_g1	[UP]	1790.69	4.53791	8.09e-25	1.66e-22
TRINITY_DN75704_c0_g1	[UP]	100.633	0.628244	0.000152	0.00469708
TRINITY_DN36056_c0_g1	[UP]	15.9955	0.915922	0.000264	0.00750622
TRINITY_DN242_c0_g2	[UP]	112.848	4.92275	2.36e-23	4.43e-21
TRINITY_DN1841_c0_g3	[UP]	230.192	1.65142	1.33e-07	7.53e-06
TRINITY_DN10434_c1_g1	[UP]	238.675	1.70979	3.13e-07	1.68e-05
TRINITY_DN11445_c0_g1	[UP]	57.8445	6.90136	4.84e-24	9.6e-22
TRINITY_DN12454_c0_g1	[UP]	67.1216	0.214746	0.00210686	0.0433246
TRINITY_DN29407_c0_g1	[UP]	99.2351	0.618305	0.000138	0.00431809
TRINITY_DN4878_c0_g1	[UP]	41.941	2.10861	2.75e-08	1.7e-06
TRINITY_DN4878_c0_g2	[UP]	146.274	7.81526	2.32e-31	7.58e-29
TRINITY_DN2035_c0_g2	[UP]	4.16697	5.44302	1.6e-05	0.000638
TRINITY_DN5140_c2_g1	[UP]	5.04957	4.88432	2.24e-06	0.000106
TRINITY_DN2547_c0_g2	[UP]	982.021	3.67612	1.04e-18	1.44e-16
TRINITY_DN7824_c1_g1	[UP]	196.231	1.46032	5.83e-05	0.00203042
TRINITY_DN13627_c0_g2	[UP]	120.74	0.84053	3.96e-05	0.00144724
TRINITY_DN1096_c0_g1	[UP]	57.8641	5.58544	1.39e-22	2.46e-20
TRINITY_DN1096_c0_g8	[UP]	27.6536	6.08568	1.66e-18	2.27e-16
TRINITY_DN1096_c0_g6	[UP]	41.7982	2.59957	6.81e-10	5.04e-08
TRINITY_DN1096_c0_g4	[UP]	37.1439	2.44465	4.37e-09	2.92e-07
TRINITY_DN1096_c0_g2	[UP]	203.488	1.50019	1.29e-06	6.38e-05
TRINITY_DN1096_c0_g3	[UP]	35.6179	5.29112	6.05e-19	8.53e-17
TRINITY_DN205_c0_g4	[UP]	211.89	1.5467	3.75e-07	1.99e-05
TRINITY_DN205_c0_g5	[UP]	576.837	6.33456	6.02e-35	2.71e-32
TRINITY_DN205_c0_g2	[UP]	811.999	8.15337	6.8e-42	6.08e-39
TRINITY_DN7457_c1_g3	[UP]	966.552	3.65437	4.21e-18	5.55e-16
TRINITY_DN7457_c1_g1	[UP]	96.3866	8.41794	3.9e-28	1.02e-25
TRINITY_DN7457_c1_g4	[UP]	74.0654	0.30262	0.000795	0.0191277
TRINITY_DN6214_c0_g3	[UP]	157.354	1.16134	5.14e-06	0.000227
TRINITY_DN11333_c0_g1	[UP]	8.85974	1.69491	0.000307	0.00857805
TRINITY_DN11482_c0_g1	[UP]	119.268	0.831126	4.27e-05	0.00154246
TRINITY_DN9970_c0_g1	[UP]	133.062	0.966504	3.13e-05	0.00117285
TRINITY_DN3187_c4_g1	[UP]	15.0299	1.6349	4.71e-05	0.00168457
TRINITY_DN4581_c0_g1	[UP]	604.168	2.98461	3.68e-14	3.78e-12
TRINITY_DN11110_c0_g3	[UP]	87.4534	0.486927	0.000457	0.0120939
TRINITY_DN11110_c0_g1	[UP]	8.96363	1.03735	0.00191796	0.0398872
TRINITY_DN105_c0_g1	[UP]	2855.21	8.11797	1.68e-44	2.14e-41
TRINITY_DN239_c0_g5	[UP]	254.944	1.79572	9.04e-08	5.24e-06
TRINITY_DN239_c0_g6	[UP]	2694.6	5.12667	7.65e-29	2.12e-26
TRINITY_DN44568_c0_g1	[UP]	87.8222	0.489475	0.000395	0.0107178
TRINITY_DN1173_c1_g1	[UP]	5137.96	6.05706	4.65e-34	1.9e-31
TRINITY_DN6251_c0_g1	[UP]	8.63535	2.2596	4.64e-05	0.00166136
TRINITY_DN5854_c0_g2	[UP]	83.8276	0.434159	0.000416	0.0111777
TRINITY_DN17080_c0_g1	[UP]	186.133	1.37893	1.34e-06	6.61e-05
TRINITY_DN105_c5_g1	[UP]	497.058	2.70902	1.61e-12	1.48e-10
TRINITY_DN28213_c0_g2	[UP]	130.395	0.934216	1.93e-05	0.000757
TRINITY_DN18_c0_g2	[UP]	1209.06	8.33121	1.92e-43	2.19e-40
TRINITY_DN18_c0_g4	[UP]	55.1089	5.65774	5.02e-22	8.63e-20
TRINITY_DN9677_c0_g1	[UP]	20.86	0.547235	0.000237	0.00683568
TRINITY_DN28424_c0_g1	[UP]	124.266	0.879999	3.44e-05	0.00127518
TRINITY_DN7236_c0_g1	[UP]	117.722	0.821731	6.77e-05	0.00231718
TRINITY_DN1396_c1_g2	[UP]	17.3563	0.356776	0.000765	0.0187047
TRINITY_DN8007_c0_g1	[UP]	324.879	2.1197	2.16e-09	1.5e-07
TRINITY_DN8007_c0_g2	[UP]	740.083	3.27311	6.82e-16	7.76e-14
TRINITY_DN28250_c0_g1	[UP]	847.324	3.46534	2.71e-17	3.37e-15
TRINITY_DN28250_c0_g2	[UP]	113.143	0.773491	8.7e-05	0.0029147
TRINITY_DN10338_c0_g1	[UP]	10.8036	2.11089	2.64e-05	0.00100577
TRINITY_DN1024_c1_g1	[UP]	526.395	9.73495	1.74e-41	1.43e-38
TRINITY_DN6725_c0_g1	[UP]	54.048	1.67346	1.28e-07	7.28e-06
TRINITY_DN660_c0_g1	[UP]	2301.98	6.98692	1.17e-39	7.66e-37
TRINITY_DN4234_c0_g2	[UP]	55.1417	1.6978	1.04e-07	5.98e-06
TRINITY_DN8189_c1_g1	[UP]	227.709	3.66344	2.37e-18	3.21e-16
TRINITY_DN9571_c0_g1	[UP]	27.2742	1.55596	4.67e-06	0.000208
TRINITY_DN14023_c0_g1	[UP]	109.261	0.728414	8.46e-05	0.00284579
TRINITY_DN16466_c1_g1	[UP]	63.9565	0.155751	0.00169119	0.0357383
TRINITY_DN92_c0_g1	[UP]	326.183	4.17616	1.95e-22	3.4e-20
TRINITY_DN6725_c0_g2	[UP]	16.2792	0.926786	0.000249	0.00711691
TRINITY_DN1272_c1_g1	[UP]	3.34445	4.00407	0.000679	0.0168524
TRINITY_DN474_c3_g1	[UP]	26916.9	8.44572	4.14e-48	7.49e-45
TRINITY_DN13761_c0_g1	[UP]	575.652	2.91699	1.29e-13	1.28e-11
TRINITY_DN5707_c0_g3	[UP]	328.532	2.13625	2.21e-09	1.53e-07
TRINITY_DN5707_c0_g4	[UP]	56.3923	3.0159	2.37e-12	2.14e-10
TRINITY_DN9112_c0_g2	[UP]	108.899	0.726	8.95e-05	0.00298058
TRINITY_DN14376_c0_g1	[UP]	750.945	3.29375	4.94e-16	5.67e-14
TRINITY_DN14376_c0_g2	[UP]	69.013	0.230925	0.00114316	0.0258229
TRINITY_DN13005_c0_g1	[UP]	119.268	0.831126	4.27e-05	0.00154246
TRINITY_DN11654_c0_g1	[UP]	63.0631	0.147538	0.00214346	0.0438111
TRINITY_DN13915_c0_g2	[UP]	89.1867	0.499678	0.000233	0.00677018
TRINITY_DN19484_c0_g1	[UP]	179.915	1.33781	2.4e-06	0.000113
TRINITY_DN19484_c0_g2	[UP]	19.659	2.69161	2.83e-07	1.53e-05
TRINITY_DN33540_c0_g1	[UP]	84.1528	0.436748	0.000415	0.0111741
TRINITY_DN11252_c0_g1	[UP]	2660.45	5.11067	5.1e-07	2.67e-05
TRINITY_DN3571_c1_g1	[UP]	13.7403	0.753582	0.000794	0.0191277
TRINITY_DN12499_c0_g1	[UP]	3.51133	3.01054	0.0024246	0.0485693
TRINITY_DN9238_c0_g1	[UP]	183.169	1.3539	1.53e-06	7.44e-05
TRINITY_DN13079_c0_g1	[UP]	1275.08	4.05389	1.52e-10	1.19e-08
TRINITY_DN1884_c0_g2	[UP]	355.611	2.2439	6.16e-10	4.58e-08
TRINITY_DN5640_c1_g3	[UP]	67.7926	0.220132	0.00118197	0.0264616
TRINITY_DN36_c0_g1	[UP]	66.2525	3.92243	7.15e-15	7.58e-13
TRINITY_DN3725_c1_g2	[UP]	68.1018	0.222827	0.00110134	0.0250774
TRINITY_DN36_c0_g2	[UP]	2.65678	6.78907	0.00250096	0.0496093
TRINITY_DN3725_c1_g1	[UP]	3.13218	4.63327	0.000661	0.0165164
TRINITY_DN275_c0_g1	[UP]	14403.9	7.5438	1.27e-42	1.23e-39
TRINITY_DN275_c0_g2	[UP]	1365.12	4.14925	6.65e-21	1.05e-18
TRINITY_DN275_c0_g3	[UP]	13659.8	7.4673	1.25e-41	1.05e-38
TRINITY_DN15692_c0_g1	[UP]	63.3543	0.150274	0.00150885	0.0324077
TRINITY_DN10566_c0_g1	[UP]	110.334	0.735663	6.4e-05	0.00220209
TRINITY_DN3357_c0_g1	[UP]	18.2587	6.52453	1.58e-15	1.77e-13
TRINITY_DN3357_c0_g2	[UP]	4196.11	5.76499	8.66e-33	3.23e-30
TRINITY_DN65776_c0_g1	[UP]	63.6493	0.153011	0.00156366	0.0333551
TRINITY_DN7799_c0_g3	[UP]	96.6678	3.7713	2.86e-15	3.14e-13
TRINITY_DN7799_c0_g4	[UP]	14.4014	3.50563	2.06e-09	1.43e-07
TRINITY_DN22370_c0_g1	[UP]	150.789	1.11193	7.83e-06	0.000334
TRINITY_DN25339_c1_g1	[UP]	151.955	1.11844	6.31e-06	0.000275
TRINITY_DN4571_c2_g1	[UP]	4.90086	5.28809	2e-06	9.53e-05
TRINITY_DN1025_c1_g1	[UP]	1003.44	5.79186	8.49e-33	3.19e-30
TRINITY_DN1025_c1_g2	[UP]	1518.58	4.3019	1.18e-22	2.09e-20
TRINITY_DN997_c0_g1	[UP]	8018.02	8.78673	2.38e-49	5.38e-46
TRINITY_DN4062_c0_g2	[UP]	7.4024	3.39358	8.98e-07	4.55e-05
TRINITY_DN82384_c0_g1	[UP]	67.4685	0.217438	0.00132412	0.0290753
TRINITY_DN5866_c0_g1	[UP]	4.58914	3.7717	4.58e-05	0.00164361
TRINITY_DN5866_c0_g2	[UP]	480.334	2.66144	3.29e-12	2.93e-10
TRINITY_DN20928_c0_g1	[UP]	248.458	1.75626	6.43e-08	3.8e-06
TRINITY_DN20928_c0_g2	[UP]	99.5808	0.620788	0.000136	0.00429912
TRINITY_DN8592_c1_g1	[UP]	42.3643	2.1172	2.23e-08	1.4e-06
TRINITY_DN1095_c0_g1	[UP]	42.2842	9.29721	1.64e-22	2.88e-20
TRINITY_DN647_c2_g1	[UP]	852.524	3.47468	3.76e-17	4.63e-15
TRINITY_DN5848_c0_g1	[UP]	21130.8	8.09663	1.55e-45	2.22e-42
TRINITY_DN6571_c0_g5	[UP]	68.7047	0.228224	0.00108442	0.0248372
TRINITY_DN6571_c0_g6	[UP]	780.812	3.34727	2e-16	2.35e-14
TRINITY_DN6571_c0_g3	[UP]	2122.93	4.78373	1.76e-25	3.85e-23
TRINITY_DN6571_c0_g4	[UP]	4128.99	5.74179	1.63e-32	5.92e-30
TRINITY_DN11300_c0_g1	[UP]	1307.25	4.09027	8.69e-08	5.05e-06
TRINITY_DN1108_c0_g1	[UP]	7.26771	6.52557	3.76e-09	2.54e-07
TRINITY_DN6399_c1_g1	[UP]	31.1939	3.81094	4.23e-14	4.33e-12
TRINITY_DN12340_c0_g1	[UP]	5.52629	3.0536	0.00104005	0.024071
TRINITY_DN12340_c0_g2	[UP]	169.132	1.26079	4.04e-06	0.000182
TRINITY_DN12886_c0_g1	[UP]	6.39028	1.77395	0.000763	0.0186745
TRINITY_DN2357_c0_g1	[UP]	1216.38	3.9829	7.73e-21	1.21e-18
TRINITY_DN2357_c0_g2	[UP]	1071.13	3.80036	1.27e-19	1.86e-17
TRINITY_DN7200_c0_g4	[UP]	17.1762	1.00017	0.000186	0.00557461
TRINITY_DN7200_c0_g2	[UP]	12.4096	0.646358	0.00123096	0.0273552
TRINITY_DN6252_c0_g1	[UP]	179.078	1.33378	2.92e-06	0.000136
TRINITY_DN6252_c0_g2	[UP]	23.1893	0.658803	0.000152	0.00470365
TRINITY_DN8130_c0_g1	[UP]	32.7978	2.64304	4.41e-10	3.32e-08
TRINITY_DN8130_c0_g2	[UP]	5.43376	4.18079	2.2e-06	0.000104
TRINITY_DN30962_c0_g1	[UP]	73.1317	0.294636	0.00081	0.0193832
TRINITY_DN13991_c1_g1	[UP]	55.0069	1.70283	3.35e-07	1.79e-05
TRINITY_DN10021_c1_g2	[UP]	74.0654	0.30262	0.000795	0.0191277
TRINITY_DN7640_c0_g1	[UP]	3272.48	7.49417	6.61e-43	7.04e-40
TRINITY_DN5062_c1_g1	[UP]	1232.7	4.00197	5.27e-21	8.37e-19
TRINITY_DN17147_c0_g1	[UP]	20.9481	1.22025	3.8e-05	0.0013987
TRINITY_DN2886_c0_g2	[UP]	3.20299	5.76545	0.000326	0.00906814
TRINITY_DN10935_c0_g1	[UP]	88.5181	0.494574	0.000249	0.00710748
TRINITY_DN1867_c0_g1	[UP]	68.3169	5.65749	1.1e-23	2.13e-21
TRINITY_DN15447_c0_g1	[UP]	63.3543	0.150274	0.00150885	0.0324077
TRINITY_DN10377_c0_g1	[UP]	126.13	0.891597	2.5e-05	0.000957
TRINITY_DN10653_c0_g2	[UP]	82.0782	0.421236	0.000724	0.0178243
TRINITY_DN19189_c0_g1	[UP]	180.737	1.34183	1.75e-06	8.41e-05
TRINITY_DN7709_c0_g1	[UP]	2.93795	6.50058	0.000751	0.0184577
TRINITY_DN5696_c0_g1	[UP]	57.792	3.72743	5.6e-16	6.42e-14
TRINITY_DN2078_c1_g1	[UP]	18.2085	4.35912	4.9e-13	4.71e-11
TRINITY_DN7010_c1_g1	[UP]	236.37	1.69245	1.39e-07	7.86e-06
TRINITY_DN14187_c0_g1	[UP]	120.373	0.838178	3.92e-05	0.00143792
TRINITY_DN8674_c0_g2	[UP]	6.219	2.36619	0.000225	0.0065739
TRINITY_DN8902_c0_g1	[UP]	106.03	0.686603	9.39e-05	0.00311539
TRINITY_DN8902_c0_g2	[UP]	69.716	2.00886	5.74e-09	3.8e-07
TRINITY_DN26847_c0_g1	[UP]	130.77	0.936505	1.92e-05	0.000752
TRINITY_DN13937_c0_g1	[UP]	6.86484	1.97996	0.000392	0.0106605
TRINITY_DN8724_c0_g3	[UP]	316.666	2.08292	2.71e-09	1.86e-07
TRINITY_DN8724_c0_g4	[UP]	871.891	3.50572	1.28e-17	1.62e-15
TRINITY_DN8724_c0_g1	[UP]	11.0454	2.55791	1.93e-06	9.18e-05
TRINITY_DN8724_c0_g2	[UP]	33.0199	2.94783	5.19e-11	4.2e-09
TRINITY_DN18852_c0_g1	[UP]	22.1714	0.607447	0.000178	0.00537382
TRINITY_DN3213_c0_g1	[UP]	4.22488	3.40072	0.000289	0.00812129
TRINITY_DN3213_c0_g2	[UP]	171.205	4.59078	5.29e-22	9.04e-20
TRINITY_DN13473_c0_g10	[UP]	9724.7	6.9771	5.4e-40	3.7e-37
TRINITY_DN6600_c1_g1	[UP]	31.5038	2.22422	6.08e-08	3.61e-06
TRINITY_DN6165_c0_g1	[UP]	203.152	1.48908	5.17e-07	2.7e-05
TRINITY_DN6165_c0_g2	[UP]	73.7531	0.299957	0.000771	0.0187437
TRINITY_DN22988_c0_g1	[UP]	63.0631	0.147538	0.00214346	0.0438111
TRINITY_DN22950_c0_g1	[UP]	83.8276	0.434159	0.000416	0.0111777
TRINITY_DN13253_c2_g1	[UP]	82.8245	0.426401	0.000509	0.0132573
TRINITY_DN4219_c0_g1	[UP]	1190.52	6.03831	1.92e-33	7.4e-31
TRINITY_DN3410_c0_g1	[UP]	22.673	7.1296	1.59e-17	2e-15
TRINITY_DN14654_c0_g1	[UP]	216.874	1.5774	3.1e-07	1.67e-05
TRINITY_DN9171_c0_g1	[UP]	8.92801	1.03239	0.00173884	0.0366339
TRINITY_DN80188_c0_g1	[UP]	78.7941	0.368514	0.000559	0.0143943
TRINITY_DN8867_c0_g1	[UP]	99.5808	0.620788	0.000136	0.00429912
TRINITY_DN8710_c0_g2	[UP]	12.4083	2.70804	4.11e-07	2.17e-05
TRINITY_DN4939_c1_g1	[UP]	209.383	1.52671	3.57e-07	1.9e-05
TRINITY_DN3358_c1_g1	[UP]	14.6007	6.11416	4.99e-14	5.07e-12
TRINITY_DN3702_c0_g1	[UP]	1546.4	4.32889	3.24e-19	4.63e-17
TRINITY_DN434_c0_g1	[UP]	2.92981	4.88925	0.00111013	0.0252533
TRINITY_DN256_c0_g1	[UP]	29995.1	8.60194	6.13e-49	1.26e-45
TRINITY_DN256_c0_g2	[UP]	27007.9	8.45059	4.03e-48	7.45e-45
TRINITY_DN7407_c0_g1	[UP]	169.744	3.24363	8.82e-16	1e-13
TRINITY_DN18399_c0_g1	[UP]	68.7047	0.228224	0.00108442	0.0248372
TRINITY_DN10696_c1_g1	[UP]	205.231	1.50778	6e-07	3.11e-05
TRINITY_DN6528_c6_g1	[UP]	63.6493	0.153011	0.00156366	0.0333551
TRINITY_DN188_c1_g2	[UP]	65.3243	6.95379	6.77e-25	1.42e-22
TRINITY_DN188_c1_g1	[UP]	22.0516	7.23813	4.7e-17	5.75e-15
TRINITY_DN6239_c0_g1	[UP]	7.45521	2.88279	7.51e-06	0.000323
TRINITY_DN7429_c2_g1	[UP]	79.1122	0.37114	0.000566	0.0145233
TRINITY_DN80470_c0_g1	[UP]	62.7667	0.144804	0.00225642	0.0455842
TRINITY_DN1317_c0_g1	[UP]	18171.5	7.87896	1.15e-44	1.53e-41
TRINITY_DN5374_c0_g1	[UP]	449.109	2.56519	1.12e-11	9.52e-10
TRINITY_DN994_c1_g1	[UP]	443.863	5.43777	9.31e-29	2.56e-26
TRINITY_DN4884_c0_g1	[UP]	3.03122	5.3403	0.000884	0.0209031
TRINITY_DN7381_c0_g1	[UP]	185.723	1.37694	1.42e-06	6.99e-05
TRINITY_DN901_c0_g3	[UP]	15.8488	2.21118	9.92e-07	4.98e-05
TRINITY_DN13670_c0_g1	[UP]	73.4439	0.297296	0.000775	0.0187944
TRINITY_DN6276_c0_g2	[UP]	76.2904	3.81804	1.78e-17	2.23e-15
TRINITY_DN29149_c0_g2	[UP]	334.227	2.1553	1.3e-09	9.26e-08
TRINITY_DN7511_c0_g1	[UP]	8.70986	3.43982	2.46e-07	1.34e-05
TRINITY_DN2549_c0_g1	[UP]	3.51066	3.29189	0.00146773	0.0317811
TRINITY_DN9486_c0_g1	[UP]	42.5323	1.36882	1.67e-06	8.08e-05
TRINITY_DN29512_c0_g1	[UP]	103.168	0.667007	0.000134	0.00426213
TRINITY_DN13113_c0_g1	[UP]	344.631	2.19747	8.8e-10	6.43e-08
TRINITY_DN10062_c0_g1	[UP]	263.401	1.83506	3.32e-08	2.03e-06
TRINITY_DN10062_c0_g2	[UP]	249.306	1.75972	6.1e-08	3.61e-06
TRINITY_DN14601_c0_g5	[UP]	68.1018	0.222827	0.00110134	0.0250774
TRINITY_DN21436_c0_g1	[UP]	10.2072	0.856103	0.00148357	0.0320704
TRINITY_DN16083_c0_g1	[UP]	98.8873	0.615823	0.000143	0.00445827
TRINITY_DN4931_c0_g1	[UP]	423.374	2.48784	7.97e-11	6.34e-09
TRINITY_DN1484_c0_g3	[UP]	117.41	3.53463	1.53e-16	1.81e-14
TRINITY_DN9078_c0_g1	[UP]	148.812	1.10107	1.1e-05	0.000457
TRINITY_DN14549_c1_g2	[UP]	476.702	2.65227	5.93e-12	5.17e-10
TRINITY_DN2586_c0_g1	[UP]	964.461	5.7348	1.99e-32	7.07e-30
TRINITY_DN240_c0_g2	[UP]	40.1619	4.30001	6.6e-17	8.01e-15
TRINITY_DN240_c0_g1	[UP]	23.2836	7.3887	3.91e-09	2.63e-07
TRINITY_DN2972_c0_g1	[UP]	25.4975	6.83898	6.29e-18	8.16e-16
TRINITY_DN2972_c0_g2	[UP]	6.04282	7.82828	6.5e-08	3.84e-06
TRINITY_DN985_c3_g1	[UP]	83.5008	0.431571	0.000431	0.0114782
TRINITY_DN11076_c0_g1	[UP]	5.26103	2.98129	9.12e-05	0.00303302
TRINITY_DN5662_c1_g1	[UP]	67.4685	0.217438	0.00132412	0.0290753
TRINITY_DN8009_c0_g1	[UP]	1575.86	4.35455	1.25e-23	2.4e-21
TRINITY_DN385_c1_g1	[UP]	6166.16	6.32007	8.3e-36	4.01e-33
TRINITY_DN385_c1_g2	[UP]	173.245	1.29365	4.8e-06	0.000213
TRINITY_DN385_c1_g3	[UP]	233.219	1.68006	6.42e-07	3.32e-05
TRINITY_DN12256_c0_g1	[UP]	69.013	0.230925	0.00114316	0.0258229
TRINITY_DN7864_c0_g1	[UP]	5440.62	6.13957	1.19e-34	5.11e-32
TRINITY_DN5292_c0_g1	[UP]	16.3452	1.38767	6.22e-05	0.00215284
TRINITY_DN13813_c2_g1	[UP]	4.58266	2.67835	0.000752	0.0184863
TRINITY_DN2107_c0_g2	[UP]	209.071	3.54162	1.13e-17	1.44e-15
TRINITY_DN2107_c0_g3	[UP]	253.44	1.783	5.41e-08	3.23e-06
TRINITY_DN2107_c0_g4	[UP]	9.61946	5.1496	1.85e-10	1.43e-08
TRINITY_DN2107_c0_g5	[UP]	6.90843	3.21151	1.39e-05	0.000565
TRINITY_DN6591_c0_g1	[UP]	32.3034	1.04366	3.04e-05	0.00114827
TRINITY_DN15077_c0_g2	[UP]	133.864	0.971017	2.42e-05	0.00093
TRINITY_DN7957_c0_g1	[UP]	28.2858	8.56287	9.07e-19	1.27e-16
TRINITY_DN14765_c0_g3	[UP]	970.663	5.74376	1.24e-32	4.55e-30
TRINITY_DN14423_c0_g1	[UP]	7.84387	1.55802	0.00067	0.0166737
TRINITY_DN55_c0_g4	[UP]	1490.58	7.70094	8.62e-43	8.76e-40
TRINITY_DN55_c0_g2	[UP]	30264.1	8.61481	5.18e-49	1.09e-45
TRINITY_DN608_c0_g1	[UP]	2.89976	5.33396	0.00111327	0.0253121
TRINITY_DN7994_c0_g1	[UP]	3.22015	4.24025	0.000871	0.0206694
TRINITY_DN45995_c0_g1	[UP]	93.5293	0.555103	0.000194	0.00577793
TRINITY_DN2134_c4_g1	[UP]	455.886	2.5855	9.09e-12	7.79e-10
TRINITY_DN397_c0_g1	[UP]	382.7	2.34445	1.88e-10	1.45e-08
TRINITY_DN262_c0_g5	[UP]	1424.42	4.20963	1.86e-22	3.26e-20
TRINITY_DN262_c0_g6	[UP]	2245.26	4.86426	2.36e-26	5.47e-24
TRINITY_DN11141_c0_g1	[UP]	256.7	1.80249	5.8e-08	3.45e-06
TRINITY_DN17423_c0_g1	[UP]	9.54345	1.36857	0.000838	0.0199909
TRINITY_DN262_c0_g2	[UP]	11.2354	4.93931	2.17e-11	1.81e-09
TRINITY_DN262_c0_g3	[UP]	66.8293	9.37263	9.63e-26	2.13e-23
TRINITY_DN11476_c0_g1	[UP]	253.44	1.783	5.41e-08	3.23e-06
TRINITY_DN5661_c0_g2	[UP]	415.72	2.46102	6.36e-11	5.13e-09
TRINITY_DN18281_c2_g1	[UP]	635.817	3.05676	1.31e-14	1.37e-12
TRINITY_DN18281_c2_g4	[UP]	969.244	3.6576	1.61e-18	2.2e-16
TRINITY_DN482_c0_g1	[UP]	5.92991	6.96191	7.98e-08	4.66e-06
TRINITY_DN482_c0_g2	[UP]	5706.07	6.2083	7.64e-35	3.35e-32
TRINITY_DN4853_c0_g2	[UP]	98.8873	0.615823	0.000143	0.00445827
TRINITY_DN13518_c0_g1	[UP]	63.3543	0.150274	0.00150885	0.0324077
TRINITY_DN15_c1_g1	[UP]	24.1584	9.39006	6.06e-18	7.88e-16
TRINITY_DN18950_c0_g1	[UP]	1582.92	4.36141	3.12e-23	5.75e-21
TRINITY_DN7327_c0_g1	[UP]	497.51	2.71014	1.57e-12	1.45e-10
TRINITY_DN7754_c3_g1	[UP]	150.4	1.10975	8.11e-06	0.000345
TRINITY_DN35230_c0_g1	[UP]	129.642	0.92964	2.58e-05	0.000985
TRINITY_DN3363_c0_g1	[UP]	193.557	1.43508	1.76e-06	8.44e-05
TRINITY_DN9040_c0_g3	[UP]	12.473	2.72178	1.04e-06	5.22e-05
TRINITY_DN10103_c0_g2	[UP]	34.2109	2.32788	1.79e-08	1.13e-06
TRINITY_DN10103_c0_g6	[UP]	235.605	1.68195	1.1e-07	6.29e-06
TRINITY_DN26523_c0_g1	[UP]	103.896	0.671901	0.000113	0.00364613
TRINITY_DN26523_c0_g2	[UP]	180.737	1.34183	1.75e-06	8.41e-05
TRINITY_DN98_c1_g1	[UP]	4657.57	5.91543	1.15e-33	4.54e-31
TRINITY_DN8287_c0_g1	[UP]	63.3543	0.150274	0.00150885	0.0324077
TRINITY_DN8680_c0_g2	[UP]	14.2491	2.88701	4.33e-08	2.62e-06
TRINITY_DN35921_c0_g1	[UP]	73.7531	0.299957	0.000771	0.0187437
TRINITY_DN18672_c0_g2	[UP]	74.0654	0.30262	0.000795	0.0191277
TRINITY_DN26878_c0_g1	[UP]	68.1018	0.222827	0.00110134	0.0250774
TRINITY_DN9632_c4_g1	[UP]	95.2419	0.567694	0.000192	0.00574867
TRINITY_DN4412_c0_g3	[UP]	2544.86	5.04449	6.56e-28	1.69e-25
TRINITY_DN4412_c0_g4	[UP]	1606.68	4.38309	8.27e-23	1.49e-20
TRINITY_DN4412_c0_g2	[UP]	103.363	4.24609	4.69e-20	7.06e-18
TRINITY_DN4412_c0_g5	[UP]	4138.55	5.74502	8.9e-33	3.31e-30
TRINITY_DN4412_c0_g6	[UP]	2775.98	5.16975	1.31e-28	3.58e-26
TRINITY_DN11439_c0_g1	[UP]	3.77917	3.28574	0.000877	0.0207975
TRINITY_DN1160_c0_g1	[UP]	5.07471	4.93667	8.9e-06	0.000376
TRINITY_DN74_c3_g1	[UP]	20.6037	3.37386	6.72e-11	5.39e-09
TRINITY_DN25467_c1_g1	[UP]	176.559	1.30995	1.91e-06	9.13e-05
TRINITY_DN158_c0_g3	[UP]	267.25	1.8501	3.01e-08	1.84e-06
TRINITY_DN1087_c2_g1	[UP]	648.405	3.08517	1.1e-14	1.16e-12
TRINITY_DN15497_c0_g1	[UP]	8.96821	1.52085	0.000402	0.010877
TRINITY_DN9108_c0_g1	[UP]	13.2449	1.13773	0.000297	0.00832394
TRINITY_DN1293_c0_g1	[UP]	59.9342	1.80767	4.18e-08	2.54e-06
TRINITY_DN21395_c0_g2	[UP]	63.6493	0.153011	0.00156366	0.0333551
TRINITY_DN77252_c0_g1	[UP]	82.4661	0.423818	0.000583	0.0148652
TRINITY_DN3739_c0_g1	[UP]	3239.38	5.39215	4.53e-30	1.36e-27
TRINITY_DN3739_c0_g2	[UP]	299.555	2.00867	6.43e-09	4.23e-07
TRINITY_DN3442_c1_g1	[UP]	334.389	2.15985	1.62e-09	1.14e-07
TRINITY_DN6489_c0_g1	[UP]	222.967	4.96834	3.02e-26	6.87e-24
TRINITY_DN193_c0_g3	[UP]	82.4661	0.423818	0.000583	0.0148652
TRINITY_DN193_c0_g1	[UP]	7.01756	3.78332	7.08e-07	3.63e-05
TRINITY_DN193_c0_g2	[UP]	69.3749	8.05314	6.21e-26	1.39e-23
TRINITY_DN71199_c0_g1	[UP]	112.748	0.771111	0.000101	0.00333332
TRINITY_DN9724_c1_g7	[UP]	150.4	1.10975	8.11e-06	0.000345
TRINITY_DN19185_c2_g1	[UP]	104.954	0.679248	0.000105	0.00344428
TRINITY_DN73049_c0_g1	[UP]	99.2351	0.618305	0.000138	0.00431809
TRINITY_DN7720_c0_g1	[UP]	14.37	0.805135	0.000674	0.0167574
TRINITY_DN381_c3_g1	[UP]	12.849	2.48271	6.77e-07	3.47e-05
TRINITY_DN27677_c0_g2	[UP]	47.8271	3.70583	5.06e-15	5.43e-13
TRINITY_DN16854_c0_g1	[UP]	98.1747	0.610861	0.000168	0.00513708
TRINITY_DN12334_c0_g1	[UP]	18.9361	2.20325	6.47e-07	3.34e-05
TRINITY_DN2307_c0_g1	[UP]	3.57916	6.25251	9.39e-05	0.00311539
TRINITY_DN2307_c0_g3	[UP]	2.66336	5.45979	0.00243269	0.0486785
TRINITY_DN2307_c0_g4	[UP]	3.0765	4.06793	0.00135013	0.0296034
TRINITY_DN2590_c0_g1	[UP]	276.597	1.90336	2.48e-08	1.54e-06
TRINITY_DN2590_c0_g2	[UP]	45.5207	4.81248	2.65e-19	3.79e-17
TRINITY_DN235_c1_g1	[UP]	15.2624	1.92731	4.24e-06	0.000191
TRINITY_DN9875_c0_g1	[UP]	23.0046	3.64169	2.59e-12	2.32e-10
TRINITY_DN24525_c2_g1	[UP]	83.8276	0.434159	0.000416	0.0111777
TRINITY_DN20079_c0_g3	[UP]	11.7469	1.34181	0.00036	0.0098666
TRINITY_DN13066_c0_g2	[UP]	79.1122	0.37114	0.000566	0.0145233
TRINITY_DN4786_c0_g2	[UP]	5.71692	4.80716	3.82e-07	2.02e-05
TRINITY_DN5768_c0_g1	[UP]	7.0837	1.25487	0.00183154	0.0383546
TRINITY_DN6464_c3_g1	[UP]	28.0681	0.870097	4.23e-05	0.00153161
TRINITY_DN8348_c0_g1	[UP]	3.218	3.43263	0.00237679	0.0477809
TRINITY_DN49_c0_g3	[UP]	294.152	1.98997	4.33e-08	2.62e-06
TRINITY_DN49_c0_g1	[UP]	62.213	9.41945	1.9e-25	4.13e-23
TRINITY_DN49_c0_g2	[UP]	1457.06	10.2876	2.6e-48	4.91e-45
TRINITY_DN1106_c0_g1	[UP]	22324.8	10.2639	9.52e-57	7.95e-53
TRINITY_DN14808_c0_g3	[UP]	187.355	1.38489	1.21e-06	6.03e-05
TRINITY_DN14808_c0_g4	[UP]	165.774	1.23127	3.57e-06	0.000163
TRINITY_DN14808_c0_g1	[UP]	218.125	1.58295	2.36e-07	1.29e-05
TRINITY_DN1710_c0_g1	[UP]	10.9639	5.12947	2.21e-11	1.85e-09
TRINITY_DN71307_c0_g1	[UP]	78.7941	0.368514	0.000559	0.0143943
TRINITY_DN2335_c5_g1	[UP]	160.385	1.19042	4.52e-06	0.000202
TRINITY_DN9503_c0_g1	[UP]	2.82903	4.53997	0.00252475	0.0499996
TRINITY_DN119_c0_g2	[UP]	2.82348	7.28652	0.0014083	0.030705
TRINITY_DN119_c0_g5	[UP]	245.887	1.74589	1.09e-07	6.25e-06
TRINITY_DN9836_c0_g2	[UP]	212.721	1.55044	3.47e-07	1.85e-05
TRINITY_DN35756_c0_g1	[UP]	74.0654	0.30262	0.000795	0.0191277
TRINITY_DN9809_c1_g1	[UP]	5.4738	2.52262	0.000375	0.0102271
TRINITY_DN1018_c1_g4	[UP]	917.54	5.6629	3.61e-32	1.24e-29
TRINITY_DN14265_c0_g1	[UP]	176.156	1.30791	1.98e-06	9.43e-05
TRINITY_DN44943_c0_g1	[UP]	73.7531	0.299957	0.000771	0.0187437
TRINITY_DN5882_c1_g2	[UP]	230.192	1.65142	1.33e-07	7.53e-06
TRINITY_DN15538_c0_g1	[UP]	43.0077	1.37876	1.45e-06	7.12e-05
TRINITY_DN14328_c0_g1	[UP]	277.225	1.90007	1.65e-08	1.04e-06
TRINITY_DN10592_c0_g2	[UP]	266.822	1.84843	2.94e-08	1.81e-06
TRINITY_DN1612_c0_g2	[UP]	1142.75	3.89482	5.03e-18	6.59e-16
TRINITY_DN1612_c0_g1	[UP]	13853.8	9.57743	2.36e-53	1.07e-49
TRINITY_DN668_c1_g1	[UP]	11.321	0.543027	0.00201777	0.0417577
TRINITY_DN3843_c0_g1	[UP]	45.8466	1.46834	9.84e-07	4.95e-05
TRINITY_DN512_c0_g1	[UP]	939.725	8.93336	4.17e-44	5.09e-41
TRINITY_DN10363_c1_g1	[UP]	102.789	0.664562	0.000152	0.00471248
TRINITY_DN9262_c0_g2	[UP]	70.9984	2.82421	5.43e-12	4.76e-10
TRINITY_DN23928_c0_g1	[UP]	88.1755	0.492024	0.000355	0.00975561
TRINITY_DN8285_c0_g1	[UP]	47.7075	1.5115	5.03e-07	2.64e-05
TRINITY_DN562_c0_g2	[UP]	5.22987	4.47909	2.28e-06	0.000107
TRINITY_DN23717_c0_g1	[UP]	62.4562	0.142073	0.00247961	0.0492708
TRINITY_DN33562_c0_g1	[UP]	14.2618	0.800443	0.000911	0.0214356
TRINITY_DN9473_c0_g1	[UP]	67.7926	0.220132	0.00118197	0.0264616
TRINITY_DN4136_c0_g1	[UP]	2.94429	4.49773	0.00140352	0.0306254
TRINITY_DN3151_c1_g1	[UP]	3064.62	5.31224	1.41e-29	4.13e-27
TRINITY_DN11549_c1_g3	[UP]	88.1755	0.492024	0.000355	0.00975561
TRINITY_DN7299_c0_g1	[UP]	21.8782	6.36276	5.57e-17	6.77e-15
TRINITY_DN6682_c0_g1	[UP]	33851.2	8.77643	1.28e-49	3.06e-46
TRINITY_DN12840_c0_g1	[UP]	16.0052	1.70553	2.27e-05	0.000876
TRINITY_DN1982_c0_g1	[UP]	2701.42	5.13039	1.04e-28	2.84e-26
TRINITY_DN6467_c0_g5	[UP]	72.8104	0.291978	0.00088	0.0207975
TRINITY_DN384_c0_g1	[UP]	7.31042	7.86244	3.89e-09	2.62e-07
TRINITY_DN10199_c0_g1	[UP]	78.4764	0.36589	0.000571	0.0146085
TRINITY_DN10965_c1_g2	[UP]	427.912	2.50026	3.01e-11	2.49e-09
TRINITY_DN14778_c0_g2	[UP]	17.2107	0.351538	0.000802	0.0192667
TRINITY_DN5912_c1_g1	[UP]	28.7389	3.00295	3.5e-10	2.65e-08
TRINITY_DN443_c6_g1	[UP]	290.618	1.97158	1.92e-08	1.2e-06
TRINITY_DN11537_c0_g1	[UP]	193.997	1.43702	1.46e-06	7.14e-05
TRINITY_DN6823_c0_g1	[UP]	11.7408	1.00413	0.000639	0.0160546
TRINITY_DN75_c0_g1	[UP]	4.94399	8.76224	1.63e-06	7.89e-05
TRINITY_DN10327_c0_g1	[UP]	24.6399	0.723424	8.12e-05	0.00273827
TRINITY_DN157_c1_g1	[UP]	264.414	1.8455	8.54e-08	4.97e-06
TRINITY_DN2277_c0_g2	[UP]	282.117	8.54383	1.01e-35	4.76e-33
TRINITY_DN2277_c0_g3	[UP]	1428.9	4.21498	1.14e-20	1.77e-18
TRINITY_DN2277_c0_g4	[UP]	1115.57	3.85945	1.45e-19	2.11e-17
TRINITY_DN2277_c0_g1	[UP]	44.1927	7.9473	1.72e-22	3.02e-20
TRINITY_DN14808_c0_g5	[UP]	1121.49	3.86697	1.15e-19	1.69e-17
TRINITY_DN17060_c0_g2	[UP]	17.2107	0.351538	0.000802	0.0192667
TRINITY_DN27366_c0_g1	[UP]	72.8104	0.291978	0.00088	0.0207975
TRINITY_DN4169_c0_g1	[UP]	325.754	2.12266	1.97e-09	1.38e-07
TRINITY_DN4360_c2_g3	[UP]	93.8736	0.557619	0.000183	0.0055017
TRINITY_DN2520_c0_g1	[UP]	43.0051	6.22717	1.03e-20	1.6e-18
TRINITY_DN12836_c0_g2	[UP]	5.55583	2.66563	0.000178	0.00537382
TRINITY_DN8703_c1_g1	[UP]	68.1018	0.222827	0.00110134	0.0250774
TRINITY_DN8930_c0_g2	[UP]	247.607	1.75281	7.04e-08	4.13e-06
TRINITY_DN961_c1_g2	[UP]	5028.07	6.02569	1.7e-34	7.22e-32
TRINITY_DN401_c0_g2	[UP]	2.829	5.77954	0.00127988	0.0283032
TRINITY_DN28698_c0_g1	[UP]	464.934	2.618	1.31e-11	1.11e-09
TRINITY_DN22722_c0_g1	[UP]	3.4885	4.94695	0.000343	0.00945979
TRINITY_DN14406_c0_g1	[UP]	306.703	2.03894	4.01e-09	2.69e-07
TRINITY_DN21132_c2_g1	[UP]	208.557	1.52293	4.14e-07	2.19e-05
TRINITY_DN624_c1_g1	[UP]	307.757	2.04737	5.79e-09	3.83e-07
TRINITY_DN9996_c1_g1	[UP]	164.971	1.2271	4.01e-06	0.000181
TRINITY_DN55418_c0_g1	[UP]	84.4807	0.439338	0.000319	0.00889955
TRINITY_DN6708_c0_g1	[UP]	5.29235	5.28369	1.26e-05	0.000516
TRINITY_DN7253_c0_g2	[UP]	11.1638	0.53617	0.00180725	0.0379079
TRINITY_DN5118_c2_g2	[UP]	228.518	1.64419	1.56e-07	8.78e-06
TRINITY_DN31427_c0_g1	[UP]	83.8276	0.434159	0.000416	0.0111777
TRINITY_DN16337_c0_g1	[UP]	197.34	1.45254	6.62e-07	3.4e-05
[truncated: 2,568 more rows]

## Sheet: V.darrowii-6-h stress
Table S1: Total DEGs in V. darrowii at 6-h stress.
Sequence ID	Tags	FC	FDR	logCPM	P.Value
TRINITY_DN51_c0_g1	[UP]	3801.06	6.96e-25	15.4456	1.8e-28
TRINITY_DN1980_c0_g1	[UP]	789.957	3.22e-20	14.068	2.19e-23
TRINITY_DN329_c0_g1	[UP]	2087.9	4.11e-24	14.0025	1.42e-27
TRINITY_DN1449_c1_g1	[UP]	2760.77	1.06e-24	13.6129	3.08e-28
TRINITY_DN240_c0_g2	[UP]	895.4	2.69e-17	12.8543	2.84e-20
TRINITY_DN150_c0_g1	[UP]	502.96	2.74e-20	12.8077	1.81e-23
TRINITY_DN232_c0_g1	[UP]	756.374	1.1e-22	12.4967	4.86e-26
TRINITY_DN18185_c0_g1	[UP]	11551	1.41e-32	12.4418	6.09e-37
TRINITY_DN193_c0_g1	[UP]	14.7204	3.23e-06	12.2918	1.75e-08
TRINITY_DN1756_c0_g3	[UP]	1614.01	1.4e-24	12.227	4.22e-28
TRINITY_DN2776_c1_g1	[UP]	41.8735	1.18e-09	12.128	3.26e-12
TRINITY_DN395_c0_g2	[UP]	286.142	8.07e-17	12.1273	9.06e-20
TRINITY_DN3238_c0_g1	[UP]	1033.8	8.24e-26	11.6201	1.69e-29
TRINITY_DN664_c1_g1	[UP]	36.2269	1.25e-07	11.5918	5.2e-10
TRINITY_DN3190_c1_g5	[UP]	520.113	1.65e-18	11.519	1.42e-21
TRINITY_DN732_c0_g1	[UP]	304.372	1.1e-17	11.4929	1.1e-20
TRINITY_DN427_c0_g1	[UP]	148.368	7.91e-17	11.3381	8.79e-20
TRINITY_DN1218_c0_g1	[UP]	6.05015	0.00270517	11.114	3.54e-05
TRINITY_DN420_c0_g1	[DOWN]	-3.91007	0.00763898	11.0206	0.000127
TRINITY_DN6158_c0_g1	[UP]	1103.55	1.05e-28	10.8331	1.02e-32
TRINITY_DN3848_c0_g1	[UP]	4227.4	3.07e-25	10.7434	7.62e-29
TRINITY_DN240_c0_g1	[UP]	90.7894	4.41e-13	10.7406	7.57e-16
TRINITY_DN473_c0_g1	[UP]	12.8007	1.28e-07	10.7201	5.37e-10
TRINITY_DN2485_c2_g2	[DOWN]	-9.61631	2.79e-05	10.6448	1.86e-07
TRINITY_DN115_c0_g1	[UP]	34.0869	7.71e-10	10.6323	2.05e-12
TRINITY_DN349_c1_g1	[UP]	20.0129	1.37e-07	10.5932	5.79e-10
TRINITY_DN90_c0_g1	[UP]	60.4382	3.84e-14	10.5546	5.76e-17
TRINITY_DN3792_c0_g3	[UP]	15082	1.21e-21	10.5496	6.29e-25
TRINITY_DN10720_c0_g1	[UP]	16.9255	1.19e-07	10.4156	4.92e-10
TRINITY_DN395_c0_g1	[UP]	753.129	3.53e-21	10.404	2.06e-24
TRINITY_DN4_c0_g1	[UP]	44.3474	1.01e-11	10.382	2.01e-14
TRINITY_DN215_c0_g1	[UP]	256.207	9.94e-19	10.3596	8.37e-22
TRINITY_DN160_c1_g1	[UP]	3586.43	8.68e-29	10.1384	6.61e-33
TRINITY_DN4310_c0_g1	[DOWN]	-5.66848	0.00744826	10.0858	0.000123
TRINITY_DN71_c2_g1	[UP]	402.007	1.37e-21	10.0625	7.24e-25
TRINITY_DN57_c0_g1	[UP]	21.1097	4.73e-09	10.0494	1.48e-11
TRINITY_DN24749_c0_g1	[UP]	2086.02	1.48e-24	9.8506	4.64e-28
TRINITY_DN1128_c9_g1	[UP]	70268.4	1.2e-28	9.75319	1.42e-32
TRINITY_DN3289_c0_g3	[DOWN]	-5.52712	0.000458	9.70351	4.34e-06
TRINITY_DN1682_c0_g1	[UP]	1536	5.08e-30	9.69756	2.74e-34
TRINITY_DN3238_c1_g2	[UP]	4496.12	2.09e-26	9.69418	3.6e-30
TRINITY_DN213_c0_g1	[UP]	4.69637	0.00270422	9.52922	3.54e-05
TRINITY_DN1322_c0_g1	[UP]	3.36934	0.0201113	9.52094	0.000415
TRINITY_DN198_c0_g1	[UP]	26.0475	1.33e-10	9.51722	3.06e-13
TRINITY_DN423_c0_g1	[UP]	16.7653	1.01e-08	9.48906	3.33e-11
TRINITY_DN130_c0_g1	[UP]	5.89981	0.0028848	9.44274	3.85e-05
TRINITY_DN442_c0_g1	[DOWN]	-4.31795	0.00238986	9.44052	3.06e-05
TRINITY_DN2216_c0_g2	[UP]	2208.15	1.77e-22	9.43972	8.05e-26
TRINITY_DN5111_c0_g1	[UP]	2930.79	3.29e-16	9.41482	4.05e-19
TRINITY_DN88_c0_g1	[UP]	7.40502	3.78e-05	9.40667	2.6e-07
TRINITY_DN1466_c0_g1	[UP]	232.604	6.25e-20	9.34959	4.52e-23
TRINITY_DN948_c0_g1	[UP]	6.91819	5.61e-05	9.33282	3.99e-07
TRINITY_DN6945_c1_g1	[UP]	8.68998	5.54e-07	9.31719	2.59e-09
TRINITY_DN471_c0_g1	[UP]	4475.42	2.58e-33	9.30868	5.58e-38
TRINITY_DN325_c0_g1	[UP]	7.78248	0.000311	9.26931	2.76e-06
TRINITY_DN884_c0_g1	[UP]	13.076	7.48e-08	9.26143	2.96e-10
TRINITY_DN8268_c0_g1	[UP]	4.48565	0.0094405	9.25146	0.000164
TRINITY_DN2644_c1_g1	[UP]	1871.09	4.17e-18	9.22335	3.83e-21
TRINITY_DN37_c0_g3	[UP]	1665.18	4.11e-24	9.22217	1.55e-27
TRINITY_DN8373_c0_g1	[UP]	1115.69	3.9e-19	9.22069	2.99e-22
TRINITY_DN507_c0_g1	[UP]	6.30025	0.00192607	9.17836	2.38e-05
TRINITY_DN13117_c0_g1	[UP]	402.688	7.1e-19	9.16663	5.67e-22
TRINITY_DN1196_c0_g1	[UP]	3092.2	1.04e-24	9.16558	2.91e-28
TRINITY_DN5438_c0_g5	[UP]	46289.5	4.11e-24	9.15107	1.42e-27
TRINITY_DN5875_c0_g1	[DOWN]	-6.27564	0.0011693	9.14378	1.32e-05
TRINITY_DN1299_c0_g1	[UP]	13.5374	1.68e-05	9.1409	1.08e-07
TRINITY_DN2923_c0_g1	[UP]	3.29017	0.0346571	9.12106	0.000828
TRINITY_DN22818_c0_g1	[UP]	2909.08	8.56e-18	9.09487	8.32e-21
TRINITY_DN19089_c0_g1	[UP]	3770.76	2.86e-25	9.06293	6.8e-29
TRINITY_DN1338_c0_g1	[UP]	3.29375	0.0294781	9.04558	0.000671
TRINITY_DN1309_c1_g1	[UP]	3.55385	0.0135382	9.04403	0.000251
TRINITY_DN1691_c0_g1	[UP]	1927	1.04e-21	9.02538	5.29e-25
TRINITY_DN22_c0_g1	[UP]	6.60436	0.000368	9.01882	3.36e-06
TRINITY_DN3482_c0_g1	[UP]	1123.24	2.9e-09	9.01474	8.72e-12
TRINITY_DN3760_c0_g2	[UP]	4.14566	0.0317209	9.01344	0.000738
TRINITY_DN636_c0_g1	[UP]	36.3693	3.19e-11	9.00652	6.74e-14
TRINITY_DN4028_c0_g1	[UP]	17.7418	2.62e-07	8.99681	1.16e-09
TRINITY_DN128_c0_g1	[UP]	5169.58	3.62e-39	8.99677	3.91e-44
TRINITY_DN491_c0_g1	[UP]	9.46376	1.93e-06	8.99555	1e-08
TRINITY_DN44_c0_g1	[UP]	51.9609	1.35e-08	8.96149	4.58e-11
TRINITY_DN1437_c0_g1	[UP]	6.43011	0.000278	8.95366	2.41e-06
TRINITY_DN642_c0_g1	[DOWN]	-4.54515	0.00992758	8.93871	0.000175
TRINITY_DN99_c0_g2	[UP]	23.6632	8.77e-14	8.93795	1.37e-16
TRINITY_DN240_c0_g3	[UP]	1568.25	1.64e-19	8.91592	1.22e-22
TRINITY_DN6913_c0_g1	[UP]	8392.97	6.81e-26	8.86389	1.32e-29
TRINITY_DN259_c0_g1	[DOWN]	-5.40848	0.000163	8.85174	1.32e-06
TRINITY_DN300_c0_g1	[UP]	4.7859	0.00871599	8.8455	0.000149
TRINITY_DN412_c0_g1	[UP]	5.88093	0.00447771	8.84241	6.52e-05
TRINITY_DN76_c0_g1	[UP]	9.33584	5.6e-06	8.79512	3.3e-08
TRINITY_DN953_c0_g1	[UP]	351.709	4.99e-22	8.77876	2.37e-25
TRINITY_DN5556_c0_g1	[DOWN]	-4.36575	0.0230046	8.77555	0.000492
TRINITY_DN539_c0_g2	[UP]	44.4594	8.67e-09	8.77077	2.83e-11
TRINITY_DN8699_c1_g1	[UP]	381.922	2.73e-22	8.75905	1.27e-25
TRINITY_DN5939_c0_g1	[UP]	22.5483	1.16e-08	8.74528	3.86e-11
TRINITY_DN5159_c0_g4	[UP]	2998.5	3.05e-21	8.73325	1.72e-24
TRINITY_DN717_c0_g1	[DOWN]	-9.39866	3.68e-06	8.73175	2.02e-08
TRINITY_DN229_c0_g1	[UP]	4.36058	0.00287973	8.71318	3.83e-05
TRINITY_DN4956_c0_g1	[UP]	2928.9	1.03e-29	8.70751	6.66e-34
TRINITY_DN446_c0_g3	[UP]	20.1629	2.12e-06	8.69864	1.12e-08
TRINITY_DN783_c0_g1	[DOWN]	-4.03175	0.00328762	8.69689	4.51e-05
TRINITY_DN6211_c1_g1	[DOWN]	-4.4036	0.0194642	8.68318	0.000396
TRINITY_DN22456_c0_g1	[UP]	673.64	2.45e-18	8.61658	2.17e-21
TRINITY_DN856_c0_g1	[UP]	3.45223	0.0187181	8.59782	0.000377
TRINITY_DN71_c0_g2	[UP]	8.08183	1.11e-06	8.59108	5.5e-09
TRINITY_DN1572_c0_g1	[UP]	1231.9	1.59e-17	8.58839	1.63e-20
TRINITY_DN532_c0_g1	[UP]	243.129	3.21e-15	8.57161	4.22e-18
TRINITY_DN2706_c0_g1	[UP]	933.717	2.22e-21	8.54847	1.22e-24
TRINITY_DN435_c0_g1	[UP]	22.4406	2.38e-09	8.5333	7.09e-12
TRINITY_DN117_c0_g1	[DOWN]	-4.13226	0.015897	8.53141	0.000307
TRINITY_DN8950_c1_g1	[UP]	1993.15	8.68e-29	8.53039	7.49e-33
TRINITY_DN872_c0_g1	[UP]	3.33327	0.0381779	8.52907	0.000944
TRINITY_DN4484_c0_g1	[UP]	682.153	5.91e-21	8.52479	3.57e-24
TRINITY_DN3238_c1_g1	[UP]	37.7469	8.65e-11	8.50412	1.94e-13
TRINITY_DN233_c0_g1	[UP]	7.70249	3.96e-05	8.50207	2.74e-07
TRINITY_DN82_c0_g2	[UP]	11.7471	1.02e-06	8.46928	4.99e-09
TRINITY_DN20345_c0_g1	[UP]	6309.12	8.4e-22	8.4532	4.08e-25
TRINITY_DN7612_c0_g2	[UP]	496.075	1.69e-21	8.4444	9.12e-25
TRINITY_DN12032_c0_g1	[UP]	6259.91	4.05e-27	8.44064	5.69e-31
TRINITY_DN1207_c0_g1	[DOWN]	-3.35016	0.0295543	8.41296	0.000673
TRINITY_DN2134_c0_g1	[UP]	5.70788	0.00132724	8.41154	1.52e-05
TRINITY_DN50_c0_g2	[DOWN]	-4.85456	0.000343	8.40884	3.09e-06
TRINITY_DN276_c0_g1	[DOWN]	-3.3864	0.0315916	8.40813	0.000734
TRINITY_DN489_c0_g3	[UP]	4.6069	0.00101774	8.40708	1.11e-05
TRINITY_DN108_c0_g1	[UP]	11.9137	1.08e-06	8.40636	5.35e-09
TRINITY_DN265_c0_g1	[DOWN]	-3.70456	0.005563	8.36207	8.52e-05
TRINITY_DN1128_c0_g1	[DOWN]	-4.67338	0.000853	8.32666	9.06e-06
TRINITY_DN857_c0_g1	[DOWN]	-4.07617	0.0185653	8.325	0.000373
TRINITY_DN428_c0_g1	[DOWN]	-4.058	0.00258105	8.31868	3.36e-05
TRINITY_DN2560_c0_g2	[UP]	26.8127	8.61e-10	8.30633	2.33e-12
TRINITY_DN3726_c0_g1	[UP]	19.2731	3.89e-07	8.29934	1.79e-09
TRINITY_DN1241_c0_g1	[UP]	4.07911	0.00288004	8.28089	3.84e-05
TRINITY_DN1735_c0_g1	[DOWN]	-3.68496	0.0115932	8.26851	0.000211
TRINITY_DN2484_c1_g1	[DOWN]	-4.03113	0.0375924	8.26208	0.000924
TRINITY_DN5330_c0_g1	[UP]	83.255	5.78e-16	8.2492	7.24e-19
TRINITY_DN1835_c0_g1	[UP]	6.66096	0.000579	8.2415	5.69e-06
TRINITY_DN63_c0_g2	[DOWN]	-3.64534	0.0104228	8.23322	0.000186
TRINITY_DN4167_c0_g1	[UP]	5354.49	8.53e-22	8.21642	4.23e-25
TRINITY_DN1985_c1_g1	[UP]	4.34071	0.00394071	8.21221	5.58e-05
TRINITY_DN977_c0_g1	[UP]	3.20362	0.0437442	8.20482	0.00112827
TRINITY_DN425_c0_g1	[DOWN]	-2.96659	0.041453	8.20391	0.00105542
TRINITY_DN721_c0_g1	[UP]	5.42976	0.00154306	8.19326	1.81e-05
TRINITY_DN5183_c0_g1	[UP]	5.17329	0.0125647	8.16746	0.00023
TRINITY_DN776_c0_g1	[DOWN]	-3.95761	0.0166856	8.15482	0.000326
TRINITY_DN1611_c0_g3	[DOWN]	-3.30962	0.044529	8.14895	0.00115761
TRINITY_DN1530_c0_g1	[UP]	382.391	2.74e-14	8.14633	4.05e-17
TRINITY_DN370_c0_g1	[UP]	7.42358	7.05e-05	8.13022	5.17e-07
TRINITY_DN229_c0_g2	[UP]	4.89697	0.000634	8.11583	6.35e-06
TRINITY_DN371_c1_g1	[UP]	4.60943	0.000924	8.11165	9.89e-06
TRINITY_DN2132_c0_g1	[UP]	2.90253	0.0449517	8.09759	0.00117458
TRINITY_DN723_c0_g1	[UP]	246.311	1.7e-26	8.08618	2.76e-30
TRINITY_DN454_c1_g1	[UP]	7.01398	0.000397	8.07595	3.64e-06
TRINITY_DN14894_c0_g1	[UP]	470.27	4.11e-24	8.06441	1.55e-27
TRINITY_DN855_c0_g1	[UP]	1413.95	8.83e-15	8.05583	1.25e-17
TRINITY_DN54_c0_g2	[DOWN]	-3.29279	0.0357972	8.05364	0.000865
TRINITY_DN3032_c0_g2	[UP]	4753.96	1.01e-16	8.02791	1.16e-19
TRINITY_DN364_c0_g2	[UP]	80.131	1.17e-18	8.02588	9.95e-22
TRINITY_DN2017_c0_g1	[DOWN]	-4.27479	0.00961789	8.01745	0.000168
TRINITY_DN8763_c0_g1	[UP]	216.904	1.59e-08	7.99304	5.5e-11
TRINITY_DN42_c0_g1	[UP]	5.20342	0.0131432	7.98025	0.000243
TRINITY_DN11185_c0_g1	[DOWN]	-3.23388	0.0223337	7.97926	0.000475
TRINITY_DN180_c0_g1	[UP]	6.21454	4.78e-05	7.97499	3.36e-07
TRINITY_DN1033_c1_g1	[DOWN]	-4.08935	0.0197612	7.92759	0.000405
TRINITY_DN67543_c0_g1	[UP]	1285.99	5.74e-27	7.89879	8.68e-31
TRINITY_DN1062_c1_g1	[UP]	179.082	1.17e-14	7.88822	1.67e-17
TRINITY_DN9339_c0_g1	[DOWN]	-5.20612	0.000362	7.88538	3.29e-06
TRINITY_DN507_c0_g2	[UP]	3.93996	0.0033819	7.88368	4.66e-05
TRINITY_DN3671_c0_g1	[UP]	487.961	4.94e-14	7.87855	7.46e-17
TRINITY_DN8950_c1_g2	[UP]	19115.2	1.01e-17	7.87539	9.94e-21
TRINITY_DN5586_c0_g1	[UP]	10.7435	0.00311881	7.87439	4.23e-05
TRINITY_DN1048_c0_g1	[UP]	6.75892	0.00029	7.8732	2.54e-06
TRINITY_DN1181_c0_g1	[UP]	4.91438	0.0372488	7.87313	0.000911
TRINITY_DN1913_c0_g1	[UP]	4222.59	5.38e-33	7.87157	1.74e-37
TRINITY_DN10779_c0_g1	[DOWN]	-5.53271	6.88e-05	7.85727	5.02e-07
TRINITY_DN1265_c0_g1	[UP]	38.8976	2.05e-10	7.84406	4.94e-13
TRINITY_DN5710_c0_g2	[UP]	18625.2	1.71e-17	7.83794	1.77e-20
TRINITY_DN1198_c0_g1	[UP]	9.30133	8.29e-06	7.82468	5.06e-08
TRINITY_DN1575_c0_g1	[DOWN]	-3.33144	0.0269685	7.82279	0.000599
TRINITY_DN4863_c1_g1	[DOWN]	-3.78134	0.0102986	7.81465	0.000183
TRINITY_DN1980_c0_g2	[UP]	31.3022	2.42e-10	7.80707	5.94e-13
TRINITY_DN1307_c1_g2	[DOWN]	-3.44328	0.0278821	7.80557	0.000628
TRINITY_DN3527_c0_g1	[UP]	49.2414	3.29e-09	7.80538	1.01e-11
TRINITY_DN2216_c0_g3	[UP]	1547.43	2.49e-15	7.7965	3.25e-18
TRINITY_DN315_c0_g1	[UP]	4.92657	0.00976114	7.79462	0.000172
TRINITY_DN705_c0_g1	[UP]	3.0788	0.035568	7.78244	0.000859
TRINITY_DN4191_c0_g1	[UP]	23.1647	4.09e-11	7.77423	8.82e-14
TRINITY_DN74_c0_g1	[UP]	8.02633	2.09e-05	7.77155	1.37e-07
TRINITY_DN569_c1_g1	[UP]	4.36952	0.0179818	7.75635	0.000358
TRINITY_DN1116_c0_g2	[UP]	3.26864	0.0164514	7.75498	0.000319
TRINITY_DN818_c0_g1	[UP]	3.44282	0.0210294	7.75492	0.00044
TRINITY_DN123_c0_g1	[UP]	10.1838	8.72e-05	7.74851	6.58e-07
TRINITY_DN2883_c0_g3	[UP]	48.865	7.65e-15	7.72321	1.07e-17
TRINITY_DN1919_c1_g1	[UP]	3.46186	0.0104175	7.72052	0.000186
TRINITY_DN2550_c0_g1	[UP]	278.242	7.81e-19	7.71879	6.32e-22
TRINITY_DN4465_c1_g2	[UP]	20.4436	1.69e-09	7.71857	4.83e-12
TRINITY_DN520_c0_g3	[UP]	3.79611	0.00759635	7.70751	0.000126
TRINITY_DN86_c0_g2	[UP]	13.7496	5.24e-09	7.70053	1.64e-11
TRINITY_DN296_c0_g1	[UP]	5.22542	0.00154306	7.6971	1.81e-05
TRINITY_DN1171_c0_g1	[UP]	12.6126	5.35e-07	7.68317	2.49e-09
TRINITY_DN6404_c0_g2	[UP]	220.406	3.44e-18	7.68198	3.08e-21
TRINITY_DN7151_c0_g2	[UP]	3677.88	1.1e-22	7.67419	4.77e-26
TRINITY_DN847_c0_g1	[UP]	30.4671	2.53e-10	7.67412	6.26e-13
TRINITY_DN258_c0_g1	[UP]	13.1559	2.55e-08	7.6469	9.2e-11
TRINITY_DN20488_c0_g1	[UP]	368.41	7.94e-18	7.62406	7.54e-21
TRINITY_DN646_c0_g1	[UP]	9.89004	0.000344	7.62118	3.11e-06
TRINITY_DN275_c0_g1	[UP]	8.33642	7.49e-05	7.62085	5.54e-07
TRINITY_DN1352_c0_g1	[DOWN]	-5.40328	0.00023	7.59391	1.92e-06
TRINITY_DN3264_c0_g2	[UP]	47.7944	4.86e-10	7.58357	1.26e-12
TRINITY_DN3839_c0_g1	[UP]	44.4596	2.55e-08	7.58106	9.2e-11
TRINITY_DN2213_c0_g1	[DOWN]	-3.46884	0.028547	7.56835	0.000646
TRINITY_DN6245_c0_g2	[DOWN]	-4.4203	0.000976	7.56678	1.06e-05
TRINITY_DN776_c1_g1	[DOWN]	-8.32496	1.15e-06	7.5615	5.74e-09
TRINITY_DN230_c0_g1	[UP]	3.21264	0.0242602	7.56033	0.000526
TRINITY_DN6794_c0_g1	[UP]	3.25506	0.0204201	7.55298	0.000422
TRINITY_DN8182_c0_g1	[UP]	1349.85	1.38e-13	7.55144	2.2e-16
TRINITY_DN177_c0_g1	[UP]	3.1278	0.0486757	7.539	0.00131076
TRINITY_DN744_c0_g1	[DOWN]	-5.01755	0.00173092	7.53446	2.09e-05
TRINITY_DN863_c0_g1	[UP]	15.3016	2.13e-07	7.50737	9.36e-10
TRINITY_DN3998_c0_g1	[UP]	7.83505	0.00132818	7.50632	1.53e-05
TRINITY_DN1289_c0_g1	[DOWN]	-2.99061	0.0347397	7.50361	0.000831
TRINITY_DN37_c0_g4	[UP]	147.845	5.13e-16	7.50231	6.37e-19
TRINITY_DN2802_c0_g2	[DOWN]	-3.79931	0.00567771	7.4984	8.75e-05
TRINITY_DN6482_c0_g1	[DOWN]	-3.25708	0.0176153	7.49445	0.000348
TRINITY_DN2718_c0_g2	[DOWN]	-4.15798	0.0298452	7.49435	0.000681
TRINITY_DN1462_c0_g1	[DOWN]	-4.12707	0.00507778	7.48706	7.64e-05
TRINITY_DN2248_c0_g2	[DOWN]	-3.87956	0.0232177	7.47885	0.000498
TRINITY_DN3831_c0_g1	[UP]	34.4162	8.92e-06	7.45662	5.46e-08
TRINITY_DN2087_c1_g1	[UP]	15.2796	8.06e-10	7.44479	2.16e-12
TRINITY_DN10086_c0_g1	[UP]	4.69297	0.00203132	7.44286	2.53e-05
TRINITY_DN75_c0_g3	[UP]	7.3901	1.52e-05	7.44022	9.74e-08
TRINITY_DN759_c0_g3	[UP]	27.2498	6.5e-08	7.43766	2.52e-10
TRINITY_DN5541_c0_g3	[UP]	48.2268	2.55e-08	7.43612	9.15e-11
TRINITY_DN2015_c0_g1	[UP]	14066.3	1.08e-16	7.43313	1.27e-19
TRINITY_DN5331_c0_g1	[UP]	3.62087	0.0331557	7.43127	0.000781
TRINITY_DN946_c0_g2	[UP]	3.27436	0.017045	7.42172	0.000335
TRINITY_DN8070_c0_g1	[UP]	3.04123	0.0308068	7.39016	0.000708
TRINITY_DN648_c0_g1	[UP]	3.54575	0.019071	7.38992	0.000385
TRINITY_DN5020_c0_g1	[UP]	16.1369	3.91e-08	7.37412	1.46e-10
TRINITY_DN2873_c1_g1	[UP]	6.46265	0.000708	7.37406	7.23e-06
TRINITY_DN374_c0_g1	[DOWN]	-5.41621	0.000175	7.37375	1.43e-06
TRINITY_DN2644_c1_g2	[UP]	13416.4	2.76e-28	7.36558	3.57e-32
TRINITY_DN854_c0_g1	[UP]	11.0764	4.59e-06	7.35682	2.61e-08
TRINITY_DN7190_c0_g1	[DOWN]	-3.16222	0.0210294	7.35459	0.00044
TRINITY_DN1097_c0_g1	[DOWN]	-4.56111	0.00158883	7.34517	1.88e-05
TRINITY_DN1450_c0_g1	[DOWN]	-4.39687	0.0481828	7.34079	0.00129073
TRINITY_DN9679_c0_g1	[UP]	53.7381	4.93e-15	7.33965	6.66e-18
TRINITY_DN601_c0_g2	[UP]	3.52659	0.0179818	7.32944	0.000358
TRINITY_DN3741_c2_g1	[UP]	13087.9	4.97e-19	7.32933	3.91e-22
TRINITY_DN1062_c1_g2	[DOWN]	-3.46051	0.0117827	7.32715	0.000214
TRINITY_DN665_c0_g1	[UP]	12.7986	9.3e-07	7.31555	4.53e-09
TRINITY_DN936_c0_g2	[UP]	28.6063	6.5e-08	7.31508	2.53e-10
TRINITY_DN3360_c0_g1	[UP]	8.52126	6.77e-06	7.31488	4.06e-08
TRINITY_DN1181_c0_g2	[UP]	225.912	9.61e-13	7.31368	1.75e-15
TRINITY_DN4855_c0_g1	[UP]	11.6721	1.23e-06	7.30815	6.16e-09
TRINITY_DN10855_c0_g1	[DOWN]	-3.04568	0.040176	7.30376	0.00101061
TRINITY_DN1409_c0_g2	[UP]	1580.53	4.75e-26	7.29051	8.72e-30
TRINITY_DN224_c0_g2	[UP]	3.27306	0.0300651	7.2889	0.000688
TRINITY_DN8767_c0_g1	[DOWN]	-3.19175	0.026268	7.27669	0.00058
TRINITY_DN7755_c0_g2	[DOWN]	-3.89002	0.0144571	7.27204	0.000274
TRINITY_DN100_c1_g1	[UP]	11.6066	0.000253	7.27163	2.17e-06
TRINITY_DN4500_c0_g1	[UP]	2771.17	1.2e-28	7.26494	1.42e-32
TRINITY_DN1023_c0_g2	[UP]	12.4119	1.93e-06	7.26021	1e-08
TRINITY_DN588_c0_g1	[UP]	23.1477	6.17e-14	7.25923	9.39e-17
TRINITY_DN1919_c0_g2	[UP]	4.47187	0.0208287	7.25817	0.000433
TRINITY_DN8383_c0_g1	[UP]	679.149	2.03e-18	7.25692	1.77e-21
TRINITY_DN1021_c0_g1	[UP]	3.5216	0.0450156	7.23382	0.00117863
TRINITY_DN3493_c0_g1	[UP]	18.8144	9.82e-06	7.2333	6.05e-08
TRINITY_DN1588_c0_g1	[DOWN]	-2.90924	0.0418429	7.22682	0.00106999
TRINITY_DN1951_c0_g5	[UP]	2686.96	3.05e-21	7.22177	1.74e-24
TRINITY_DN1204_c0_g1	[DOWN]	-3.92028	0.00390071	7.21875	5.52e-05
TRINITY_DN667_c0_g1	[UP]	4.49315	0.00704402	7.2148	0.000115
TRINITY_DN15042_c0_g1	[DOWN]	-3.66121	0.0300962	7.20956	0.000689
TRINITY_DN332_c0_g1	[UP]	9.11135	4.95e-06	7.20462	2.9e-08
TRINITY_DN3529_c0_g2	[DOWN]	-4.55367	0.000707	7.20446	7.21e-06
TRINITY_DN8360_c0_g1	[UP]	655.441	8.58e-10	7.19847	2.31e-12
TRINITY_DN735_c0_g1	[DOWN]	-3.68675	0.00772643	7.1904	0.000129
TRINITY_DN2060_c1_g1	[UP]	6.20332	1.24e-05	7.18017	7.82e-08
TRINITY_DN893_c0_g1	[UP]	4.65357	0.00560982	7.1789	8.6e-05
TRINITY_DN11764_c0_g1	[UP]	1442.1	2.92e-13	7.16584	4.89e-16
TRINITY_DN556_c0_g2	[UP]	4.88421	0.00298333	7.16327	4.01e-05
TRINITY_DN1522_c0_g1	[DOWN]	-3.43084	0.0114036	7.15937	0.000206
TRINITY_DN2352_c0_g1	[DOWN]	-3.46487	0.00835803	7.1559	0.000141
TRINITY_DN605_c0_g1	[UP]	4.71761	0.00172276	7.15241	2.08e-05
TRINITY_DN6363_c0_g1	[UP]	42.4454	4.42e-12	7.15089	8.49e-15
TRINITY_DN1727_c0_g2	[UP]	13.1456	1.43e-08	7.15047	4.88e-11
TRINITY_DN1328_c0_g1	[UP]	4.42147	0.000822	7.14362	8.64e-06
TRINITY_DN153_c0_g1	[UP]	15.2834	4.98e-11	7.13909	1.08e-13
TRINITY_DN359_c0_g1	[UP]	19.5911	2.9e-08	7.13687	1.06e-10
TRINITY_DN2399_c0_g1	[DOWN]	-3.19914	0.0188183	7.13509	0.000379
TRINITY_DN1087_c0_g2	[UP]	11434.8	5.34e-10	7.13404	1.39e-12
TRINITY_DN12_c0_g1	[UP]	8.38597	1.05e-05	7.12665	6.47e-08
TRINITY_DN906_c0_g1	[UP]	10.2374	1.42e-08	7.1263	4.82e-11
TRINITY_DN8579_c0_g2	[UP]	4.77328	0.000759	7.11737	7.87e-06
TRINITY_DN13676_c0_g2	[UP]	3.3986	0.0135381	7.11196	0.000251
TRINITY_DN32072_c0_g1	[UP]	11.6234	1.35e-09	7.10919	3.8e-12
TRINITY_DN194_c0_g1	[UP]	14.3527	7.57e-09	7.1087	2.46e-11
TRINITY_DN3179_c0_g1	[DOWN]	-3.46004	0.0185039	7.10775	0.000371
TRINITY_DN2034_c1_g1	[DOWN]	-3.51404	0.0159192	7.09562	0.000308
TRINITY_DN19_c0_g1	[DOWN]	-3.39398	0.0327096	7.09049	0.000766
TRINITY_DN772_c0_g1	[UP]	8.7637	2.67e-05	7.08551	1.77e-07
TRINITY_DN1449_c0_g2	[UP]	11034	1.25e-14	7.08297	1.79e-17
TRINITY_DN2286_c0_g1	[UP]	5.3125	0.000265	7.07832	2.29e-06
TRINITY_DN2747_c2_g1	[UP]	3.24542	0.0234053	7.0737	0.000502
TRINITY_DN18461_c0_g1	[DOWN]	-3.74277	0.00504283	7.06963	7.58e-05
TRINITY_DN1241_c0_g2	[UP]	3.2715	0.0271178	7.0676	0.000605
TRINITY_DN2552_c0_g1	[DOWN]	-7.67716	0.000169	7.06653	1.37e-06
TRINITY_DN1682_c0_g2	[UP]	10800.7	1.52e-14	7.05216	2.22e-17
TRINITY_DN12456_c0_g1	[UP]	43.294	1.18e-13	7.0326	1.85e-16
TRINITY_DN6380_c0_g3	[UP]	182.283	4.11e-24	7.02586	1.52e-27
TRINITY_DN725_c0_g1	[UP]	12.836	3.53e-09	7.02049	1.09e-11
TRINITY_DN1468_c0_g2	[UP]	47.0392	3.51e-10	7	8.85e-13
TRINITY_DN10030_c0_g1	[DOWN]	-6.32643	0.00473641	6.99597	6.99e-05
TRINITY_DN633_c0_g1	[UP]	3.95784	0.00533724	6.99509	8.08e-05
TRINITY_DN784_c0_g1	[UP]	11.4342	2.42e-06	6.99172	1.29e-08
TRINITY_DN200_c0_g1	[UP]	5.14769	0.00223808	6.99105	2.84e-05
TRINITY_DN2831_c0_g1	[DOWN]	-2.96382	0.0436469	6.98458	0.00112494
TRINITY_DN3675_c0_g3	[UP]	466.379	1.05e-16	6.98184	1.22e-19
TRINITY_DN12091_c1_g3	[DOWN]	-4.43907	0.01181	6.97549	0.000215
TRINITY_DN2883_c0_g1	[UP]	3.9508	0.00844772	6.97432	0.000143
TRINITY_DN262_c1_g1	[UP]	15.1388	9.97e-08	6.97178	4.05e-10
TRINITY_DN530_c0_g1	[UP]	4.76435	0.00335838	6.96963	4.63e-05
TRINITY_DN10572_c0_g1	[UP]	8.79768	3.17e-06	6.95723	1.71e-08
TRINITY_DN948_c1_g1	[UP]	11.5569	1.73e-06	6.9565	8.85e-09
TRINITY_DN15217_c0_g2	[UP]	3.89374	0.00246275	6.95633	3.18e-05
TRINITY_DN177_c1_g1	[UP]	3.17476	0.0418562	6.94598	0.0010711
TRINITY_DN3950_c0_g1	[DOWN]	-4.68309	0.00198212	6.94144	2.46e-05
TRINITY_DN5761_c0_g3	[UP]	21.6653	6.76e-14	6.93462	1.04e-16
TRINITY_DN6611_c0_g1	[UP]	15.339	9.74e-06	6.93241	5.99e-08
TRINITY_DN164_c0_g1	[UP]	15.2915	2.86e-05	6.93037	1.92e-07
TRINITY_DN505_c0_g1	[UP]	3.52806	0.0281357	6.91404	0.000636
TRINITY_DN3013_c0_g1	[DOWN]	-4.3156	0.00403239	6.90654	5.73e-05
TRINITY_DN5883_c0_g1	[UP]	18.319	1.17e-07	6.90392	4.85e-10
TRINITY_DN1924_c0_g3	[UP]	7.00774	4.14e-06	6.89908	2.32e-08
TRINITY_DN4034_c0_g2	[UP]	9684.04	1.38e-25	6.89576	2.98e-29
TRINITY_DN3028_c0_g3	[UP]	4.14763	0.00211729	6.89077	2.65e-05
TRINITY_DN1579_c0_g1	[DOWN]	-3.42002	0.0106776	6.88501	0.000191
TRINITY_DN388_c0_g1	[UP]	3.93231	0.00245041	6.88452	3.16e-05
TRINITY_DN1896_c0_g1	[DOWN]	-8.20711	0.00112317	6.87719	1.25e-05
TRINITY_DN32_c0_g2	[UP]	7.41553	2.81e-05	6.87625	1.88e-07
TRINITY_DN15260_c0_g1	[DOWN]	-4.56824	0.00545166	6.87558	8.33e-05
TRINITY_DN206_c0_g1	[UP]	6.67952	0.000299	6.86669	2.63e-06
TRINITY_DN1344_c0_g2	[UP]	9457.76	8.75e-13	6.86061	1.58e-15
TRINITY_DN4397_c0_g1	[UP]	10.4508	1.14e-06	6.85661	5.64e-09
TRINITY_DN3304_c0_g1	[UP]	3.95302	0.00594622	6.85644	9.33e-05
TRINITY_DN431_c0_g1	[UP]	4.29281	0.00782564	6.85591	0.000131
TRINITY_DN2634_c0_g3	[DOWN]	-5.16124	0.000589	6.8436	5.84e-06
TRINITY_DN685_c0_g1	[DOWN]	-4.2408	0.00110005	6.84162	1.21e-05
TRINITY_DN612_c0_g1	[UP]	5.62013	0.000929	6.84015	9.97e-06
TRINITY_DN6038_c0_g2	[UP]	4.96274	0.00119759	6.83698	1.35e-05
TRINITY_DN523_c0_g1	[UP]	53.4783	3.05e-09	6.83624	9.26e-12
TRINITY_DN10169_c0_g1	[UP]	3.94443	0.00323143	6.8297	4.41e-05
TRINITY_DN3248_c0_g1	[UP]	4.61694	0.00304835	6.82591	4.11e-05
TRINITY_DN149_c1_g1	[UP]	6.9176	6.75e-05	6.82065	4.92e-07
TRINITY_DN2087_c2_g1	[DOWN]	-6.98432	0.000257	6.81872	2.21e-06
TRINITY_DN8207_c2_g2	[DOWN]	-3.15341	0.021912	6.81071	0.000464
TRINITY_DN154_c0_g1	[UP]	5.63983	0.00981888	6.80867	0.000173
TRINITY_DN757_c1_g1	[DOWN]	-3.53258	0.0165516	6.80189	0.000322
TRINITY_DN506_c0_g1	[UP]	12.349	7.96e-05	6.7945	5.92e-07
TRINITY_DN5012_c0_g2	[UP]	11.9512	7.54e-09	6.79191	2.44e-11
TRINITY_DN3062_c0_g1	[DOWN]	-4.09789	0.00381091	6.78179	5.37e-05
TRINITY_DN11122_c0_g1	[DOWN]	-3.0955	0.0331557	6.77933	0.000782
TRINITY_DN6116_c0_g2	[DOWN]	-3.73726	0.0148797	6.77654	0.000284
TRINITY_DN1053_c0_g3	[UP]	6.55497	4.35e-05	6.77104	3.04e-07
TRINITY_DN4674_c0_g2	[UP]	3.65559	0.00525377	6.76869	7.93e-05
TRINITY_DN11515_c0_g1	[UP]	4.39852	0.00105638	6.75768	1.16e-05
TRINITY_DN722_c0_g2	[UP]	3.18792	0.0254846	6.75433	0.000558
TRINITY_DN2069_c0_g2	[UP]	4.68555	0.0125856	6.7496	0.000231
TRINITY_DN6470_c0_g1	[UP]	1084.76	2.43e-10	6.73743	5.97e-13
TRINITY_DN278_c0_g1	[UP]	3.27933	0.0155793	6.73529	0.0003
TRINITY_DN329_c1_g2	[UP]	1915.69	3.4e-17	6.73518	3.63e-20
TRINITY_DN2340_c0_g1	[UP]	7.05888	0.000214	6.71941	1.77e-06
TRINITY_DN756_c0_g1	[UP]	24.9917	3.31e-11	6.71072	7.04e-14
TRINITY_DN196_c1_g1	[UP]	4.58929	0.00146068	6.7094	1.7e-05
TRINITY_DN19233_c0_g1	[UP]	1900.72	5.61e-18	6.70833	5.27e-21
TRINITY_DN9912_c0_g1	[UP]	1886.72	1.53e-24	6.70041	4.95e-28
TRINITY_DN5159_c0_g1	[UP]	8449.18	6.54e-11	6.69787	1.45e-13
TRINITY_DN509_c1_g1	[UP]	5.19316	0.000547	6.68637	5.33e-06
TRINITY_DN2294_c0_g2	[UP]	735.707	4.89e-20	6.68596	3.48e-23
TRINITY_DN101_c0_g2	[DOWN]	-3.41461	0.00975348	6.6847	0.000171
TRINITY_DN2466_c0_g1	[UP]	3.20012	0.0313447	6.68253	0.000726
TRINITY_DN3342_c0_g1	[DOWN]	-5.60783	3.25e-05	6.67725	2.21e-07
TRINITY_DN1749_c0_g1	[DOWN]	-8.02879	1.49e-06	6.67563	7.6e-09
TRINITY_DN1509_c0_g1	[UP]	10.0838	5.27e-08	6.66673	2.01e-10
TRINITY_DN2630_c0_g1	[UP]	5.89471	0.00139813	6.66585	1.62e-05
TRINITY_DN10306_c0_g1	[UP]	722.132	1.94e-16	6.65602	2.32e-19
TRINITY_DN18290_c0_g1	[DOWN]	-3.22464	0.0188307	6.65426	0.000379
TRINITY_DN1478_c0_g1	[UP]	34.4538	1.44e-11	6.65264	2.96e-14
TRINITY_DN241_c0_g2	[UP]	14.1194	4.94e-08	6.6502	1.87e-10
TRINITY_DN2273_c0_g1	[UP]	7.86653	3.02e-05	6.64826	2.03e-07
TRINITY_DN274_c0_g1	[DOWN]	-3.78835	0.00594622	6.64356	9.34e-05
TRINITY_DN575_c0_g2	[UP]	3.75142	0.0139488	6.64208	0.000261
TRINITY_DN32340_c0_g3	[UP]	8103.46	1.93e-13	6.63795	3.16e-16
TRINITY_DN1603_c0_g1	[DOWN]	-4.3086	0.00381703	6.6363	5.38e-05
TRINITY_DN525_c0_g1	[UP]	7.02343	3.85e-06	6.63341	2.12e-08
TRINITY_DN349_c1_g2	[DOWN]	-3.24574	0.0223337	6.62996	0.000476
TRINITY_DN475_c0_g1	[UP]	4.3037	0.000924	6.62567	9.88e-06
TRINITY_DN4102_c0_g1	[UP]	8.21976	3.97e-05	6.61102	2.74e-07
TRINITY_DN156_c0_g1	[DOWN]	-3.71467	0.011326	6.60879	0.000205
TRINITY_DN793_c0_g1	[UP]	4.95165	0.00174375	6.60753	2.11e-05
TRINITY_DN4742_c1_g3	[DOWN]	-7.11694	1.79e-06	6.60584	9.22e-09
TRINITY_DN569_c2_g1	[DOWN]	-6.42616	0.000843	6.60493	8.92e-06
TRINITY_DN204_c0_g1	[UP]	12.9528	4.16e-10	6.60198	1.06e-12
TRINITY_DN9525_c0_g1	[UP]	1740.43	6.58e-17	6.59695	7.25e-20
TRINITY_DN834_c0_g1	[UP]	5.42027	0.000149	6.59528	1.19e-06
TRINITY_DN1403_c0_g2	[UP]	3.33119	0.0239875	6.59283	0.000518
TRINITY_DN1236_c0_g1	[UP]	3.01115	0.0430378	6.59234	0.00110599
TRINITY_DN9299_c0_g3	[UP]	7.42004	1.16e-06	6.59229	5.77e-09
TRINITY_DN294_c0_g1	[DOWN]	-3.16213	0.032947	6.58979	0.000774
TRINITY_DN9155_c0_g2	[DOWN]	-4.38013	0.00871599	6.58786	0.000149
TRINITY_DN10517_c0_g1	[DOWN]	-4.53654	0.00161907	6.58744	1.92e-05
TRINITY_DN2475_c0_g2	[UP]	228.357	0.0374366	6.5864	0.000917
TRINITY_DN2829_c0_g2	[DOWN]	-3.7481	0.0488366	6.58281	0.00131773
TRINITY_DN2899_c0_g1	[UP]	19.2552	2.41e-13	6.57701	4.01e-16
TRINITY_DN1457_c0_g1	[UP]	2.89953	0.0446907	6.5768	0.00116583
TRINITY_DN11764_c0_g2	[UP]	516.384	1.44e-13	6.57581	2.33e-16
TRINITY_DN609_c0_g1	[DOWN]	-3.70073	0.00538941	6.56714	8.21e-05
TRINITY_DN1026_c0_g1	[UP]	39.0252	7.91e-13	6.56443	1.41e-15
TRINITY_DN575_c0_g1	[UP]	7.4128	0.000378	6.56006	3.45e-06
TRINITY_DN787_c0_g1	[UP]	4.33133	0.00301114	6.55521	4.05e-05
TRINITY_DN3893_c0_g1	[DOWN]	-7.07316	1.45e-05	6.5517	9.21e-08
TRINITY_DN4626_c0_g1	[DOWN]	-2.97196	0.0384181	6.53931	0.000953
TRINITY_DN2574_c0_g1	[UP]	7524.14	7.54e-11	6.53074	1.68e-13
TRINITY_DN2913_c0_g1	[DOWN]	-3.18471	0.0256745	6.52738	0.000563
TRINITY_DN455_c0_g1	[DOWN]	-3.76922	0.0182251	6.52068	0.000364
TRINITY_DN586_c0_g2	[UP]	4.28002	0.00289632	6.51383	3.88e-05
TRINITY_DN1518_c0_g1	[UP]	3.35305	0.0402919	6.51056	0.00101411
TRINITY_DN23569_c0_g1	[UP]	7406.01	7.66e-16	6.50856	9.76e-19
TRINITY_DN8619_c0_g1	[DOWN]	-3.20376	0.0261302	6.50762	0.000576
TRINITY_DN1107_c0_g1	[UP]	3.18974	0.0202787	6.49278	0.000419
TRINITY_DN1922_c0_g1	[UP]	3.14552	0.0238298	6.48812	0.000513
TRINITY_DN8868_c0_g1	[DOWN]	-5.0599	0.000126	6.47952	9.87e-07
TRINITY_DN2774_c1_g1	[DOWN]	-4.92488	0.000582	6.47759	5.73e-06
TRINITY_DN4956_c0_g2	[UP]	62.4728	3.38e-11	6.47297	7.22e-14
TRINITY_DN7823_c0_g1	[DOWN]	-3.33469	0.0159915	6.46921	0.000309
TRINITY_DN12260_c0_g1	[UP]	17.1949	5.94e-09	6.46505	1.89e-11
TRINITY_DN87104_c0_g1	[UP]	4.4621	0.00218226	6.45423	2.75e-05
TRINITY_DN6329_c0_g1	[UP]	14.9259	8.82e-08	6.45362	3.56e-10
TRINITY_DN1015_c0_g1	[UP]	143.57	7.19e-08	6.45004	2.82e-10
TRINITY_DN3235_c0_g4	[DOWN]	-3.46221	0.00745929	6.44763	0.000123
TRINITY_DN804_c0_g1	[UP]	6.01829	6.24e-05	6.44481	4.52e-07
TRINITY_DN1254_c0_g1	[UP]	8.43984	4.71e-06	6.44396	2.71e-08
TRINITY_DN1186_c0_g1	[UP]	4.07932	0.00538451	6.44176	8.18e-05
TRINITY_DN915_c0_g1	[DOWN]	-4.55497	0.00215174	6.44023	2.7e-05
TRINITY_DN590_c0_g1	[DOWN]	-6.07116	0.000997	6.43955	1.09e-05
TRINITY_DN151_c0_g1	[UP]	16.9842	3.01e-08	6.42838	1.11e-10
TRINITY_DN50_c0_g1	[UP]	12.4332	3.45e-07	6.42172	1.58e-09
TRINITY_DN5975_c0_g1	[DOWN]	-3.57601	0.0204759	6.41911	0.000424
TRINITY_DN2419_c0_g1	[DOWN]	-3.78354	0.00332673	6.41765	4.57e-05
TRINITY_DN1840_c0_g1	[DOWN]	-3.83182	0.00266023	6.4159	3.48e-05
TRINITY_DN3646_c0_g1	[DOWN]	-4.5068	0.00447771	6.41309	6.52e-05
TRINITY_DN458_c0_g1	[DOWN]	-2.87711	0.0395518	6.41285	0.000988
TRINITY_DN2475_c0_g3	[UP]	854.862	1.67e-12	6.41192	3.17e-15
TRINITY_DN8767_c1_g1	[DOWN]	-4.50727	0.00249871	6.40311	3.23e-05
TRINITY_DN264_c0_g1	[UP]	4.09452	0.00127275	6.37814	1.45e-05
TRINITY_DN361_c0_g1	[UP]	3.97416	0.0211657	6.37604	0.000445
TRINITY_DN631_c0_g1	[UP]	3.74371	0.00961819	6.37567	0.000168
TRINITY_DN1033_c0_g1	[UP]	5.74625	0.000584	6.37106	5.77e-06
TRINITY_DN2111_c0_g1	[UP]	3.80244	0.00592784	6.36697	9.29e-05
TRINITY_DN812_c0_g1	[UP]	4.03072	0.00167111	6.36275	2e-05
TRINITY_DN2041_c1_g1	[UP]	6.30627	0.000149	6.36236	1.2e-06
TRINITY_DN267_c0_g2	[DOWN]	-6.87627	8.66e-05	6.35746	6.52e-07
TRINITY_DN45_c0_g1	[UP]	3.78209	0.00608348	6.35485	9.65e-05
TRINITY_DN1080_c0_g1	[UP]	10.1473	1.61e-08	6.35263	5.59e-11
TRINITY_DN2985_c0_g1	[UP]	4.84734	0.00377722	6.34598	5.31e-05
TRINITY_DN12678_c0_g2	[UP]	2.89994	0.0420669	6.34214	0.00107741
TRINITY_DN335_c0_g2	[UP]	3.86486	0.00491795	6.34041	7.34e-05
TRINITY_DN849_c1_g1	[UP]	4.37557	0.00113191	6.3384	1.26e-05
TRINITY_DN1682_c0_g4	[UP]	6540.72	2.35e-15	6.32955	3.04e-18
TRINITY_DN7828_c0_g2	[UP]	3.87268	0.00583736	6.31973	9.08e-05
TRINITY_DN538_c1_g1	[UP]	4.84201	0.000311	6.3074	2.76e-06
TRINITY_DN2780_c0_g3	[DOWN]	-7.00069	0.000141	6.30601	1.12e-06
TRINITY_DN2224_c0_g1	[UP]	2.93333	0.039077	6.30391	0.000974
TRINITY_DN2374_c0_g1	[DOWN]	-4.0897	0.00326452	6.3031	4.47e-05
TRINITY_DN13117_c0_g2	[UP]	196.971	3.33e-14	6.30249	4.96e-17
TRINITY_DN1126_c0_g1	[DOWN]	-7.52518	1.39e-06	6.30165	7.06e-09
TRINITY_DN7855_c0_g2	[UP]	4.53429	0.00108101	6.30033	1.19e-05
TRINITY_DN2458_c0_g1	[UP]	10.2319	4.89e-07	6.29663	2.27e-09
TRINITY_DN1607_c0_g2	[UP]	7.5101	3.36e-06	6.29545	1.82e-08
TRINITY_DN2052_c0_g1	[DOWN]	-2.84504	0.0408378	6.29413	0.00103397
TRINITY_DN4374_c0_g1	[UP]	3.83462	0.00303694	6.28811	4.09e-05
TRINITY_DN3840_c0_g1	[DOWN]	-4.44599	0.000968	6.28494	1.05e-05
TRINITY_DN317_c0_g1	[UP]	1410.44	4.33e-19	6.27993	3.36e-22
TRINITY_DN1360_c0_g1	[UP]	4.75917	0.00208112	6.2747	2.59e-05
TRINITY_DN89_c1_g1	[UP]	1389.47	6.24e-24	6.2711	2.42e-27
TRINITY_DN48407_c0_g1	[UP]	5.34661	0.00317323	6.2699	4.31e-05
TRINITY_DN786_c0_g1	[UP]	4.00824	0.00472869	6.26687	6.97e-05
TRINITY_DN2058_c0_g1	[UP]	3.49637	0.0116238	6.26608	0.000211
TRINITY_DN24_c0_g1	[UP]	35.6308	2.32e-09	6.26436	6.89e-12
TRINITY_DN2583_c0_g1	[DOWN]	-3.03843	0.0278795	6.25297	0.000628
TRINITY_DN5880_c0_g1	[UP]	13.7793	1.37e-07	6.25201	5.77e-10
TRINITY_DN241_c1_g1	[DOWN]	-4.46021	0.00495826	6.25078	7.42e-05
TRINITY_DN375_c0_g1	[UP]	48.2276	4.32e-09	6.25064	1.34e-11
TRINITY_DN3956_c0_g1	[DOWN]	-3.24412	0.0214677	6.24785	0.000453
TRINITY_DN4956_c0_g4	[UP]	529.928	2.05e-25	6.23521	4.65e-29
TRINITY_DN661_c0_g2	[UP]	4.41128	0.0115021	6.23212	0.000208
TRINITY_DN22746_c0_g1	[DOWN]	-3.97281	0.00549571	6.22915	8.41e-05
TRINITY_DN656_c0_g1	[UP]	4.28933	0.00450323	6.22184	6.57e-05
TRINITY_DN447_c0_g1	[DOWN]	-4.95818	0.00377722	6.21873	5.3e-05
TRINITY_DN894_c0_g1	[UP]	5.45004	0.00234095	6.21583	2.99e-05
TRINITY_DN897_c0_g1	[UP]	5.66487	9.61e-05	6.21305	7.35e-07
TRINITY_DN1056_c1_g1	[UP]	9.91326	3.97e-06	6.21229	2.2e-08
TRINITY_DN3937_c0_g2	[UP]	4.8923	0.00112498	6.21222	1.25e-05
TRINITY_DN4898_c1_g1	[UP]	3.34236	0.0214905	6.21126	0.000454
TRINITY_DN1401_c0_g1	[UP]	2.89369	0.0383349	6.20027	0.00095
TRINITY_DN1495_c0_g1	[UP]	23.3073	1.76e-07	6.1974	7.57e-10
TRINITY_DN597_c0_g2	[UP]	14.3864	0.000851	6.19723	9.03e-06
TRINITY_DN156_c0_g2	[UP]	9.4434	1.83e-08	6.1948	6.45e-11
TRINITY_DN2194_c0_g1	[UP]	8.59885	2.95e-05	6.18972	1.98e-07
TRINITY_DN681_c1_g2	[UP]	45.9864	7.25e-07	6.1842	3.45e-09
TRINITY_DN736_c1_g1	[UP]	3.66552	0.00581658	6.17857	9.02e-05
TRINITY_DN1992_c0_g2	[DOWN]	-2.9899	0.0329083	6.17756	0.000773
TRINITY_DN3948_c0_g2	[UP]	5.23849	0.00235018	6.17569	3e-05
TRINITY_DN1518_c1_g4	[UP]	4.75605	0.000454	6.16523	4.29e-06
TRINITY_DN39_c0_g1	[UP]	9.573	3.36e-06	6.16106	1.84e-08
TRINITY_DN3457_c0_g1	[DOWN]	-3.45287	0.00753174	6.15931	0.000124
TRINITY_DN2475_c0_g1	[UP]	5775.61	4.07e-15	6.15037	5.44e-18
TRINITY_DN1934_c0_g1	[UP]	11.466	3.03e-06	6.14576	1.62e-08
TRINITY_DN6215_c0_g1	[DOWN]	-3.05039	0.0473103	6.14406	0.00126429
TRINITY_DN14577_c0_g1	[UP]	7.14631	8.21e-05	6.14287	6.13e-07
TRINITY_DN77449_c0_g1	[DOWN]	-8.26018	0.0313705	6.13284	0.000727
TRINITY_DN1001_c0_g1	[UP]	4.11028	0.00492226	6.13173	7.35e-05
TRINITY_DN1512_c0_g1	[UP]	10.7412	2.78e-07	6.13085	1.24e-09
TRINITY_DN4010_c0_g1	[UP]	5653.67	9.02e-17	6.11991	1.03e-19
TRINITY_DN3792_c0_g1	[UP]	5630.23	9.98e-25	6.11509	2.69e-28
TRINITY_DN21964_c1_g1	[DOWN]	-5.41379	0.0179658	6.1142	0.000357
TRINITY_DN3353_c0_g1	[DOWN]	-4.20377	0.00241619	6.11156	3.1e-05
TRINITY_DN534_c1_g1	[UP]	4.35323	0.00254558	6.09926	3.3e-05
TRINITY_DN10672_c0_g1	[DOWN]	-15.797	0.00601196	6.09552	9.45e-05
TRINITY_DN849_c0_g1	[UP]	5.97963	0.000406	6.092	3.74e-06
TRINITY_DN15702_c0_g3	[DOWN]	-5.45436	0.000137	6.08979	1.09e-06
TRINITY_DN2265_c0_g1	[UP]	3.11377	0.0192983	6.08862	0.000391
TRINITY_DN19736_c1_g1	[DOWN]	-4.63649	0.0165349	6.08786	0.000321
TRINITY_DN10966_c0_g2	[UP]	9.26183	0.000303	6.08126	2.67e-06
TRINITY_DN8791_c0_g1	[DOWN]	-5.60798	0.000602	6.08061	5.99e-06
TRINITY_DN2063_c0_g1	[UP]	3.5962	0.0151139	6.07653	0.000289
TRINITY_DN393_c1_g1	[UP]	3.04745	0.0374589	6.07497	0.000918
TRINITY_DN861_c0_g1	[UP]	3.97726	0.00323431	6.07225	4.42e-05
TRINITY_DN11039_c0_g1	[UP]	1203.17	1.16e-12	6.06673	2.15e-15
TRINITY_DN709_c0_g2	[UP]	17.3239	4.08e-06	6.06544	2.28e-08
TRINITY_DN57713_c1_g1	[UP]	5427.32	1.1e-22	6.06201	4.79e-26
TRINITY_DN6042_c0_g1	[DOWN]	-3.20825	0.014521	6.05657	0.000275
TRINITY_DN4477_c0_g1	[DOWN]	-3.83692	0.00447771	6.05409	6.51e-05
TRINITY_DN7543_c0_g1	[UP]	3.77231	0.00592954	6.05407	9.3e-05
TRINITY_DN3147_c0_g1	[DOWN]	-3.74051	0.00687595	6.0473	0.000111
TRINITY_DN2926_c0_g1	[DOWN]	-3.36114	0.0209651	6.04493	0.000438
TRINITY_DN2127_c0_g1	[UP]	3.25581	0.0466725	6.03042	0.00123983
TRINITY_DN13460_c0_g1	[UP]	3.5419	0.016791	6.02848	0.000328
TRINITY_DN561_c0_g2	[DOWN]	-3.76663	0.00535548	6.02509	8.11e-05
TRINITY_DN2078_c0_g1	[UP]	89.9902	0.000146	6.02403	1.17e-06
TRINITY_DN2508_c0_g1	[UP]	22.1583	1.19e-11	6.02355	2.42e-14
TRINITY_DN2336_c1_g2	[DOWN]	-4.16614	0.00158772	6.0227	1.87e-05
TRINITY_DN214_c0_g1	[DOWN]	-2.89969	0.040176	6.01217	0.0010099
TRINITY_DN266_c0_g1	[UP]	3.98193	0.0254425	6.01209	0.000556
TRINITY_DN2195_c0_g1	[UP]	8.57693	3.31e-07	6.00776	1.51e-09
TRINITY_DN2035_c0_g1	[UP]	3.31951	0.0259842	6.00272	0.000572
TRINITY_DN3748_c0_g1	[DOWN]	-4.65064	0.000361	6.00003	3.27e-06
TRINITY_DN575_c0_g5	[UP]	5189.42	1.27e-17	5.99673	1.29e-20
TRINITY_DN1138_c0_g1	[UP]	5.88395	5.53e-05	5.99257	3.92e-07
TRINITY_DN3154_c0_g1	[DOWN]	-3.13762	0.0314031	5.9917	0.000728
TRINITY_DN1105_c0_g1	[UP]	16.3063	2.08e-08	5.9915	7.4e-11
TRINITY_DN887_c0_g1	[UP]	3.43731	0.0205039	5.99006	0.000425
TRINITY_DN2572_c0_g1	[UP]	17.3686	3.54e-10	5.98963	8.98e-13
TRINITY_DN350_c0_g1	[DOWN]	-2.99844	0.0272132	5.98686	0.000607
TRINITY_DN1675_c0_g1	[UP]	3.28192	0.0281398	5.98542	0.000636
TRINITY_DN234_c0_g1	[UP]	4.84093	0.000229	5.98532	1.91e-06
TRINITY_DN8364_c0_g2	[DOWN]	-4.56911	0.000498	5.98528	4.79e-06
TRINITY_DN509_c0_g1	[UP]	5.29577	0.000462	5.98286	4.38e-06
TRINITY_DN2840_c0_g2	[UP]	5.45078	0.000923	5.98243	9.86e-06
TRINITY_DN13513_c0_g1	[UP]	16.4649	1.05e-07	5.98241	4.29e-10
TRINITY_DN9298_c0_g2	[UP]	3.34633	0.0414608	5.98033	0.00105606
TRINITY_DN205_c0_g1	[UP]	4.0668	0.00215174	5.97938	2.7e-05
TRINITY_DN13648_c0_g1	[UP]	5.49941	0.00539957	5.97408	8.23e-05
TRINITY_DN13297_c0_g1	[DOWN]	-3.06437	0.0268309	5.95853	0.000595
TRINITY_DN5355_c0_g1	[DOWN]	-3.27769	0.0196505	5.958	0.000402
TRINITY_DN2589_c0_g1	[UP]	5.29383	0.000302	5.95677	2.65e-06
TRINITY_DN5457_c0_g2	[UP]	116.359	2.37e-05	5.95619	1.56e-07
TRINITY_DN288_c0_g2	[UP]	5.38674	5.64e-05	5.94524	4.02e-07
TRINITY_DN1661_c0_g1	[DOWN]	-4.76942	0.000519	5.94497	5.03e-06
TRINITY_DN75_c0_g1	[UP]	8.70908	2.24e-06	5.93911	1.19e-08
TRINITY_DN51_c0_g3	[UP]	1101.93	8.19e-20	5.93807	6.01e-23
TRINITY_DN3222_c0_g1	[UP]	9.48171	0.00077	5.93227	7.99e-06
TRINITY_DN3813_c0_g2	[DOWN]	-2.781	0.0493345	5.91837	0.00133649
TRINITY_DN2175_c0_g1	[UP]	6.47876	4.75e-06	5.91596	2.75e-08
TRINITY_DN6560_c0_g1	[DOWN]	-7.67999	5.73e-06	5.91401	3.4e-08
TRINITY_DN4646_c0_g1	[DOWN]	-3.73237	0.00323431	5.91309	4.43e-05
TRINITY_DN516_c0_g2	[UP]	1098.13	7.02e-09	5.91264	2.25e-11
TRINITY_DN210_c0_g1	[UP]	6.11688	0.00887144	5.90447	0.000152
TRINITY_DN2101_c0_g1	[UP]	3.89585	0.024956	5.90343	0.000544
TRINITY_DN11102_c0_g1	[UP]	5.10328	0.00403239	5.9024	5.73e-05
TRINITY_DN9844_c0_g4	[UP]	3.99784	0.00975285	5.8988	0.000171
TRINITY_DN1160_c0_g1	[UP]	3.53449	0.0312053	5.89815	0.000721
TRINITY_DN3269_c0_g1	[UP]	3.32752	0.0359904	5.89515	0.000871
TRINITY_DN3967_c0_g1	[DOWN]	-2.99904	0.0325617	5.89514	0.000761
TRINITY_DN1559_c1_g2	[UP]	4.87767	0.000611	5.8825	6.09e-06
TRINITY_DN385_c0_g7	[UP]	4797.39	4.59e-06	5.88122	2.62e-08
TRINITY_DN5481_c0_g2	[UP]	8.22836	7.43e-06	5.87822	4.51e-08
TRINITY_DN104_c0_g1	[UP]	6.86646	3.44e-05	5.87723	2.34e-07
TRINITY_DN105_c0_g1	[UP]	5.20588	0.0001	5.87546	7.69e-07
TRINITY_DN3412_c0_g2	[UP]	72.8113	3.38e-20	5.87262	2.34e-23
TRINITY_DN1311_c0_g1	[UP]	3.71593	0.0199049	5.87221	0.00041
TRINITY_DN833_c0_g1	[UP]	7.44608	5.16e-05	5.87086	3.66e-07
TRINITY_DN1419_c0_g2	[UP]	10.6049	1.08e-08	5.86324	3.6e-11
TRINITY_DN802_c0_g2	[UP]	14.8384	1.21e-08	5.86313	4.05e-11
TRINITY_DN925_c0_g1	[UP]	164.107	1.13e-20	5.86232	7.2e-24
TRINITY_DN107_c1_g2	[UP]	21.1052	1.43e-05	5.85953	9.07e-08
TRINITY_DN290_c0_g1	[UP]	17.6077	0.000168	5.85863	1.37e-06
TRINITY_DN6815_c0_g1	[DOWN]	-4.84189	0.0453807	5.85851	0.00119297
TRINITY_DN4529_c0_g2	[DOWN]	-3.47931	0.0113315	5.85124	0.000205
TRINITY_DN5405_c0_g1	[DOWN]	-3.21518	0.0198738	5.84448	0.000409
TRINITY_DN1630_c1_g2	[UP]	2.94863	0.0362384	5.84331	0.000877
TRINITY_DN11549_c0_g1	[DOWN]	-3.67201	0.00646902	5.83362	0.000104
TRINITY_DN15815_c0_g1	[DOWN]	-4.40456	0.00129642	5.83166	1.48e-05
TRINITY_DN7451_c0_g1	[UP]	5.56469	5.82e-05	5.83045	4.16e-07
TRINITY_DN19136_c1_g1	[UP]	9.61151	1.41e-07	5.82796	5.99e-10
TRINITY_DN4487_c1_g1	[UP]	11.9887	1.81e-09	5.82738	5.21e-12
TRINITY_DN1545_c0_g1	[UP]	401.919	2.4e-16	5.82735	2.93e-19
TRINITY_DN271_c0_g4	[UP]	2.83767	0.0498196	5.82446	0.00135232
TRINITY_DN391_c0_g1	[UP]	3.52852	0.00744748	5.82096	0.000122
TRINITY_DN1209_c0_g1	[UP]	5.30055	0.00100222	5.81668	1.09e-05
TRINITY_DN122_c0_g3	[UP]	15.9408	3.89e-07	5.81659	1.79e-09
TRINITY_DN9933_c1_g1	[DOWN]	-2.98167	0.0384053	5.80865	0.000952
TRINITY_DN3094_c0_g1	[DOWN]	-3.9328	0.0069453	5.8079	0.000113
TRINITY_DN1728_c0_g1	[UP]	3.07531	0.0459949	5.80624	0.00121574
TRINITY_DN2919_c0_g1	[UP]	5.24661	0.00288149	5.80277	3.84e-05
TRINITY_DN873_c0_g3	[DOWN]	-13.9876	1.26e-07	5.8015	5.27e-10
TRINITY_DN2189_c0_g1	[DOWN]	-4.39588	0.0143133	5.80126	0.00027
TRINITY_DN489_c0_g1	[UP]	6.94432	0.000143	5.79709	1.14e-06
TRINITY_DN15049_c0_g1	[UP]	4.48563	0.00267682	5.79581	3.5e-05
TRINITY_DN7553_c0_g1	[UP]	994.841	1.55e-12	5.79286	2.93e-15
TRINITY_DN7255_c0_g1	[UP]	3.91484	0.00179551	5.79181	2.19e-05
TRINITY_DN4220_c0_g1	[DOWN]	-21.0678	0.0135141	5.78957	0.00025
TRINITY_DN613_c0_g1	[UP]	3.1075	0.0215302	5.78859	0.000455
TRINITY_DN933_c1_g2	[DOWN]	-4.6561	0.000584	5.78156	5.78e-06
TRINITY_DN10361_c0_g1	[DOWN]	-3.19201	0.0148362	5.77691	0.000283
TRINITY_DN578_c0_g1	[UP]	22.4637	8.2e-12	5.76808	1.61e-14
TRINITY_DN1444_c0_g2	[UP]	2.85723	0.0482662	5.76762	0.001294
TRINITY_DN29340_c0_g1	[DOWN]	-4.48648	0.000573	5.766	5.61e-06
TRINITY_DN273_c0_g1	[UP]	30.0572	1.4e-07	5.76482	5.94e-10
TRINITY_DN2503_c0_g1	[DOWN]	-3.09735	0.0378419	5.76395	0.000932
TRINITY_DN3788_c0_g2	[DOWN]	-3.02306	0.0295605	5.75973	0.000674
TRINITY_DN8154_c0_g1	[UP]	100.398	8.83e-12	5.7542	1.74e-14
TRINITY_DN794_c0_g3	[UP]	102.944	1.14e-11	5.75291	2.28e-14
TRINITY_DN1392_c2_g1	[UP]	3.86973	0.00778776	5.74638	0.00013
TRINITY_DN216_c0_g1	[UP]	10.43	1.12e-07	5.74595	4.59e-10
TRINITY_DN4003_c0_g1	[UP]	536.408	1.43e-08	5.74495	4.89e-11
TRINITY_DN7620_c0_g2	[UP]	4.1072	0.00194509	5.73859	2.41e-05
TRINITY_DN1603_c0_g2	[DOWN]	-3.73293	0.0170162	5.7323	0.000334
TRINITY_DN13137_c0_g3	[UP]	283.367	6.47e-15	5.72524	8.94e-18
TRINITY_DN2_c0_g3	[DOWN]	-3.41324	0.0214733	5.71254	0.000453
TRINITY_DN3184_c0_g2	[DOWN]	-6.22247	0.000248	5.70993	2.11e-06
TRINITY_DN5049_c0_g2	[UP]	79.0938	5.11e-15	5.70876	6.95e-18
TRINITY_DN10274_c1_g1	[UP]	5.80293	5.87e-05	5.70614	4.21e-07
TRINITY_DN14382_c0_g1	[UP]	20.168	4.32e-11	5.70419	9.38e-14
TRINITY_DN14737_c2_g3	[UP]	6.31244	0.000228	5.70412	1.9e-06
TRINITY_DN720_c0_g2	[UP]	5.73727	0.00110124	5.70407	1.22e-05
TRINITY_DN3055_c0_g1	[UP]	3.74856	0.00382093	5.70291	5.39e-05
TRINITY_DN396_c0_g1	[DOWN]	-4.31279	0.00377722	5.69788	5.31e-05
TRINITY_DN2985_c0_g2	[UP]	4200.3	5.34e-11	5.69108	1.17e-13
TRINITY_DN3698_c0_g1	[UP]	5.49589	0.00029	5.6776	2.53e-06
TRINITY_DN10300_c0_g1	[DOWN]	-2.88197	0.044915	5.67707	0.00117313
TRINITY_DN540_c1_g2	[UP]	5.3511	0.00025	5.66987	2.13e-06
TRINITY_DN1518_c1_g2	[DOWN]	-4.36237	0.00445954	5.66109	6.46e-05
TRINITY_DN1392_c0_g4	[UP]	5.06969	0.000112	5.66031	8.68e-07
TRINITY_DN8042_c0_g2	[DOWN]	-8.03192	7.16e-07	5.65987	3.4e-09
TRINITY_DN11626_c0_g1	[UP]	2.91987	0.0449869	5.65878	0.00117598
TRINITY_DN12560_c0_g1	[UP]	4.65981	0.000437	5.65613	4.1e-06
TRINITY_DN5570_c0_g1	[DOWN]	-4.31476	0.00396333	5.65513	5.62e-05
TRINITY_DN2486_c2_g1	[UP]	357.579	1.38e-05	5.65144	8.72e-08
TRINITY_DN4574_c1_g2	[UP]	7.36254	9.06e-05	5.64976	6.88e-07
TRINITY_DN4579_c0_g1	[DOWN]	-9.47178	2.08e-06	5.64429	1.09e-08
TRINITY_DN1760_c0_g1	[UP]	9.822	1.74e-06	5.64024	8.95e-09
TRINITY_DN5039_c0_g3	[UP]	4.46603	0.0165985	5.62978	0.000323
TRINITY_DN363_c0_g1	[UP]	3.42807	0.00998809	5.62702	0.000176
TRINITY_DN750_c0_g2	[DOWN]	-3.93648	0.00283893	5.62487	3.75e-05
TRINITY_DN1529_c0_g1	[UP]	6.68744	0.000639	5.61944	6.42e-06
TRINITY_DN7420_c0_g1	[UP]	18.9864	1.63e-09	5.60913	4.65e-12
TRINITY_DN3223_c0_g1	[UP]	4.36971	0.0010129	5.60732	1.11e-05
TRINITY_DN3050_c0_g2	[UP]	3.71	0.0149917	5.60673	0.000286
TRINITY_DN580_c0_g1	[UP]	3.78915	0.00606658	5.60548	9.59e-05
TRINITY_DN572_c0_g3	[UP]	3.47925	0.0140274	5.60443	0.000263
TRINITY_DN2525_c0_g1	[UP]	5.10064	0.000825	5.60322	8.68e-06
TRINITY_DN970_c0_g1	[UP]	4.96673	0.000167	5.60298	1.35e-06
TRINITY_DN3581_c0_g2	[DOWN]	-3.42732	0.011326	5.60113	0.000205
TRINITY_DN2243_c0_g2	[UP]	4.81859	0.000414	5.6006	3.84e-06
TRINITY_DN2058_c1_g1	[UP]	4.29656	0.00756685	5.59882	0.000125
TRINITY_DN1172_c0_g1	[UP]	14.8686	1.85e-09	5.59786	5.37e-12
TRINITY_DN21084_c0_g1	[UP]	7.12038	1.49e-06	5.59697	7.59e-09
TRINITY_DN1267_c0_g1	[UP]	8.40391	4.37e-07	5.59496	2.01e-09
TRINITY_DN393_c1_g6	[DOWN]	-6.89107	0.000564	5.59257	5.51e-06
TRINITY_DN5159_c0_g3	[UP]	479.255	2.04e-13	5.57778	3.37e-16
TRINITY_DN1315_c0_g1	[UP]	3.17448	0.0186523	5.57714	0.000375
TRINITY_DN1570_c0_g1	[UP]	11.3821	1.24e-05	5.57493	7.79e-08
TRINITY_DN2774_c0_g6	[UP]	3.03232	0.0229428	5.57178	0.00049
TRINITY_DN4956_c1_g2	[UP]	850.915	8.22e-18	5.56664	7.89e-21
TRINITY_DN2168_c0_g1	[UP]	3.67401	0.00529295	5.56279	8e-05
TRINITY_DN2658_c0_g1	[UP]	3.39334	0.0130884	5.56078	0.000241
TRINITY_DN611_c0_g1	[UP]	3.0142	0.025163	5.56034	0.000549
TRINITY_DN2437_c0_g1	[UP]	8.42568	2.67e-06	5.56004	1.42e-08
TRINITY_DN6302_c0_g1	[DOWN]	-4.8909	0.00139265	5.55906	1.61e-05
TRINITY_DN882_c0_g1	[UP]	4.95832	0.000259	5.55887	2.22e-06
TRINITY_DN14_c0_g1	[UP]	4.70537	0.000432	5.55827	4.05e-06
TRINITY_DN8181_c0_g1	[UP]	11.5994	4.45e-08	5.55551	1.67e-10
TRINITY_DN1348_c0_g1	[UP]	3.67383	0.0091245	5.54956	0.000158
TRINITY_DN2244_c0_g2	[DOWN]	-3.12777	0.03818	5.54482	0.000945
TRINITY_DN9847_c0_g1	[DOWN]	-4.9848	0.000172	5.54334	1.41e-06
TRINITY_DN372_c0_g1	[UP]	3.45143	0.00849188	5.5425	0.000144
TRINITY_DN38308_c0_g1	[DOWN]	-3.17056	0.0438496	5.5411	0.00113214
TRINITY_DN2186_c0_g1	[DOWN]	-3.63806	0.0248061	5.5392	0.000541
TRINITY_DN2380_c0_g2	[UP]	13.5772	7.48e-08	5.53799	2.96e-10
TRINITY_DN8308_c0_g1	[UP]	3.21485	0.0241657	5.53535	0.000522
TRINITY_DN828_c0_g1	[UP]	5.37634	0.000518	5.53339	5.01e-06
TRINITY_DN694_c0_g2	[UP]	14.2196	0.0221178	5.53201	0.000469
TRINITY_DN377_c0_g1	[UP]	4.0268	0.00229294	5.52944	2.92e-05
TRINITY_DN1626_c0_g1	[UP]	5.11494	0.000366	5.52839	3.34e-06
TRINITY_DN1691_c1_g1	[UP]	3742.54	3e-11	5.5251	6.32e-14
TRINITY_DN2114_c0_g2	[DOWN]	-3.41518	0.0458685	5.5239	0.00121041
TRINITY_DN11009_c0_g1	[DOWN]	-3.0491	0.0246911	5.52277	0.000537
TRINITY_DN17949_c0_g1	[UP]	824.665	4.17e-18	5.52155	3.87e-21
TRINITY_DN20649_c0_g1	[UP]	3.30968	0.0318734	5.51903	0.000742
TRINITY_DN10964_c0_g2	[DOWN]	-4.12107	0.00221882	5.51888	2.81e-05
TRINITY_DN1248_c0_g3	[UP]	3.19789	0.0261427	5.51663	0.000577
TRINITY_DN3349_c0_g1	[UP]	4.38763	0.00266023	5.51545	3.47e-05
TRINITY_DN19027_c1_g1	[UP]	3714.21	1.86e-10	5.51393	4.43e-13
TRINITY_DN16922_c0_g2	[UP]	5.08317	0.000342	5.51308	3.08e-06
TRINITY_DN526_c0_g2	[UP]	4.58505	0.00245041	5.50988	3.15e-05
TRINITY_DN1201_c1_g1	[UP]	463.845	1.81e-23	5.50971	7.42e-27
TRINITY_DN18034_c0_g1	[DOWN]	-4.92158	0.0241258	5.50856	0.000521
TRINITY_DN2366_c1_g1	[UP]	3.50965	0.00982373	5.50714	0.000173
TRINITY_DN2458_c1_g1	[DOWN]	-4.38586	0.0159192	5.50483	0.000307
TRINITY_DN3143_c0_g1	[DOWN]	-4.74408	0.000479	5.50096	4.58e-06
TRINITY_DN2459_c0_g1	[UP]	11.4883	2.45e-07	5.4987	1.08e-09
TRINITY_DN6911_c0_g1	[UP]	2.9361	0.0312741	5.49653	0.000724
TRINITY_DN1753_c0_g1	[DOWN]	-4.40636	0.000598	5.49302	5.94e-06
TRINITY_DN4295_c0_g1	[UP]	8.91382	1.75e-05	5.49106	1.13e-07
TRINITY_DN9602_c0_g2	[UP]	6.05465	2.39e-05	5.49042	1.58e-07
TRINITY_DN3645_c0_g1	[UP]	5.1282	0.00038	5.48929	3.47e-06
TRINITY_DN6785_c0_g1	[DOWN]	-4.5942	0.000584	5.48494	5.79e-06
TRINITY_DN8702_c0_g2	[UP]	449.558	2.94e-20	5.48238	1.97e-23
TRINITY_DN1379_c0_g1	[UP]	3.25546	0.0166739	5.48058	0.000325
TRINITY_DN8503_c0_g1	[DOWN]	-7.50958	4.52e-06	5.47929	2.57e-08
TRINITY_DN7264_c0_g1	[DOWN]	-4.24516	0.00284327	5.46861	3.76e-05
TRINITY_DN1290_c0_g1	[UP]	18.2984	0.00172054	5.46507	2.07e-05
TRINITY_DN239_c0_g1	[UP]	5.11471	0.00279378	5.46239	3.68e-05
TRINITY_DN660_c0_g1	[UP]	5.28872	0.00109265	5.46208	1.2e-05
TRINITY_DN1484_c0_g2	[DOWN]	-2.90695	0.0487172	5.45642	0.0013124
TRINITY_DN2860_c0_g3	[DOWN]	-3.60106	0.0340073	5.44997	0.000809
TRINITY_DN7442_c1_g1	[UP]	5.37179	0.000204	5.44926	1.68e-06
TRINITY_DN6713_c1_g2	[DOWN]	-3.33951	0.0161164	5.44746	0.000312
TRINITY_DN10792_c0_g1	[UP]	433.883	3.07e-05	5.44659	2.07e-07
TRINITY_DN46_c2_g1	[UP]	195.617	1.74e-06	5.44356	8.94e-09
TRINITY_DN36_c1_g1	[DOWN]	-6.14239	0.00355609	5.43718	4.95e-05
TRINITY_DN1299_c2_g1	[UP]	3509.36	1.39e-13	5.43325	2.24e-16
TRINITY_DN8410_c0_g1	[DOWN]	-4.91405	0.000241	5.43303	2.03e-06
TRINITY_DN335_c2_g1	[UP]	3.15221	0.0203343	5.43297	0.00042
TRINITY_DN6941_c0_g3	[DOWN]	-4.2305	0.0135607	5.43288	0.000252
TRINITY_DN2768_c0_g1	[UP]	4.9204	0.00114775	5.42717	1.28e-05
TRINITY_DN1233_c0_g1	[UP]	6.10068	0.000705	5.42503	7.15e-06
TRINITY_DN1952_c0_g1	[UP]	6.63452	4.88e-06	5.42479	2.85e-08
TRINITY_DN1005_c0_g1	[UP]	3.78028	0.0101836	5.42245	0.00018
TRINITY_DN1753_c0_g2	[DOWN]	-3.5509	0.00583736	5.41835	9.08e-05
TRINITY_DN71_c1_g1	[UP]	297.585	8.47e-13	5.40802	1.52e-15
TRINITY_DN4281_c0_g1	[DOWN]	-3.02671	0.027468	5.40729	0.000616
TRINITY_DN8830_c0_g1	[DOWN]	-4.05604	0.00142599	5.40631	1.65e-05
TRINITY_DN1965_c0_g1	[DOWN]	-3.28088	0.0294781	5.40295	0.000671
TRINITY_DN343_c0_g1	[UP]	4.40037	0.00426751	5.39708	6.13e-05
TRINITY_DN19956_c0_g2	[DOWN]	-2.96523	0.0378904	5.39494	0.000934
TRINITY_DN13137_c0_g2	[UP]	55.2634	1.82e-10	5.39431	4.31e-13
TRINITY_DN4110_c0_g1	[UP]	3.51261	0.00619364	5.39268	9.85e-05
TRINITY_DN11292_c0_g1	[DOWN]	-4.3777	0.0189348	5.39098	0.000382
TRINITY_DN5871_c0_g1	[UP]	3410.25	1.02e-08	5.3905	3.38e-11
TRINITY_DN1866_c0_g1	[DOWN]	-2.89874	0.0342859	5.38719	0.000816
TRINITY_DN7756_c0_g1	[DOWN]	-2.85125	0.0437442	5.38548	0.00112839
TRINITY_DN3920_c0_g1	[DOWN]	-3.68109	0.00437332	5.38276	6.32e-05
TRINITY_DN511_c0_g1	[UP]	6.3346	1.61e-05	5.38238	1.03e-07
TRINITY_DN681_c1_g1	[UP]	3393.27	0.00546183	5.3808	8.35e-05
TRINITY_DN2754_c0_g1	[DOWN]	-3.5024	0.0209249	5.38056	0.000436
TRINITY_DN117_c1_g4	[UP]	21.5498	7.91e-13	5.37976	1.41e-15
TRINITY_DN891_c0_g5	[DOWN]	-3.56312	0.00606658	5.37701	9.59e-05
TRINITY_DN602_c0_g1	[UP]	2.8609	0.0453049	5.3704	0.00118918
TRINITY_DN534_c0_g1	[UP]	3.31301	0.0168764	5.36798	0.00033
TRINITY_DN15917_c0_g1	[DOWN]	-3.4876	0.0438971	5.36573	0.00113431
TRINITY_DN1152_c0_g1	[DOWN]	-3.63805	0.00575561	5.36147	8.91e-05
TRINITY_DN2569_c0_g4	[DOWN]	-3.44042	0.0135317	5.35677	0.000251
TRINITY_DN2710_c0_g1	[UP]	3.16369	0.0166856	5.35616	0.000326
TRINITY_DN4552_c0_g1	[DOWN]	-3.1156	0.036265	5.35411	0.000878
TRINITY_DN5082_c0_g1	[DOWN]	-4.52204	0.0065655	5.34847	0.000106
TRINITY_DN17791_c0_g1	[DOWN]	-3.27858	0.0185455	5.34808	0.000372
TRINITY_DN162_c2_g1	[DOWN]	-4.53338	0.00502363	5.34687	7.54e-05
TRINITY_DN1918_c1_g1	[DOWN]	-4.95778	0.00246143	5.34415	3.17e-05
TRINITY_DN5186_c0_g1	[DOWN]	-4.39701	0.000583	5.34297	5.74e-06
TRINITY_DN1641_c0_g1	[UP]	4.81543	0.0176153	5.34195	0.000348
TRINITY_DN9396_c0_g1	[UP]	8.95311	0.000246	5.33497	2.08e-06
TRINITY_DN629_c0_g2	[DOWN]	-11.2604	0.00023	5.32188	1.92e-06
TRINITY_DN2046_c1_g1	[UP]	4.64462	0.000636	5.31926	6.38e-06
TRINITY_DN11828_c0_g1	[UP]	89.0163	9.58e-08	5.31868	3.88e-10
TRINITY_DN10275_c0_g2	[UP]	7.66276	0.00656585	5.31794	0.000106
TRINITY_DN19659_c0_g1	[UP]	4.44509	0.00189056	5.31745	2.32e-05
TRINITY_DN722_c0_g4	[UP]	6.37681	8.46e-05	5.31229	6.35e-07
TRINITY_DN3889_c0_g1	[UP]	9.86935	2.11e-06	5.30743	1.11e-08
TRINITY_DN2057_c0_g2	[UP]	3.55322	0.00756685	5.3003	0.000125
TRINITY_DN5667_c0_g1	[UP]	3.0139	0.0453821	5.29995	0.00119366
TRINITY_DN2895_c1_g1	[DOWN]	-3.45054	0.0283299	5.29254	0.000641
TRINITY_DN4487_c2_g1	[DOWN]	-3.74706	0.00694496	5.28924	0.000113
TRINITY_DN1165_c0_g1	[UP]	3.43247	0.00807132	5.28023	0.000136
TRINITY_DN9688_c0_g2	[DOWN]	-3.21658	0.0198715	5.27938	0.000409
TRINITY_DN4042_c1_g1	[UP]	4.84352	0.000632	5.27891	6.32e-06
TRINITY_DN1647_c0_g1	[UP]	11.446	7.54e-09	5.27827	2.44e-11
TRINITY_DN1700_c0_g1	[DOWN]	-3.43386	0.0103766	5.27386	0.000185
TRINITY_DN7768_c0_g1	[UP]	701.666	8.42e-10	5.27085	2.26e-12
TRINITY_DN10836_c0_g1	[UP]	3.12345	0.0332477	5.27056	0.000784
TRINITY_DN6438_c1_g1	[UP]	4.42276	0.00442656	5.26954	6.41e-05
TRINITY_DN21262_c0_g1	[UP]	3112.2	4.68e-21	5.26292	2.78e-24
TRINITY_DN1801_c0_g1	[DOWN]	-3.47102	0.0350635	5.26244	0.000841
TRINITY_DN859_c1_g2	[UP]	3.22013	0.0353457	5.2612	0.00085
TRINITY_DN87835_c0_g1	[UP]	4.09356	0.00439343	5.26069	6.36e-05
TRINITY_DN1889_c0_g1	[DOWN]	-3.44587	0.0167591	5.25996	0.000328
TRINITY_DN21433_c0_g3	[UP]	691.59	3.86e-19	5.25756	2.91e-22
TRINITY_DN1971_c0_g1	[UP]	6.50039	0.000838	5.25409	8.84e-06
TRINITY_DN8199_c0_g1	[UP]	3.92464	0.0060383	5.25363	9.51e-05
TRINITY_DN4350_c0_g1	[DOWN]	-4.48465	0.000621	5.25046	6.2e-06
TRINITY_DN1405_c0_g1	[UP]	5.69594	0.000147	5.2477	1.18e-06
TRINITY_DN6478_c0_g1	[DOWN]	-3.25266	0.0140452	5.24683	0.000264
TRINITY_DN5175_c1_g1	[UP]	13.7748	1.88e-06	5.24647	9.75e-09
TRINITY_DN88562_c0_g1	[UP]	4.55297	0.000702	5.24488	7.1e-06
TRINITY_DN3152_c0_g1	[UP]	2.82666	0.0459575	5.2421	0.00121375
TRINITY_DN5919_c0_g1	[DOWN]	-4.39278	0.00125016	5.2393	1.42e-05
TRINITY_DN784_c0_g2	[UP]	117.108	6.49e-13	5.23682	1.12e-15
TRINITY_DN1165_c1_g1	[UP]	4.75757	0.000343	5.23413	3.09e-06
TRINITY_DN4903_c0_g1	[DOWN]	-9.51415	6.22e-08	5.22753	2.4e-10
TRINITY_DN3898_c0_g1	[UP]	8.17737	4.2e-06	5.22232	2.36e-08
TRINITY_DN14963_c0_g1	[UP]	6.42232	0.000137	5.22002	1.09e-06
TRINITY_DN715_c0_g2	[UP]	13.8944	2.94e-09	5.21714	8.88e-12
TRINITY_DN4470_c0_g1	[UP]	3.38369	0.0426819	5.21652	0.00109638
TRINITY_DN1511_c2_g1	[UP]	3007.99	1.28e-07	5.20946	5.37e-10
TRINITY_DN1345_c0_g1	[DOWN]	-3.35039	0.0353366	5.20627	0.000848
TRINITY_DN1418_c0_g2	[DOWN]	-3.34312	0.0155894	5.20541	0.0003
TRINITY_DN1561_c1_g2	[UP]	2998.76	4.14e-06	5.20436	2.32e-08
TRINITY_DN2554_c0_g1	[UP]	3.00142	0.0377706	5.20177	0.000929
TRINITY_DN1926_c0_g1	[UP]	4.46998	0.0016906	5.19891	2.03e-05
TRINITY_DN4511_c0_g1	[DOWN]	-4.76844	0.00318571	5.19736	4.34e-05
TRINITY_DN5629_c0_g1	[DOWN]	-3.09342	0.0302451	5.19503	0.000693
TRINITY_DN1621_c0_g1	[DOWN]	-4.47871	0.00287053	5.19444	3.81e-05
TRINITY_DN18151_c0_g1	[UP]	2962.18	6.28e-21	5.19206	3.86e-24
TRINITY_DN11799_c0_g1	[DOWN]	-3.88127	0.00906967	5.1917	0.000157
TRINITY_DN5081_c1_g1	[DOWN]	-6.99912	6.36e-06	5.19132	3.8e-08
TRINITY_DN597_c0_g3	[UP]	2967.77	9.63e-06	5.18922	5.92e-08
TRINITY_DN14081_c0_g3	[UP]	8.45362	2.7e-05	5.18895	1.8e-07
TRINITY_DN2943_c0_g1	[UP]	4.64231	0.012146	5.17949	0.000222
TRINITY_DN2948_c0_g1	[UP]	3.50506	0.0229385	5.17414	0.00049
TRINITY_DN900_c2_g1	[UP]	3.18489	0.0251559	5.17247	0.000549
TRINITY_DN5324_c1_g1	[DOWN]	-3.36832	0.0170192	5.1674	0.000334
TRINITY_DN17753_c0_g1	[DOWN]	-4.19556	0.00186246	5.16082	2.28e-05
TRINITY_DN867_c0_g1	[UP]	6.85698	3.31e-05	5.1601	2.25e-07
TRINITY_DN8230_c0_g1	[DOWN]	-4.2403	0.00158883	5.15693	1.88e-05
TRINITY_DN1222_c0_g1	[UP]	7.70895	4.01e-06	5.15666	2.23e-08
TRINITY_DN3838_c0_g1	[UP]	5.0159	0.000627	5.15435	6.27e-06
TRINITY_DN446_c0_g2	[UP]	6.0427	0.00560982	5.14969	8.6e-05
TRINITY_DN4075_c0_g1	[UP]	3.70617	0.0343937	5.14628	0.00082
TRINITY_DN1102_c0_g1	[UP]	4.57601	0.000814	5.14592	8.53e-06
TRINITY_DN5434_c0_g2	[DOWN]	-3.7235	0.00590609	5.14483	9.24e-05
TRINITY_DN2479_c2_g1	[UP]	3.9691	0.00258105	5.14453	3.36e-05
TRINITY_DN872_c1_g1	[UP]	97.2095	6.03e-09	5.14322	1.92e-11
TRINITY_DN11362_c0_g2	[DOWN]	-3.62335	0.00575548	5.14282	8.9e-05
TRINITY_DN2758_c0_g2	[UP]	16.8367	6.5e-08	5.13995	2.53e-10
TRINITY_DN4601_c0_g1	[UP]	3.47065	0.0143876	5.13399	0.000272
TRINITY_DN79_c0_g1	[UP]	354.783	3.92e-15	5.13206	5.21e-18
TRINITY_DN1235_c1_g1	[DOWN]	-4.22024	0.00323431	5.13034	4.42e-05
TRINITY_DN79_c2_g1	[UP]	7.47537	1.27e-06	5.12753	6.4e-09
TRINITY_DN2656_c1_g1	[DOWN]	-5.27093	0.00123466	5.12425	1.4e-05
TRINITY_DN565_c2_g1	[UP]	2.99889	0.037016	5.11539	0.000903
TRINITY_DN7839_c0_g1	[DOWN]	-2.96441	0.039369	5.11391	0.000983
TRINITY_DN2501_c0_g2	[UP]	3.99602	0.00338463	5.10708	4.67e-05
TRINITY_DN16327_c0_g1	[UP]	2796.31	1.98e-11	5.10611	4.12e-14
TRINITY_DN2864_c0_g1	[UP]	2789.82	4.6e-20	5.10589	3.23e-23
TRINITY_DN160_c2_g1	[UP]	2794.16	1.65e-11	5.10505	3.4e-14
TRINITY_DN12_c0_g2	[UP]	4.16771	0.00582856	5.09889	9.05e-05
TRINITY_DN3098_c0_g1	[DOWN]	-3.2358	0.0488084	5.09669	0.00131644
TRINITY_DN1307_c0_g1	[DOWN]	-3.38491	0.0110567	5.09625	0.000199
TRINITY_DN1468_c0_g1	[UP]	21.8401	2.23e-09	5.09556	6.54e-12
TRINITY_DN1377_c0_g1	[UP]	3.74102	0.00622159	5.09178	9.9e-05
TRINITY_DN16839_c0_g1	[UP]	4.34817	0.0175891	5.09134	0.000347
TRINITY_DN60_c0_g3	[DOWN]	-3.14531	0.0425568	5.08774	0.00109271
TRINITY_DN6380_c0_g4	[UP]	148.473	1.19e-11	5.08534	2.42e-14
TRINITY_DN3650_c0_g1	[UP]	3.22803	0.0399262	5.08322	0.00100128
TRINITY_DN368_c2_g1	[UP]	6.45928	0.000405	5.08167	3.72e-06
TRINITY_DN7219_c0_g1	[UP]	2712.99	2.26e-17	5.06495	2.36e-20
TRINITY_DN9345_c0_g1	[UP]	237.692	1.43e-14	5.06412	2.07e-17
TRINITY_DN3063_c0_g1	[UP]	3.01821	0.0288031	5.06245	0.000653
TRINITY_DN5355_c0_g2	[UP]	3.13216	0.0246121	5.05495	0.000534
TRINITY_DN5619_c0_g1	[DOWN]	-4.87351	0.000345	5.0528	3.12e-06
TRINITY_DN570_c0_g1	[UP]	3.33529	0.0231385	5.05134	0.000496
TRINITY_DN9326_c0_g4	[UP]	2689.99	4.89e-07	5.04842	2.27e-09
TRINITY_DN1312_c0_g3	[UP]	2687.09	3.2e-10	5.04838	8.02e-13
TRINITY_DN2585_c0_g1	[UP]	4.10932	0.00900966	5.04563	0.000155
TRINITY_DN5875_c0_g2	[UP]	4.17317	0.00579551	5.04199	8.98e-05
TRINITY_DN7855_c0_g1	[UP]	3.67943	0.014941	5.0411	0.000285
TRINITY_DN2373_c0_g1	[UP]	4.54953	0.00082	5.03969	8.59e-06
TRINITY_DN1978_c0_g4	[UP]	5.35868	0.000176	5.03708	1.45e-06
TRINITY_DN1819_c0_g1	[UP]	14.828	1.55e-10	5.03695	3.6e-13
TRINITY_DN6640_c0_g2	[DOWN]	-3.61142	0.00792033	5.03581	0.000133
TRINITY_DN2763_c0_g1	[UP]	3.56581	0.0136147	5.03329	0.000254
TRINITY_DN990_c2_g2	[UP]	5.15822	0.00154357	5.02989	1.81e-05
TRINITY_DN329_c2_g1	[UP]	174.267	1.19e-13	5.02922	1.88e-16
TRINITY_DN2268_c2_g2	[UP]	8.52694	4.44e-05	5.02814	3.11e-07
TRINITY_DN11522_c0_g1	[DOWN]	-9.60081	8.79e-07	5.02702	4.23e-09
TRINITY_DN117_c1_g5	[UP]	10.2645	9.12e-07	5.02631	4.42e-09
TRINITY_DN4472_c0_g3	[UP]	2646.33	1.13e-09	5.02616	3.12e-12
TRINITY_DN11165_c0_g1	[UP]	5.95434	0.00287071	5.0232	3.82e-05
TRINITY_DN6482_c3_g1	[DOWN]	-3.42816	0.0207333	5.02088	0.00043
TRINITY_DN12380_c0_g1	[DOWN]	-4.58692	0.000653	5.02078	6.58e-06
TRINITY_DN10306_c0_g2	[UP]	78.4016	0.000243	5.00788	2.05e-06
TRINITY_DN4483_c0_g1	[UP]	3.06774	0.0399987	5.00336	0.00100414
TRINITY_DN2885_c1_g1	[DOWN]	-2.94181	0.0470134	5.00272	0.00125128
TRINITY_DN296_c0_g3	[UP]	14.0082	4.69e-06	5.0027	2.68e-08
TRINITY_DN393_c1_g3	[DOWN]	-4.67882	0.000785	4.99937	8.19e-06
TRINITY_DN1488_c0_g1	[UP]	3.2401	0.0177839	4.99886	0.000352
TRINITY_DN1951_c0_g4	[UP]	2575.09	1.2e-09	4.98694	3.32e-12
TRINITY_DN11619_c0_g1	[UP]	5.67338	0.000497	4.98656	4.78e-06
TRINITY_DN9277_c0_g1	[UP]	567.178	3.41e-09	4.9861	1.05e-11
TRINITY_DN2456_c0_g1	[UP]	7.62309	1.28e-05	4.98133	8.04e-08
TRINITY_DN2478_c0_g1	[DOWN]	-7.45799	3.19e-06	4.98086	1.72e-08
TRINITY_DN3798_c0_g1	[UP]	3.83106	0.00592784	4.97504	9.29e-05
TRINITY_DN51_c3_g3	[UP]	2541.4	1.22e-20	4.97256	7.92e-24
TRINITY_DN2771_c0_g1	[UP]	13.9742	4.52e-08	4.97196	1.7e-10
TRINITY_DN78_c0_g1	[DOWN]	-3.53032	0.0169795	4.96889	0.000333
TRINITY_DN3575_c0_g1	[UP]	4.66785	0.00240486	4.96608	3.09e-05
TRINITY_DN1024_c0_g1	[UP]	4.78111	0.00125036	4.96074	1.42e-05
TRINITY_DN795_c0_g3	[UP]	2511.93	1.12e-23	4.95667	4.45e-27
TRINITY_DN5168_c0_g1	[DOWN]	-3.95338	0.0150415	4.95131	0.000287
TRINITY_DN33614_c0_g1	[DOWN]	-3.16045	0.0223997	4.9479	0.000477
TRINITY_DN11321_c0_g1	[UP]	17.8446	7.1e-09	4.9469	2.28e-11
TRINITY_DN2980_c1_g1	[DOWN]	-3.25948	0.0229428	4.94479	0.00049
TRINITY_DN5526_c0_g1	[DOWN]	-4.52988	0.000998	4.94443	1.09e-05
TRINITY_DN4937_c0_g1	[DOWN]	-3.54471	0.0195987	4.94254	0.0004
TRINITY_DN2290_c0_g1	[UP]	6.68028	9.82e-06	4.94157	6.06e-08
TRINITY_DN16364_c0_g3	[UP]	2489.02	7.17e-15	4.94046	9.99e-18
TRINITY_DN2409_c0_g1	[UP]	3.43551	0.00998809	4.93999	0.000177
TRINITY_DN2285_c1_g1	[UP]	76.8678	7.85e-13	4.93509	1.38e-15
TRINITY_DN4899_c0_g1	[UP]	3.88032	0.00328762	4.93412	4.51e-05
TRINITY_DN1588_c0_g2	[DOWN]	-3.85312	0.00806718	4.93309	0.000135
TRINITY_DN7332_c0_g1	[UP]	2469.14	1.94e-16	4.92962	2.35e-19
TRINITY_DN6509_c0_g1	[UP]	4.61856	0.00111994	4.92947	1.24e-05
TRINITY_DN87324_c0_g1	[DOWN]	-6.08537	0.000245	4.92635	2.07e-06
TRINITY_DN2766_c0_g1	[UP]	3.36618	0.0140274	4.92355	0.000263
TRINITY_DN7981_c0_g1	[DOWN]	-3.00791	0.0399262	4.91607	0.00100071
TRINITY_DN3971_c0_g1	[DOWN]	-4.29184	0.00291391	4.90833	3.9e-05
TRINITY_DN2700_c0_g1	[UP]	3.57325	0.0379236	4.89782	0.000936
TRINITY_DN2443_c0_g1	[UP]	3.34959	0.0142734	4.89398	0.000269
TRINITY_DN5795_c0_g1	[UP]	9.20685	1.76e-06	4.8914	9.04e-09
TRINITY_DN384_c0_g2	[UP]	205.162	6.19e-10	4.8911	1.62e-12
TRINITY_DN2422_c0_g1	[UP]	3.41646	0.0357972	4.89057	0.000865
TRINITY_DN182_c1_g3	[UP]	159.355	8.73e-11	4.88984	1.97e-13
TRINITY_DN2448_c0_g2	[UP]	4.91769	0.00203225	4.88185	2.53e-05
TRINITY_DN875_c1_g1	[UP]	4.34525	0.0048158	4.88081	7.14e-05
TRINITY_DN7899_c0_g1	[DOWN]	-4.75453	0.00244347	4.87927	3.14e-05
TRINITY_DN3741_c1_g2	[UP]	4.48578	0.00227196	4.87845	2.89e-05
TRINITY_DN770_c0_g1	[DOWN]	-4.63466	0.000876	4.87794	9.31e-06
TRINITY_DN808_c0_g3	[DOWN]	-4.00918	0.00860028	4.87059	0.000147
TRINITY_DN84_c0_g1	[UP]	5.07867	0.000418	4.87005	3.88e-06
TRINITY_DN9472_c0_g1	[DOWN]	-2.97937	0.0453807	4.86863	0.00119313
TRINITY_DN8156_c0_g2	[DOWN]	-3.57408	0.0129827	4.86844	0.000239
TRINITY_DN1449_c2_g1	[UP]	2369.11	2.55e-08	4.86646	9.24e-11
TRINITY_DN1560_c0_g1	[UP]	4.09597	0.00216279	4.86544	2.72e-05
TRINITY_DN8905_c0_g1	[DOWN]	-3.96332	0.00601839	4.86151	9.46e-05
TRINITY_DN1655_c0_g1	[UP]	6.97797	5.6e-05	4.86139	3.99e-07
TRINITY_DN6411_c0_g1	[DOWN]	-8.4924	3.87e-06	4.86123	2.13e-08
TRINITY_DN3352_c0_g1	[UP]	4.08537	0.0143133	4.85807	0.00027
TRINITY_DN4866_c0_g3	[DOWN]	-7.43185	8.4e-05	4.85757	6.3e-07
TRINITY_DN22799_c0_g2	[DOWN]	-3.09659	0.0470626	4.85572	0.0012531
TRINITY_DN715_c0_g1	[UP]	9.39971	2.05e-06	4.8556	1.07e-08
TRINITY_DN3187_c0_g1	[DOWN]	-3.46045	0.0399262	4.85325	0.00100123
TRINITY_DN4021_c0_g1	[DOWN]	-2.9769	0.0408378	4.85149	0.00103447
TRINITY_DN326_c0_g1	[UP]	5.11458	0.00140894	4.8495	1.63e-05
TRINITY_DN1644_c0_g1	[UP]	6.55179	1.11e-05	4.84619	6.9e-08
TRINITY_DN7183_c0_g3	[UP]	12.8507	1.44e-06	4.83933	7.33e-09
TRINITY_DN5942_c0_g1	[DOWN]	-3.02526	0.0443786	4.83612	0.00115002
TRINITY_DN3061_c0_g3	[UP]	5.66004	0.00100222	4.83445	1.09e-05
TRINITY_DN2114_c0_g1	[DOWN]	-5.93929	0.0011693	4.82952	1.31e-05
TRINITY_DN10446_c0_g1	[UP]	17.1406	1.96e-10	4.8258	4.71e-13
TRINITY_DN11716_c0_g1	[UP]	3.45214	0.0482662	4.82264	0.0012939
TRINITY_DN468_c0_g4	[UP]	2284.56	8.95e-11	4.81561	2.03e-13
TRINITY_DN3407_c0_g1	[DOWN]	-3.65044	0.0261325	4.8138	0.000576
TRINITY_DN2077_c3_g1	[UP]	4.35021	0.00488784	4.81251	7.27e-05
TRINITY_DN4218_c0_g1	[UP]	3.49654	0.0136763	4.81129	0.000255
TRINITY_DN13105_c0_g2	[DOWN]	-3.56836	0.0086836	4.80818	0.000148
TRINITY_DN2112_c0_g1	[UP]	4.17806	0.0195987	4.80812	0.0004
TRINITY_DN1431_c0_g1	[UP]	194.346	8.97e-19	4.80024	7.36e-22
TRINITY_DN7531_c0_g1	[UP]	6.92732	3.83e-05	4.79899	2.64e-07
TRINITY_DN10858_c0_g1	[UP]	3.75692	0.00829224	4.79869	0.00014
TRINITY_DN1295_c0_g1	[UP]	4.20674	0.00163935	4.79853	1.95e-05
TRINITY_DN15031_c1_g2	[UP]	2258.79	6.96e-08	4.7977	2.72e-10
TRINITY_DN14936_c0_g1	[DOWN]	-3.31488	0.0222632	4.79748	0.000473
TRINITY_DN7209_c0_g2	[DOWN]	-6.15461	6.89e-05	4.79645	5.04e-07
TRINITY_DN7971_c0_g2	[UP]	2254.67	1.92e-05	4.7935	1.25e-07
TRINITY_DN2777_c0_g1	[UP]	4.13442	0.00861521	4.79296	0.000147
TRINITY_DN4999_c0_g4	[UP]	3.17542	0.0396142	4.79238	0.000991
TRINITY_DN303_c1_g2	[DOWN]	-3.87114	0.00533079	4.79012	8.06e-05
TRINITY_DN12526_c0_g2	[DOWN]	-3.46281	0.0315592	4.78816	0.000732
TRINITY_DN3678_c1_g1	[DOWN]	-4.0886	0.0112286	4.78708	0.000203
TRINITY_DN306_c1_g1	[UP]	76.0459	3.13e-13	4.78689	5.27e-16
TRINITY_DN1145_c0_g2	[UP]	4.26923	0.0205039	4.78541	0.000425
TRINITY_DN8114_c0_g1	[UP]	5.29559	0.00874396	4.7853	0.00015
TRINITY_DN3010_c0_g1	[DOWN]	-3.46888	0.0253258	4.78235	0.000553
TRINITY_DN136_c0_g3	[UP]	2230.87	1.85e-09	4.78075	5.39e-12
TRINITY_DN7612_c0_g1	[UP]	490.801	1.83e-16	4.7774	2.17e-19
TRINITY_DN8219_c0_g1	[DOWN]	-2.99943	0.0476098	4.77716	0.00127281
TRINITY_DN4858_c0_g1	[DOWN]	-2.94116	0.0455809	4.77575	0.00120086
TRINITY_DN10347_c0_g2	[UP]	276.23	1.31e-15	4.77468	1.68e-18
TRINITY_DN2547_c0_g1	[DOWN]	-3.09955	0.0346822	4.77254	0.000829
TRINITY_DN1735_c1_g1	[UP]	3.92312	0.00373727	4.77018	5.23e-05
TRINITY_DN3549_c0_g1	[DOWN]	-3.78891	0.00575548	4.76704	8.9e-05
TRINITY_DN21069_c0_g3	[UP]	3.56394	0.0178037	4.76266	0.000353
TRINITY_DN1037_c0_g1	[DOWN]	-3.69058	0.0100281	4.76061	0.000177
TRINITY_DN7246_c0_g1	[UP]	10.6605	3.04e-07	4.75909	1.37e-09
TRINITY_DN10495_c0_g4	[UP]	2188.18	1.92e-13	4.7552	3.13e-16
TRINITY_DN5471_c0_g1	[DOWN]	-4.61395	0.00742445	4.75435	0.000122
TRINITY_DN1246_c1_g1	[UP]	4.75021	0.00310467	4.74991	4.2e-05
TRINITY_DN7753_c0_g1	[DOWN]	-3.82907	0.00728379	4.74947	0.000119
TRINITY_DN1951_c0_g2	[UP]	2176.35	2.65e-10	4.74572	6.58e-13
TRINITY_DN3699_c0_g1	[UP]	5.41601	0.001177	4.74514	1.33e-05
TRINITY_DN1641_c0_g2	[UP]	13.6497	0.000263	4.74461	2.26e-06
TRINITY_DN10916_c0_g1	[DOWN]	-3.00865	0.0423436	4.74398	0.00108632
TRINITY_DN337_c0_g2	[UP]	21.6047	1.87e-11	4.73963	3.88e-14
TRINITY_DN8839_c0_g3	[DOWN]	-4.30874	0.00637769	4.73703	0.000102
TRINITY_DN274_c1_g1	[DOWN]	-3.17643	0.027302	4.73585	0.00061
TRINITY_DN329_c17_g1	[UP]	2153.12	1.18e-17	4.73416	1.18e-20
TRINITY_DN3777_c0_g1	[UP]	3.30337	0.0353457	4.7151	0.000851
TRINITY_DN28449_c0_g2	[UP]	5.49068	0.00426751	4.7141	6.12e-05
TRINITY_DN2807_c0_g1	[UP]	3.36694	0.0496341	4.71188	0.00134611
TRINITY_DN338_c0_g1	[UP]	3.4335	0.0312533	4.71156	0.000723
TRINITY_DN641_c0_g1	[UP]	2126.29	2.2e-06	4.70986	1.16e-08
TRINITY_DN3370_c1_g3	[DOWN]	-3.0565	0.0411842	4.70906	0.00104502
TRINITY_DN614_c0_g1	[UP]	95.0611	9.71e-19	4.70859	8.07e-22
TRINITY_DN284_c0_g1	[UP]	5.45239	0.00178672	4.70682	2.17e-05
TRINITY_DN3328_c0_g1	[DOWN]	-3.38403	0.0285794	4.7043	0.000648
TRINITY_DN288_c0_g1	[UP]	3.59941	0.00835909	4.70376	0.000141
TRINITY_DN15602_c0_g1	[DOWN]	-4.32483	0.00287053	4.70289	3.81e-05
TRINITY_DN5133_c0_g1	[UP]	4.71794	0.00373727	4.70251	5.22e-05
TRINITY_DN4611_c0_g1	[UP]	5.92729	0.000249	4.70069	2.12e-06
TRINITY_DN1722_c1_g1	[UP]	4.35018	0.00289067	4.69581	3.86e-05
TRINITY_DN8954_c0_g1	[UP]	5.13204	0.00342122	4.69332	4.73e-05
TRINITY_DN8322_c0_g2	[UP]	4.60142	0.0061457	4.69107	9.76e-05
TRINITY_DN13789_c0_g1	[DOWN]	-3.52831	0.0121575	4.68867	0.000222
TRINITY_DN9230_c1_g1	[UP]	3.50573	0.0168049	4.68629	0.000329
TRINITY_DN3922_c0_g1	[UP]	3.18149	0.0398191	4.68355	0.000997
TRINITY_DN2219_c0_g1	[UP]	23.6105	5.85e-10	4.68273	1.53e-12
TRINITY_DN14327_c0_g1	[UP]	4.79925	0.00044	4.68237	4.15e-06
TRINITY_DN71_c2_g2	[UP]	461.513	8.59e-17	4.67807	9.74e-20
TRINITY_DN17558_c0_g1	[UP]	4.44741	0.00977521	4.67777	0.000172
TRINITY_DN1313_c0_g1	[UP]	4.93007	0.00174409	4.67776	2.11e-05
TRINITY_DN2406_c1_g2	[UP]	3.69937	0.00784518	4.6699	0.000131
TRINITY_DN2628_c0_g1	[UP]	3.86308	0.00463575	4.66935	6.8e-05
TRINITY_DN2789_c0_g4	[DOWN]	-3.7889	0.0067924	4.66467	0.00011
TRINITY_DN11554_c0_g1	[DOWN]	-3.70287	0.0450723	4.66384	0.00118162
TRINITY_DN2783_c0_g2	[DOWN]	-3.32113	0.0182495	4.65965	0.000365
TRINITY_DN8890_c0_g3	[DOWN]	-4.59943	0.00159698	4.65823	1.89e-05
TRINITY_DN10635_c0_g1	[DOWN]	-4.52607	0.00166925	4.65316	1.99e-05
TRINITY_DN4678_c0_g1	[DOWN]	-4.3153	0.00333612	4.65303	4.59e-05
TRINITY_DN74_c0_g2	[UP]	10.1323	5.09e-05	4.65293	3.6e-07
TRINITY_DN29336_c0_g1	[DOWN]	-3.97777	0.0353457	4.65192	0.000852
TRINITY_DN2133_c0_g1	[UP]	11.0204	1.95e-08	4.65072	6.89e-11
TRINITY_DN3604_c0_g1	[UP]	7.67772	4.8e-06	4.64873	2.79e-08
TRINITY_DN353_c0_g1	[UP]	2029.5	1.56e-10	4.64569	3.66e-13
TRINITY_DN2268_c2_g1	[UP]	5.69094	0.00334516	4.6436	4.61e-05
TRINITY_DN4398_c0_g2	[UP]	30.9161	4.73e-09	4.64313	1.48e-11
TRINITY_DN49672_c0_g1	[UP]	5.75684	0.000128	4.64165	1.01e-06
TRINITY_DN8662_c0_g1	[UP]	2020.22	1.43e-11	4.63978	2.93e-14
TRINITY_DN5331_c1_g3	[UP]	8.50896	0.000212	4.6391	1.76e-06
TRINITY_DN4910_c0_g1	[UP]	4.12053	0.00257259	4.63775	3.34e-05
TRINITY_DN704_c0_g1	[UP]	4.20312	0.00478536	4.63606	7.08e-05
TRINITY_DN1611_c0_g2	[DOWN]	-4.38858	0.0450156	4.63493	0.00117916
TRINITY_DN1390_c0_g1	[UP]	3.66767	0.00706824	4.63017	0.000115
TRINITY_DN662_c0_g2	[DOWN]	-3.02698	0.048415	4.62823	0.00129956
TRINITY_DN1534_c0_g1	[UP]	30.1166	3.14e-08	4.62798	1.16e-10
TRINITY_DN22747_c0_g2	[DOWN]	-6.46151	3.56e-05	4.62753	2.43e-07
TRINITY_DN4189_c0_g2	[UP]	67.2102	6.53e-16	4.62747	8.24e-19
TRINITY_DN31433_c0_g1	[DOWN]	-5.42169	0.000412	4.62556	3.82e-06
TRINITY_DN4969_c0_g1	[DOWN]	-5.05455	0.00082	4.62371	8.61e-06
TRINITY_DN5075_c0_g1	[DOWN]	-4.34888	0.00646902	4.6186	0.000104
TRINITY_DN9236_c0_g2	[UP]	49.3314	1.13e-09	4.61529	3.11e-12
TRINITY_DN5949_c0_g2	[UP]	6.3341	0.000362	4.61485	3.29e-06
TRINITY_DN51_c1_g1	[UP]	133.022	6.79e-07	4.61427	3.21e-09
TRINITY_DN5206_c0_g1	[UP]	3.44372	0.0191968	4.60494	0.000388
TRINITY_DN2760_c0_g1	[DOWN]	-3.62317	0.0110234	4.5986	0.000198
TRINITY_DN14396_c0_g1	[DOWN]	-7.3369	6.09e-06	4.59515	3.63e-08
TRINITY_DN6382_c0_g2	[UP]	4.12279	0.00396333	4.59236	5.62e-05
TRINITY_DN334_c1_g1	[UP]	3.71066	0.00763898	4.59074	0.000127
TRINITY_DN548_c0_g1	[UP]	3.93013	0.00496391	4.59034	7.44e-05
TRINITY_DN2086_c0_g1	[UP]	5.13324	0.00218227	4.58624	2.75e-05
TRINITY_DN5483_c0_g1	[DOWN]	-4.04735	0.00692885	4.5849	0.000112
TRINITY_DN2720_c0_g1	[DOWN]	-4.35682	0.00236241	4.58269	3.02e-05
TRINITY_DN10492_c0_g2	[UP]	3.86025	0.012543	4.57894	0.00023
TRINITY_DN1802_c0_g1	[UP]	1941.01	1.05e-05	4.57831	6.48e-08
TRINITY_DN10686_c0_g1	[UP]	435.644	4.11e-05	4.5783	2.87e-07
TRINITY_DN11414_c0_g1	[DOWN]	-4.43591	0.00236845	4.57223	3.03e-05
TRINITY_DN620_c1_g1	[DOWN]	-7.75102	6.25e-06	4.56975	3.73e-08
TRINITY_DN11890_c0_g1	[DOWN]	-4.01102	0.00730216	4.56802	0.00012
TRINITY_DN1848_c0_g1	[UP]	23.3699	3.92e-10	4.56272	9.98e-13
TRINITY_DN1896_c0_g6	[DOWN]	-5.06073	0.0191985	4.56241	0.000388
TRINITY_DN6689_c0_g2	[UP]	3.60601	0.016476	4.5607	0.00032
TRINITY_DN16567_c1_g1	[DOWN]	-5.7802	0.000112	4.55968	8.67e-07
TRINITY_DN2728_c0_g3	[DOWN]	-6.94955	0.00963181	4.55171	0.000169
TRINITY_DN6721_c0_g1	[UP]	6.28913	0.00075	4.55147	7.75e-06
TRINITY_DN3177_c0_g1	[UP]	3.15983	0.0469538	4.54994	0.00124836
TRINITY_DN15961_c0_g1	[UP]	23.4231	2.74e-09	4.54736	8.21e-12
TRINITY_DN4071_c0_g1	[UP]	5.8112	0.000227	4.54668	1.89e-06
TRINITY_DN1610_c0_g2	[DOWN]	-3.29171	0.0211657	4.54569	0.000445
TRINITY_DN5517_c0_g2	[DOWN]	-6.90894	0.000429	4.54527	4.01e-06
TRINITY_DN5673_c0_g1	[DOWN]	-5.24814	0.00167964	4.54414	2.01e-05
TRINITY_DN933_c1_g1	[DOWN]	-8.01504	9.89e-05	4.54274	7.58e-07
TRINITY_DN3941_c0_g1	[UP]	3.67612	0.0285794	4.54254	0.000648
TRINITY_DN5512_c0_g1	[DOWN]	-4.32163	0.00406997	4.54032	5.79e-05
TRINITY_DN11132_c0_g1	[UP]	16.6834	2.2e-10	4.53976	5.32e-13
TRINITY_DN2534_c0_g1	[DOWN]	-7.5913	0.0364993	4.53306	0.000887
TRINITY_DN2323_c1_g1	[UP]	1862.78	9.06e-21	4.52879	5.67e-24
TRINITY_DN24697_c0_g1	[DOWN]	-11.2723	4.75e-06	4.52314	2.75e-08
TRINITY_DN1015_c0_g2	[UP]	1860.13	3.54e-13	4.52254	6e-16
TRINITY_DN1446_c0_g1	[UP]	7.27866	0.00318571	4.51874	4.34e-05
TRINITY_DN468_c0_g1	[UP]	14.5449	5.83e-08	4.51614	2.23e-10
TRINITY_DN799_c0_g1	[DOWN]	-4.09585	0.00706897	4.50249	0.000115
TRINITY_DN3333_c0_g1	[UP]	5.37639	0.000461	4.50045	4.37e-06
TRINITY_DN1774_c0_g1	[UP]	3.82305	0.0278981	4.49942	0.000629
TRINITY_DN2408_c0_g1	[UP]	3.36294	0.0209368	4.49889	0.000437
TRINITY_DN5644_c0_g1	[DOWN]	-4.80566	0.0135382	4.49376	0.000251
TRINITY_DN88726_c0_g1	[UP]	1822.88	1.35e-09	4.49114	3.78e-12
TRINITY_DN2724_c0_g1	[UP]	32.2006	7.27e-06	4.4891	4.4e-08
TRINITY_DN4487_c0_g1	[UP]	3.67522	0.0290595	4.48789	0.00066
TRINITY_DN5404_c0_g1	[DOWN]	-3.43344	0.0153274	4.48704	0.000294
TRINITY_DN3594_c0_g1	[DOWN]	-6.43274	0.000137	4.48617	1.09e-06
TRINITY_DN6687_c0_g1	[DOWN]	-3.35252	0.0315388	4.48359	0.000732
TRINITY_DN8402_c0_g1	[DOWN]	-3.54221	0.0246842	4.47805	0.000537
TRINITY_DN2160_c0_g1	[DOWN]	-4.25514	0.0271178	4.47313	0.000605
TRINITY_DN6795_c0_g1	[DOWN]	-4.01533	0.00856228	4.47159	0.000146
TRINITY_DN13587_c0_g3	[DOWN]	-4.50869	0.00153167	4.46194	1.79e-05
TRINITY_DN6162_c0_g1	[DOWN]	-4.11185	0.00896843	4.4555	0.000154
TRINITY_DN2176_c0_g1	[DOWN]	-3.20874	0.0493345	4.45449	0.00133629
TRINITY_DN4928_c0_g2	[UP]	4.98832	0.00123202	4.45003	1.39e-05
TRINITY_DN10494_c0_g1	[DOWN]	-4.49926	0.00412954	4.44694	5.9e-05
TRINITY_DN1993_c0_g1	[UP]	3.23085	0.0343657	4.44242	0.000819
TRINITY_DN1213_c0_g2	[DOWN]	-5.80583	0.000571	4.44159	5.59e-06
TRINITY_DN5598_c0_g1	[UP]	4.66624	0.00304512	4.43984	4.1e-05
TRINITY_DN1895_c0_g1	[UP]	22.2312	1.84e-09	4.43566	5.34e-12
TRINITY_DN3336_c0_g1	[UP]	5.4348	0.0160736	4.43501	0.000311
TRINITY_DN4420_c0_g2	[UP]	7.4386	1.71e-05	4.43046	1.11e-07
TRINITY_DN3235_c0_g1	[UP]	8.06824	4.7e-06	4.42802	2.7e-08
TRINITY_DN7275_c0_g2	[UP]	1739.9	8.99e-13	4.42675	1.63e-15
TRINITY_DN8741_c0_g1	[DOWN]	-4.83714	0.00100663	4.42635	1.1e-05
TRINITY_DN120_c1_g1	[UP]	3.85506	0.00648605	4.42559	0.000104
TRINITY_DN15220_c0_g1	[DOWN]	-5.27691	0.00214107	4.42173	2.68e-05
TRINITY_DN3436_c0_g2	[UP]	31.3849	5.33e-09	4.42033	1.68e-11
TRINITY_DN6901_c0_g1	[UP]	3.60414	0.0137068	4.41757	0.000256
TRINITY_DN2954_c0_g1	[DOWN]	-5.41045	0.0109481	4.41749	0.000197
TRINITY_DN3031_c0_g2	[UP]	114.437	4.09e-13	4.41149	6.98e-16
TRINITY_DN420_c6_g1	[UP]	1716.67	1.94e-07	4.40339	8.4e-10
TRINITY_DN8093_c0_g2	[DOWN]	-4.23273	0.00367334	4.39961	5.12e-05
TRINITY_DN1675_c0_g2	[DOWN]	-4.41234	0.00318414	4.39847	4.33e-05
TRINITY_DN10636_c0_g2	[UP]	3.10067	0.0384181	4.39587	0.000953
TRINITY_DN17703_c0_g1	[DOWN]	-5.01302	0.00948283	4.39171	0.000165
TRINITY_DN575_c0_g4	[UP]	1701.84	3.45e-08	4.39158	1.28e-10
TRINITY_DN8249_c0_g2	[DOWN]	-5.05493	0.0147655	4.38804	0.000281
TRINITY_DN17966_c0_g5	[DOWN]	-4.22388	0.0175516	4.3878	0.000346
TRINITY_DN3780_c0_g1	[UP]	6.98445	1.7e-05	4.38569	1.1e-07
TRINITY_DN6413_c0_g1	[UP]	25.903	4.51e-06	4.38499	2.56e-08
TRINITY_DN2881_c0_g1	[UP]	4.40774	0.00232131	4.38167	2.96e-05
TRINITY_DN683_c0_g2	[DOWN]	-4.15855	0.00658057	4.37939	0.000106
TRINITY_DN2475_c0_g5	[UP]	1685.52	1.5e-05	4.37542	9.58e-08
TRINITY_DN5139_c0_g1	[DOWN]	-3.11275	0.039175	4.36804	0.000978
TRINITY_DN8445_c2_g1	[UP]	5.10262	0.000382	4.35581	3.49e-06
TRINITY_DN1951_c0_g3	[UP]	204.28	1.95e-14	4.3557	2.86e-17
TRINITY_DN2008_c2_g1	[DOWN]	-5.42478	0.0142922	4.35178	0.000269
TRINITY_DN8218_c0_g1	[UP]	8.03945	4.78e-06	4.35128	2.78e-08
TRINITY_DN9192_c0_g1	[UP]	1652.63	1.53e-09	4.35069	4.31e-12
TRINITY_DN13008_c0_g1	[UP]	7.22018	0.0212238	4.34814	0.000446
TRINITY_DN1213_c0_g1	[DOWN]	-4.46303	0.00435035	4.32919	6.28e-05
TRINITY_DN1616_c0_g1	[UP]	7.59653	7.4e-05	4.32332	5.47e-07
TRINITY_DN12731_c0_g1	[DOWN]	-4.33457	0.00409402	4.32268	5.83e-05
TRINITY_DN7199_c1_g1	[UP]	4.11909	0.0114587	4.31913	0.000208
TRINITY_DN2995_c0_g1	[DOWN]	-4.42516	0.0046667	4.31659	6.86e-05
TRINITY_DN8352_c0_g1	[DOWN]	-13.2093	1.95e-06	4.3161	1.02e-08
TRINITY_DN7852_c0_g2	[DOWN]	-4.04364	0.019586	4.31414	0.0004
TRINITY_DN58374_c0_g1	[UP]	15.7767	8.77e-08	4.31263	3.52e-10
TRINITY_DN14025_c0_g1	[UP]	13.5276	4.89e-07	4.31028	2.27e-09
TRINITY_DN11958_c0_g3	[DOWN]	-4.47719	0.00189538	4.31019	2.33e-05
TRINITY_DN616_c1_g1	[DOWN]	-5.31831	0.0196505	4.30701	0.000402
TRINITY_DN3238_c0_g2	[UP]	197.209	3.57e-18	4.30566	3.23e-21
TRINITY_DN2270_c0_g1	[UP]	6.53598	0.000484	4.29772	4.63e-06
TRINITY_DN6008_c0_g1	[UP]	3.81473	0.00949503	4.29462	0.000166
TRINITY_DN7567_c0_g1	[UP]	7.65517	0.000466	4.28408	4.44e-06
TRINITY_DN7275_c1_g1	[UP]	1571.84	1.26e-12	4.28159	2.36e-15
TRINITY_DN24134_c0_g1	[UP]	11.2326	7.33e-05	4.28011	5.41e-07
TRINITY_DN4132_c0_g1	[DOWN]	-3.81243	0.00896287	4.27613	0.000154
TRINITY_DN10868_c0_g1	[UP]	6.38318	0.00318002	4.27465	4.32e-05
TRINITY_DN6507_c0_g1	[UP]	7.40347	0.0014183	4.27211	1.64e-05
TRINITY_DN2014_c0_g2	[DOWN]	-3.94115	0.0357236	4.26728	0.000863
TRINITY_DN7242_c0_g4	[UP]	346.341	1.04e-11	4.26337	2.08e-14
TRINITY_DN3610_c0_g1	[UP]	3.23172	0.0353457	4.26146	0.000852
TRINITY_DN9536_c0_g1	[DOWN]	-3.17261	0.0408378	4.2599	0.00103423
TRINITY_DN3792_c0_g2	[UP]	1554.4	8.23e-06	4.25939	5.02e-08
TRINITY_DN924_c2_g2	[UP]	4.18554	0.0127945	4.25581	0.000235
TRINITY_DN37_c0_g1	[DOWN]	-5.19281	0.00253621	4.25495	3.28e-05
TRINITY_DN2498_c1_g1	[DOWN]	-5.23277	0.00148762	4.25246	1.74e-05
TRINITY_DN5554_c0_g1	[UP]	339.89	2.24e-12	4.25236	4.28e-15
TRINITY_DN5541_c0_g1	[UP]	346.228	0.000294	4.24649	2.58e-06
TRINITY_DN4733_c0_g2	[DOWN]	-3.51317	0.0313708	4.24235	0.000727
TRINITY_DN4189_c0_g1	[UP]	15.6156	4.58e-09	4.24106	1.42e-11
TRINITY_DN1252_c0_g1	[DOWN]	-4.30693	0.00869435	4.24029	0.000149
TRINITY_DN1456_c0_g3	[UP]	5.03303	0.000777	4.23531	8.07e-06
TRINITY_DN14125_c0_g1	[UP]	5.42614	0.011503	4.23213	0.000209
TRINITY_DN14637_c0_g1	[DOWN]	-7.14018	0.0400343	4.2309	0.00100547
TRINITY_DN2982_c0_g1	[UP]	7.08388	1.93e-05	4.23025	1.26e-07
TRINITY_DN12643_c0_g1	[UP]	334.507	1.06e-08	4.22914	3.51e-11
TRINITY_DN1166_c0_g1	[UP]	10.1907	2.5e-06	4.22831	1.33e-08
TRINITY_DN13596_c0_g1	[UP]	7.15994	2.06e-05	4.22253	1.35e-07
TRINITY_DN9229_c1_g1	[DOWN]	-3.2894	0.0406895	4.21994	0.00102895
TRINITY_DN15873_c0_g1	[UP]	3.45194	0.0215976	4.2199	0.000457
TRINITY_DN221_c1_g1	[UP]	5.75824	0.000549	4.21894	5.35e-06
TRINITY_DN4264_c0_g1	[UP]	5.29511	0.00221901	4.21761	2.81e-05
TRINITY_DN3200_c0_g1	[UP]	17.016	1.18e-06	4.21463	5.9e-09
TRINITY_DN2309_c1_g2	[DOWN]	-6.05394	0.000265	4.21055	2.29e-06
TRINITY_DN2732_c0_g1	[UP]	5.35102	0.00744826	4.2105	0.000123
TRINITY_DN4118_c0_g1	[UP]	3.4078	0.0450515	4.20263	0.00118059
TRINITY_DN977_c3_g1	[UP]	185.356	2.24e-09	4.20228	6.6e-12
TRINITY_DN1927_c0_g3	[UP]	99.6605	2.13e-07	4.19286	9.37e-10
TRINITY_DN3718_c0_g1	[UP]	9.35157	0.000113	4.19159	8.78e-07
TRINITY_DN1302_c4_g1	[UP]	56.2119	0.000321	4.19028	2.86e-06
TRINITY_DN6459_c0_g1	[DOWN]	-3.47985	0.0246362	4.18702	0.000534
TRINITY_DN7530_c0_g1	[DOWN]	-8.02537	6.96e-05	4.18629	5.1e-07
TRINITY_DN5631_c0_g1	[UP]	3.50998	0.0328169	4.18618	0.00077
TRINITY_DN752_c0_g1	[UP]	180.927	3.83e-17	4.18365	4.13e-20
TRINITY_DN14624_c0_g1	[DOWN]	-5.05111	0.00169023	4.18091	2.03e-05
TRINITY_DN3043_c0_g1	[DOWN]	-9.64011	3.15e-06	4.17774	1.7e-08
TRINITY_DN7214_c0_g1	[UP]	4.29596	0.00483562	4.17058	7.18e-05
TRINITY_DN5293_c0_g1	[DOWN]	-3.30113	0.0347369	4.16884	0.00083
TRINITY_DN974_c0_g3	[UP]	1457.21	2.02e-07	4.16851	8.78e-10
TRINITY_DN6390_c0_g1	[DOWN]	-8.0572	0.000583	4.16519	5.76e-06
TRINITY_DN5935_c0_g1	[DOWN]	-5.18994	0.00168662	4.16493	2.02e-05
TRINITY_DN4323_c1_g1	[UP]	3.71872	0.0197895	4.16455	0.000406
TRINITY_DN5448_c1_g1	[DOWN]	-3.80179	0.0193079	4.15473	0.000392
TRINITY_DN3830_c0_g1	[UP]	6.89693	0.000167	4.15467	1.35e-06
TRINITY_DN5158_c0_g1	[DOWN]	-3.4766	0.0364066	4.15465	0.000884
TRINITY_DN677_c1_g1	[UP]	7.06769	0.000116	4.15334	9.05e-07
TRINITY_DN6946_c0_g1	[UP]	10.8263	0.00763448	4.15256	0.000127
TRINITY_DN1244_c0_g2	[DOWN]	-3.79139	0.0145859	4.14673	0.000277
TRINITY_DN1925_c0_g2	[UP]	14.5691	1.79e-08	4.14096	6.27e-11
TRINITY_DN3511_c0_g2	[UP]	1425.65	1.48e-10	4.14049	3.44e-13
TRINITY_DN745_c0_g2	[UP]	3.55715	0.0372488	4.13822	0.000911
TRINITY_DN3063_c1_g1	[UP]	3.88963	0.0310203	4.13228	0.000715
TRINITY_DN4162_c0_g1	[UP]	8.29747	5.72e-06	4.12998	3.38e-08
TRINITY_DN5687_c0_g1	[DOWN]	-4.21415	0.0142922	4.12165	0.000269
TRINITY_DN8347_c0_g1	[DOWN]	-3.34463	0.0370072	4.11904	0.000903
TRINITY_DN6927_c0_g1	[UP]	4.2994	0.00963349	4.11802	0.000169
TRINITY_DN709_c0_g1	[UP]	93.0449	1.08e-10	4.11641	2.45e-13
TRINITY_DN4472_c0_g5	[UP]	1398.21	8.56e-14	4.11592	1.32e-16
TRINITY_DN1187_c2_g3	[DOWN]	-7.91134	1.37e-05	4.11589	8.68e-08
TRINITY_DN8686_c0_g1	[DOWN]	-3.85186	0.0214727	4.11094	0.000453
TRINITY_DN1584_c1_g2	[UP]	8.77777	0.000324	4.10703	2.89e-06
TRINITY_DN20155_c0_g1	[DOWN]	-3.67822	0.0331557	4.10633	0.000782
TRINITY_DN2709_c0_g1	[UP]	16.0104	1.58e-08	4.09482	5.45e-11
TRINITY_DN9290_c0_g1	[UP]	3.83039	0.02609	4.09067	0.000575
TRINITY_DN9583_c0_g1	[UP]	15.5728	3.66e-05	4.08529	2.51e-07
TRINITY_DN10569_c1_g1	[DOWN]	-4.55233	0.00796492	4.08526	0.000134
TRINITY_DN3700_c0_g2	[UP]	3.19519	0.0438971	4.0817	0.0011347
TRINITY_DN423_c3_g1	[DOWN]	-4.55262	0.00411864	4.07882	5.87e-05
TRINITY_DN840_c0_g4	[UP]	3.37923	0.0408952	4.07705	0.00103667
TRINITY_DN10395_c0_g1	[UP]	7.49379	0.00123069	4.07606	1.39e-05
TRINITY_DN1185_c0_g1	[UP]	4.91097	0.0020277	4.07571	2.52e-05
TRINITY_DN13295_c0_g1	[DOWN]	-3.70442	0.0231937	4.07059	0.000497
TRINITY_DN8532_c0_g1	[DOWN]	-4.13908	0.00795175	4.07028	0.000133
TRINITY_DN5770_c1_g2	[UP]	1353.92	1.07e-12	4.06908	1.97e-15
TRINITY_DN2560_c0_g1	[DOWN]	-5.91765	0.00139813	4.06553	1.62e-05
TRINITY_DN8275_c0_g1	[DOWN]	-3.53526	0.0254425	4.06341	0.000556
TRINITY_DN10630_c0_g1	[DOWN]	-3.94741	0.0399446	4.05946	0.00100235
TRINITY_DN2706_c0_g3	[UP]	7.2816	0.0049259	4.059	7.36e-05
TRINITY_DN956_c0_g1	[UP]	60.1404	1.28e-07	4.05703	5.4e-10
TRINITY_DN12252_c0_g1	[DOWN]	-11.8138	1.23e-05	4.05627	7.68e-08
TRINITY_DN6344_c0_g2	[UP]	295.354	3.89e-17	4.05483	4.24e-20
TRINITY_DN12529_c0_g2	[UP]	6.76772	0.000484	4.0538	4.64e-06
TRINITY_DN7762_c0_g1	[DOWN]	-4.86316	0.00190018	4.05363	2.34e-05
TRINITY_DN8214_c0_g1	[DOWN]	-3.40076	0.037649	4.05351	0.000926
TRINITY_DN638_c1_g1	[UP]	44.5711	0.000237	4.05327	1.99e-06
TRINITY_DN9085_c0_g1	[DOWN]	-5.04489	0.00592621	4.0518	9.27e-05
TRINITY_DN99_c0_g1	[DOWN]	-5.09145	0.00408366	4.05004	5.81e-05
TRINITY_DN8312_c1_g1	[UP]	3.18908	0.0446702	4.04718	0.00116336
TRINITY_DN799_c0_g2	[UP]	17.854	7.16e-07	4.04632	3.4e-09
TRINITY_DN4765_c0_g1	[UP]	5.19108	0.00516815	4.04609	7.79e-05
TRINITY_DN5175_c2_g1	[DOWN]	-6.10608	0.0011177	4.04577	1.24e-05
TRINITY_DN24835_c0_g1	[UP]	3.24026	0.0492851	4.0417	0.00133292
TRINITY_DN4318_c0_g1	[UP]	6.45831	0.000755	4.04035	7.81e-06
TRINITY_DN1298_c0_g1	[DOWN]	-4.47075	0.0057138	4.04003	8.81e-05
TRINITY_DN1527_c0_g1	[UP]	57.1361	7.91e-05	4.03201	5.88e-07
TRINITY_DN4093_c0_g1	[UP]	6.12512	0.000466	4.02961	4.43e-06
TRINITY_DN6144_c0_g1	[DOWN]	-3.29462	0.0496821	4.02749	0.00134805
TRINITY_DN11764_c0_g3	[UP]	1318.3	5.09e-06	4.02341	2.99e-08
TRINITY_DN2406_c0_g1	[UP]	9.81981	0.000451	4.01728	4.27e-06
TRINITY_DN5599_c0_g1	[UP]	3.82756	0.0265905	4.01151	0.000589
TRINITY_DN14_c0_g3	[UP]	4.96985	0.00172054	4.00408	2.07e-05
TRINITY_DN3848_c0_g2	[UP]	1298.94	3.2e-07	4.00377	1.45e-09
TRINITY_DN8610_c0_g2	[DOWN]	-4.97752	0.00581658	4.0018	9.03e-05
TRINITY_DN10993_c0_g1	[DOWN]	-3.52392	0.0492851	3.99852	0.00133302
TRINITY_DN1064_c0_g6	[DOWN]	-13.6432	9.14e-06	3.99543	5.6e-08
TRINITY_DN4472_c0_g2	[UP]	1288.17	1.57e-09	3.99477	4.45e-12
TRINITY_DN4251_c0_g1	[DOWN]	-4.40536	0.0225067	3.99395	0.00048
TRINITY_DN7788_c2_g1	[UP]	6.94655	0.00547718	3.99386	8.38e-05
TRINITY_DN11898_c0_g1	[UP]	11.9431	5.83e-05	3.99032	4.18e-07
TRINITY_DN8570_c1_g7	[UP]	1276.81	1.45e-12	3.98563	2.73e-15
TRINITY_DN2351_c0_g2	[UP]	3.97984	0.0279373	3.98119	0.00063
TRINITY_DN16364_c0_g2	[UP]	285.306	1.56e-07	3.98118	6.69e-10
TRINITY_DN12292_c0_g1	[UP]	3.59458	0.0450156	3.9808	0.00117804
TRINITY_DN4946_c0_g3	[UP]	3.66052	0.0274435	3.97782	0.000614
TRINITY_DN10298_c0_g2	[UP]	282.426	7.35e-13	3.97619	1.28e-15
TRINITY_DN4956_c1_g1	[UP]	1274.13	1.92e-06	3.9752	9.96e-09
TRINITY_DN601_c3_g1	[DOWN]	-4.41359	0.0211657	3.97108	0.000444
TRINITY_DN1299_c1_g1	[UP]	8.86776	0.000718	3.97101	7.35e-06
TRINITY_DN12628_c0_g2	[DOWN]	-4.13214	0.00934266	3.96865	0.000162
TRINITY_DN3578_c0_g2	[DOWN]	-5.03115	0.00178127	3.96684	2.16e-05
TRINITY_DN1048_c2_g1	[UP]	1267.29	1.34e-05	3.96635	8.45e-08
TRINITY_DN8143_c0_g1	[UP]	7.63966	0.000183	3.96353	1.5e-06
TRINITY_DN1468_c1_g3	[UP]	15.2601	0.000139	3.96088	1.11e-06
TRINITY_DN1115_c1_g1	[UP]	6.02969	0.00485107	3.95894	7.21e-05
TRINITY_DN6798_c0_g1	[DOWN]	-3.49494	0.0323744	3.95432	0.000755
TRINITY_DN12955_c0_g1	[DOWN]	-7.60218	9.4e-05	3.94907	7.17e-07
TRINITY_DN1953_c0_g1	[UP]	8.45169	0.00216279	3.94863	2.72e-05
TRINITY_DN4039_c0_g1	[UP]	4.35403	0.0259842	3.9456	0.000572
TRINITY_DN1928_c0_g1	[UP]	5.31041	0.00158388	3.94007	1.87e-05
TRINITY_DN5254_c0_g1	[DOWN]	-3.91051	0.0369361	3.93891	0.000901
TRINITY_DN24120_c0_g1	[UP]	5.36646	0.0011313	3.93508	1.26e-05
TRINITY_DN2180_c1_g1	[UP]	4.04577	0.0465281	3.9349	0.00123435
TRINITY_DN4968_c0_g3	[DOWN]	-6.17361	0.00219047	3.93195	2.77e-05
TRINITY_DN3325_c0_g1	[UP]	17.837	6e-08	3.93041	2.31e-10
TRINITY_DN305_c1_g4	[UP]	9.73444	0.000787	3.92798	8.23e-06
TRINITY_DN12505_c0_g1	[DOWN]	-4.28583	0.0110567	3.92717	0.000199
TRINITY_DN8049_c0_g1	[UP]	8.59121	0.000307	3.92489	2.71e-06
TRINITY_DN1689_c0_g3	[UP]	42.2254	1.05e-07	3.92436	4.31e-10
TRINITY_DN7178_c0_g1	[UP]	4.42314	0.00561435	3.92278	8.62e-05
TRINITY_DN2498_c1_g2	[DOWN]	-4.288	0.0184047	3.92034	0.000368
TRINITY_DN7275_c0_g1	[UP]	1218.99	3.96e-11	3.91813	8.51e-14
TRINITY_DN3078_c1_g2	[UP]	11.3058	4.24e-05	3.91556	2.96e-07
TRINITY_DN1705_c1_g1	[UP]	271.246	7.41e-11	3.91527	1.65e-13
TRINITY_DN6380_c0_g1	[UP]	1216.28	4.86e-10	3.91359	1.25e-12
TRINITY_DN14933_c0_g1	[UP]	1215.01	8.62e-08	3.90909	3.45e-10
TRINITY_DN8227_c0_g1	[DOWN]	-5.08463	0.0216675	3.90875	0.000458
TRINITY_DN7608_c0_g1	[UP]	5.43535	0.00186659	3.90518	2.28e-05
TRINITY_DN5961_c0_g3	[UP]	8.37173	0.00213207	3.90274	2.67e-05
TRINITY_DN7269_c0_g1	[UP]	3.40948	0.0488785	3.9012	0.00131941
TRINITY_DN2892_c0_g1	[UP]	5.89784	0.00133513	3.89835	1.54e-05
TRINITY_DN6618_c0_g1	[UP]	148.568	7.02e-13	3.89381	1.22e-15
TRINITY_DN10631_c0_g1	[DOWN]	-8.46627	9.06e-05	3.89362	6.89e-07
TRINITY_DN2985_c1_g1	[UP]	1197.76	1.22e-10	3.89254	2.79e-13
TRINITY_DN11747_c0_g1	[DOWN]	-3.35713	0.0493209	3.88967	0.00133452
TRINITY_DN7015_c0_g1	[UP]	7.04924	0.00247489	3.88415	3.19e-05
TRINITY_DN14382_c1_g1	[DOWN]	-12.5874	1.86e-06	3.87759	9.6e-09
TRINITY_DN19730_c0_g1	[UP]	4.07453	0.0348085	3.87137	0.000833
TRINITY_DN492_c2_g1	[UP]	259.871	3.62e-06	3.86888	1.99e-08
TRINITY_DN2747_c2_g2	[UP]	7.78648	0.000197	3.85148	1.62e-06
TRINITY_DN8392_c0_g1	[UP]	3.76767	0.0263577	3.84886	0.000583
TRINITY_DN3306_c0_g1	[UP]	21.99	1.67e-08	3.84673	5.82e-11
TRINITY_DN12476_c0_g1	[DOWN]	-4.33476	0.00763898	3.84295	0.000127
TRINITY_DN3950_c0_g5	[DOWN]	-4.43879	0.0129205	3.84279	0.000238
TRINITY_DN3637_c0_g4	[UP]	1159.51	8.49e-08	3.84239	3.39e-10
TRINITY_DN1394_c0_g2	[UP]	256.601	5.99e-12	3.8392	1.16e-14
TRINITY_DN6138_c0_g1	[UP]	21.9338	2.05e-09	3.83882	5.99e-12
TRINITY_DN15562_c0_g2	[DOWN]	-6.95785	0.0446907	3.83228	0.00116535
TRINITY_DN3190_c0_g2	[DOWN]	-3.63211	0.0386876	3.82874	0.000963
TRINITY_DN3587_c0_g1	[UP]	12.8024	9.96e-07	3.81903	4.88e-09
TRINITY_DN4774_c0_g1	[UP]	15.6402	0.000717	3.81088	7.33e-06
TRINITY_DN6354_c0_g1	[UP]	3.95852	0.0265905	3.80913	0.000589
TRINITY_DN13806_c0_g1	[DOWN]	-14.3321	1.57e-05	3.80857	1.01e-07
TRINITY_DN7697_c0_g1	[UP]	15.0099	9.09e-07	3.80225	4.4e-09
TRINITY_DN160_c0_g1	[UP]	1123.3	6.67e-10	3.80035	1.76e-12
TRINITY_DN3988_c0_g1	[UP]	9.84588	0.00495894	3.79944	7.42e-05
TRINITY_DN12735_c0_g1	[UP]	7.14045	0.000109	3.79782	8.44e-07
TRINITY_DN10801_c0_g1	[DOWN]	-4.55834	0.0106776	3.79579	0.000191
TRINITY_DN3071_c0_g1	[UP]	42.8894	1.12e-07	3.79223	4.61e-10
TRINITY_DN3576_c0_g2	[DOWN]	-4.24722	0.0362584	3.79046	0.000878
TRINITY_DN1235_c2_g1	[UP]	15.433	2.86e-05	3.79036	1.92e-07
TRINITY_DN2157_c0_g1	[UP]	3.8533	0.020849	3.78935	0.000434
TRINITY_DN20276_c0_g2	[UP]	5.24992	0.00211538	3.78513	2.64e-05
TRINITY_DN2119_c0_g1	[UP]	3.96249	0.0158353	3.78466	0.000305
TRINITY_DN1449_c0_g3	[UP]	1109.69	1.06e-09	3.7827	2.89e-12
TRINITY_DN17608_c0_g1	[UP]	1112.23	1.44e-07	3.78268	6.15e-10
TRINITY_DN8225_c1_g1	[DOWN]	-6.93991	0.000302	3.77984	2.66e-06
TRINITY_DN2247_c0_g2	[UP]	10.454	8.06e-05	3.77131	6.01e-07
TRINITY_DN13030_c0_g1	[DOWN]	-4.85977	0.00604551	3.77024	9.54e-05
TRINITY_DN30952_c0_g1	[UP]	1098.82	1.58e-10	3.76998	3.71e-13
TRINITY_DN2628_c1_g1	[UP]	136.217	5.37e-11	3.7692	1.18e-13
TRINITY_DN21069_c0_g4	[UP]	1098.72	3.06e-07	3.76478	1.38e-09
TRINITY_DN4956_c0_g3	[UP]	1087.78	6.11e-15	3.76258	8.38e-18
TRINITY_DN6578_c0_g1	[UP]	19.0165	2.24e-07	3.75787	9.88e-10
TRINITY_DN9232_c0_g1	[DOWN]	-6.83266	0.0152127	3.75472	0.000291
TRINITY_DN1785_c0_g1	[UP]	22.0421	2.33e-08	3.74454	8.34e-11
TRINITY_DN5997_c0_g2	[DOWN]	-4.26632	0.0136109	3.74328	0.000253
TRINITY_DN4370_c0_g2	[UP]	1073.23	8.72e-14	3.74185	1.36e-16
TRINITY_DN3465_c0_g1	[UP]	29.1668	7.75e-09	3.74176	2.53e-11
TRINITY_DN49_c0_g1	[DOWN]	-5.63528	0.00211418	3.74176	2.64e-05
TRINITY_DN4632_c0_g1	[UP]	5.42091	0.010648	3.73626	0.00019
TRINITY_DN1544_c1_g1	[UP]	47.9593	1.94e-10	3.73366	4.64e-13
TRINITY_DN22730_c0_g4	[UP]	1074.74	2.13e-07	3.73359	9.3e-10
TRINITY_DN1449_c7_g1	[UP]	238.584	2.39e-10	3.73302	5.83e-13
TRINITY_DN2486_c2_g2	[UP]	16.5364	0.0102017	3.72712	0.000181
TRINITY_DN71_c1_g2	[UP]	1067.39	1.43e-08	3.72574	4.87e-11
TRINITY_DN14132_c0_g3	[UP]	41.1579	0.000929	3.72498	9.96e-06
TRINITY_DN2911_c0_g2	[UP]	4.72629	0.00590609	3.72453	9.23e-05
TRINITY_DN7007_c0_g1	[UP]	40.6629	7.71e-10	3.72294	2.06e-12
TRINITY_DN14379_c0_g1	[UP]	58.9712	0.0214727	3.72212	0.000453
TRINITY_DN6603_c0_g1	[UP]	3.5782	0.0450156	3.72172	0.00117904
TRINITY_DN10114_c0_g1	[DOWN]	-8.54782	0.00094	3.71978	1.01e-05
TRINITY_DN2485_c1_g1	[UP]	13.4372	0.00051	3.71724	4.92e-06
TRINITY_DN2725_c0_g1	[DOWN]	-4.16631	0.0143496	3.71559	0.000271
TRINITY_DN22730_c0_g2	[UP]	1060.55	1.24e-07	3.71509	5.13e-10
TRINITY_DN4104_c0_g1	[UP]	7.63693	0.00191695	3.71315	2.36e-05
TRINITY_DN4888_c0_g3	[DOWN]	-100.105	5.61e-12	3.71135	1.08e-14
TRINITY_DN3089_c2_g1	[DOWN]	-5.15397	0.00486238	3.711	7.23e-05
TRINITY_DN12533_c0_g1	[UP]	5.43805	0.00260464	3.7101	3.39e-05
TRINITY_DN5824_c0_g1	[DOWN]	-4.18078	0.0292046	3.70914	0.000664
TRINITY_DN1064_c0_g1	[DOWN]	-6.07654	0.0229192	3.70744	0.000489
TRINITY_DN5634_c0_g1	[UP]	4.45213	0.0115479	3.70686	0.00021
TRINITY_DN7454_c0_g1	[DOWN]	-3.66842	0.0363385	3.70323	0.000881
TRINITY_DN4402_c0_g1	[UP]	56.3276	6.34e-10	3.70167	1.67e-12
TRINITY_DN4175_c0_g1	[UP]	1036.9	1.22e-12	3.69149	2.27e-15
TRINITY_DN12187_c0_g2	[UP]	21.0724	5.17e-08	3.68981	1.96e-10
TRINITY_DN48433_c0_g1	[UP]	1032.48	1.3e-09	3.68025	3.64e-12
TRINITY_DN947_c0_g2	[UP]	1029.81	3.39e-10	3.67759	8.53e-13
TRINITY_DN3069_c1_g1	[UP]	7.90239	0.000175	3.67737	1.44e-06
TRINITY_DN1683_c0_g2	[UP]	16.5925	0.000292	3.67622	2.56e-06
TRINITY_DN21099_c0_g2	[DOWN]	-5.20711	0.00449948	3.67586	6.56e-05
TRINITY_DN2686_c0_g1	[UP]	3.49782	0.0455723	3.67403	0.0011993
TRINITY_DN166_c2_g1	[UP]	4.6457	0.00713961	3.67369	0.000117
TRINITY_DN3831_c2_g1	[UP]	1033.34	0.000418	3.67156	3.89e-06
TRINITY_DN3671_c3_g1	[UP]	30.7506	2.47e-09	3.67071	7.37e-12
TRINITY_DN8090_c0_g1	[UP]	19.168	0.00047	3.67026	4.48e-06
TRINITY_DN4080_c0_g1	[UP]	5.88386	0.00110005	3.67023	1.21e-05
TRINITY_DN3637_c0_g3	[UP]	67.8244	1.41e-08	3.6699	4.77e-11
TRINITY_DN16960_c0_g1	[UP]	4.12677	0.0396142	3.66625	0.00099
TRINITY_DN357_c0_g4	[UP]	4.51766	0.0198715	3.66365	0.000409
TRINITY_DN5403_c1_g1	[DOWN]	-5.39905	0.00345303	3.661	4.78e-05
TRINITY_DN23379_c1_g1	[UP]	11.2492	1.44e-05	3.65709	9.13e-08
TRINITY_DN6543_c1_g1	[DOWN]	-4.70196	0.00844772	3.65473	0.000143
TRINITY_DN4151_c0_g1	[UP]	6.57539	0.00497621	3.64722	7.46e-05
TRINITY_DN5669_c0_g3	[UP]	11.0382	0.000116	3.64379	9.05e-07
TRINITY_DN9644_c0_g1	[DOWN]	-7.78577	0.000923	3.6435	9.85e-06
TRINITY_DN3741_c0_g1	[UP]	20.3682	2.56e-07	3.63702	1.13e-09
TRINITY_DN5295_c1_g3	[UP]	6.72419	0.00759635	3.63661	0.000126
TRINITY_DN4833_c0_g3	[DOWN]	-6.8851	0.00134918	3.63655	1.55e-05
TRINITY_DN2657_c0_g2	[UP]	1003.52	3e-07	3.63575	1.35e-09
TRINITY_DN6554_c0_g2	[UP]	7.03167	0.00295768	3.63196	3.97e-05
TRINITY_DN3135_c0_g1	[UP]	6.48278	0.0010458	3.63142	1.15e-05
TRINITY_DN5453_c4_g1	[DOWN]	-7.12752	0.000961	3.63075	1.04e-05
TRINITY_DN39501_c0_g1	[UP]	993.966	1.27e-08	3.62464	4.25e-11
TRINITY_DN746_c0_g4	[UP]	14.0906	0.00126606	3.6242	1.44e-05
TRINITY_DN1713_c2_g2	[UP]	121.638	1.16e-06	3.6214	5.76e-09
TRINITY_DN4065_c0_g1	[UP]	4.6233	0.0190952	3.61427	0.000386
TRINITY_DN3676_c0_g1	[UP]	11.5628	0.000279	3.61235	2.43e-06
TRINITY_DN22869_c0_g1	[DOWN]	-4.66312	0.0312102	3.61084	0.000721
TRINITY_DN2657_c0_g3	[UP]	983.039	1.7e-09	3.61056	4.89e-12
TRINITY_DN354_c2_g1	[UP]	5.1807	0.00841853	3.60721	0.000143
TRINITY_DN3079_c0_g1	[UP]	23.6845	5.19e-08	3.59747	1.98e-10
TRINITY_DN9899_c0_g1	[DOWN]	-7.61402	0.000276	3.59712	2.4e-06
TRINITY_DN6679_c0_g2	[UP]	3.82673	0.0479947	3.59521	0.00128517
TRINITY_DN3898_c0_g3	[UP]	5.24329	0.00856228	3.58715	0.000146
TRINITY_DN7581_c0_g2	[UP]	26.6551	0.000686	3.58639	6.94e-06
TRINITY_DN15625_c0_g1	[DOWN]	-4.69552	0.0311247	3.57231	0.000718
TRINITY_DN13513_c0_g3	[UP]	119.419	2.31e-10	3.5721	5.6e-13
TRINITY_DN6603_c0_g2	[UP]	4.13341	0.0278129	3.56923	0.000624
TRINITY_DN4122_c0_g1	[DOWN]	-6.83864	0.00164107	3.56847	1.96e-05
TRINITY_DN7881_c0_g1	[UP]	5.20714	0.00538451	3.56756	8.18e-05
TRINITY_DN6367_c0_g2	[UP]	5.1699	0.0166737	3.56662	0.000325
TRINITY_DN5255_c0_g2	[DOWN]	-6.71765	0.000733	3.56172	7.55e-06
TRINITY_DN11586_c0_g1	[DOWN]	-6.17287	0.00371413	3.56156	5.18e-05
TRINITY_DN4742_c1_g1	[UP]	11.6927	0.000112	3.56071	8.69e-07
TRINITY_DN2221_c0_g2	[UP]	4.77011	0.0146764	3.56037	0.000279
TRINITY_DN17088_c0_g1	[UP]	5.33284	0.00292637	3.55884	3.92e-05
TRINITY_DN5548_c0_g1	[DOWN]	-7.79851	0.000249	3.55835	2.12e-06
TRINITY_DN12872_c0_g1	[UP]	117.837	7.37e-12	3.55834	1.44e-14
TRINITY_DN7545_c0_g1	[UP]	4.82405	0.00604341	3.55817	9.53e-05
TRINITY_DN6159_c0_g4	[UP]	27.6769	6.05e-08	3.55324	2.33e-10
TRINITY_DN1716_c0_g1	[UP]	3.68649	0.0447601	3.55235	0.00116812
TRINITY_DN4003_c0_g2	[UP]	206.608	3.04e-10	3.54683	7.59e-13
TRINITY_DN5927_c0_g1	[UP]	6.16859	0.0037567	3.54605	5.26e-05
TRINITY_DN57684_c0_g1	[UP]	41.9892	5.36e-09	3.54365	1.69e-11
TRINITY_DN20476_c0_g1	[UP]	6.48069	0.00154306	3.54174	1.81e-05
TRINITY_DN2446_c0_g1	[UP]	14.245	6.66e-06	3.53772	3.99e-08
TRINITY_DN1108_c2_g2	[UP]	4.49879	0.0153124	3.53172	0.000294
TRINITY_DN14933_c0_g3	[UP]	932.922	1.32e-06	3.53072	6.67e-09
TRINITY_DN4856_c0_g1	[DOWN]	-6.00228	0.00413163	3.52843	5.9e-05
TRINITY_DN84_c0_g2	[UP]	6.54888	0.00146886	3.52436	1.71e-05
TRINITY_DN10607_c0_g1	[DOWN]	-5.73282	0.0128271	3.5225	0.000236
TRINITY_DN34761_c0_g4	[UP]	113.376	2.53e-11	3.51373	5.3e-14
TRINITY_DN8251_c0_g1	[UP]	11.3835	0.000129	3.51132	1.01e-06
TRINITY_DN9731_c1_g1	[DOWN]	-6.87084	0.000653	3.50704	6.57e-06
TRINITY_DN2234_c2_g1	[UP]	914.236	2.71e-07	3.50342	1.21e-09
TRINITY_DN12870_c0_g1	[DOWN]	-5.22447	0.00916823	3.50278	0.000159
TRINITY_DN12411_c0_g1	[DOWN]	-4.11641	0.0369008	3.50185	0.000899
TRINITY_DN6121_c0_g1	[DOWN]	-4.57301	0.0417699	3.49988	0.00106484
TRINITY_DN82_c0_g3	[UP]	34.0365	1.41e-07	3.49345	6.03e-10
TRINITY_DN2001_c3_g1	[UP]	902.594	9.67e-09	3.48835	3.17e-11
TRINITY_DN4952_c0_g3	[UP]	7.20026	0.000523	3.48373	5.07e-06
TRINITY_DN7256_c0_g1	[DOWN]	-13.1016	3.8e-05	3.48172	2.62e-07
TRINITY_DN3653_c0_g3	[DOWN]	-7.92565	0.00062	3.47936	6.18e-06
TRINITY_DN855_c0_g2	[UP]	897.794	8.82e-08	3.4787	3.56e-10
TRINITY_DN6554_c0_g1	[UP]	896.253	2.09e-07	3.47547	9.09e-10
TRINITY_DN24_c0_g2	[UP]	58.0811	4.4e-08	3.46513	1.64e-10
TRINITY_DN1703_c0_g1	[UP]	4.03435	0.0338612	3.4635	0.000805
TRINITY_DN6941_c0_g1	[DOWN]	-8.06351	0.00210505	3.45949	2.63e-05
TRINITY_DN2691_c0_g1	[DOWN]	-4.95023	0.0176789	3.45916	0.00035
TRINITY_DN5786_c0_g1	[UP]	5.35412	0.0136763	3.45911	0.000255
TRINITY_DN5573_c0_g1	[DOWN]	-5.52821	0.029691	3.45881	0.000677
TRINITY_DN9878_c0_g1	[UP]	5.65652	0.00658504	3.45473	0.000106
TRINITY_DN3822_c0_g2	[UP]	6.74202	0.000841	3.44998	8.89e-06
TRINITY_DN7378_c0_g1	[UP]	4.56048	0.017726	3.44987	0.000351
TRINITY_DN2390_c0_g2	[UP]	8.17972	0.00196455	3.4465	2.43e-05
TRINITY_DN79862_c0_g1	[DOWN]	-4.48329	0.0308068	3.44649	0.000709
TRINITY_DN27653_c0_g1	[DOWN]	-4.56091	0.0159298	3.44603	0.000308
TRINITY_DN4056_c0_g1	[UP]	9.07106	0.000122	3.44196	9.59e-07
TRINITY_DN28164_c1_g1	[UP]	872.676	6.68e-09	3.44105	2.13e-11
TRINITY_DN10041_c0_g2	[DOWN]	-4.76072	0.0116238	3.42938	0.000211
TRINITY_DN3643_c1_g1	[UP]	109.592	6.4e-05	3.42863	4.66e-07
TRINITY_DN6675_c0_g1	[UP]	5.62253	0.00608348	3.42393	9.65e-05
TRINITY_DN5159_c0_g2	[UP]	858.084	8.49e-08	3.41474	3.39e-10
TRINITY_DN4915_c0_g1	[DOWN]	-7.73213	0.000462	3.41123	4.39e-06
TRINITY_DN9144_c0_g1	[UP]	7.30599	0.0186418	3.41036	0.000375
TRINITY_DN106_c1_g1	[DOWN]	-5.81818	0.0165985	3.40903	0.000323
TRINITY_DN2717_c1_g2	[UP]	7.48044	0.00113687	3.40801	1.27e-05
TRINITY_DN4699_c0_g2	[UP]	186.734	1.61e-08	3.40209	5.57e-11
TRINITY_DN6867_c0_g1	[DOWN]	-4.17849	0.0455723	3.39773	0.00119981
TRINITY_DN6160_c1_g1	[UP]	844.517	3.15e-09	3.39564	9.62e-12
TRINITY_DN1266_c0_g5	[UP]	846.097	7.2e-08	3.39502	2.83e-10
TRINITY_DN375_c0_g2	[UP]	20.1706	0.00033	3.3938	2.95e-06
TRINITY_DN3836_c0_g1	[UP]	12.8065	1.23e-05	3.39352	7.7e-08
TRINITY_DN3256_c0_g2	[DOWN]	-14.0282	2.73e-05	3.39289	1.82e-07
TRINITY_DN11130_c0_g1	[DOWN]	-7.1766	0.00912028	3.38604	0.000157
TRINITY_DN11740_c0_g1	[DOWN]	-4.25718	0.0316514	3.38237	0.000736
TRINITY_DN4897_c0_g1	[UP]	3.85255	0.0466725	3.38133	0.00124019
TRINITY_DN9013_c0_g1	[UP]	12.1469	1.63e-05	3.38129	1.05e-07
TRINITY_DN2630_c1_g2	[UP]	187.189	3.12e-05	3.37654	2.11e-07
TRINITY_DN15606_c0_g1	[DOWN]	-6.42123	0.00238695	3.37323	3.06e-05
TRINITY_DN15866_c0_g4	[UP]	833.221	5.17e-07	3.37129	2.41e-09
TRINITY_DN1043_c0_g1	[UP]	16.7994	8.09e-07	3.36985	3.86e-09
TRINITY_DN8799_c0_g2	[UP]	5.59941	0.00902406	3.36889	0.000156
TRINITY_DN2995_c0_g2	[DOWN]	-7.04946	0.00164107	3.35943	1.96e-05
TRINITY_DN420_c8_g1	[UP]	823.786	2.78e-08	3.35831	1.01e-10
TRINITY_DN1675_c0_g3	[UP]	4.72802	0.0370928	3.35684	0.000906
TRINITY_DN1915_c0_g3	[UP]	6.5128	0.0115932	3.34938	0.000211
TRINITY_DN475_c5_g3	[UP]	43.0645	6.77e-06	3.34903	4.07e-08
TRINITY_DN4191_c0_g2	[UP]	52.9725	1.34e-06	3.34682	6.78e-09
TRINITY_DN3631_c0_g1	[UP]	6.21735	0.00230011	3.34458	2.93e-05
TRINITY_DN13478_c0_g1	[UP]	5.45574	0.0100914	3.34372	0.000179
TRINITY_DN7750_c0_g1	[UP]	7.9535	0.00111817	3.33854	1.24e-05
TRINITY_DN1896_c0_g5	[UP]	180.613	1.04e-07	3.33693	4.23e-10
TRINITY_DN14083_c0_g1	[UP]	4.71191	0.0152772	3.33655	0.000293
TRINITY_DN4080_c0_g2	[UP]	8.84098	0.000774	3.33546	8.04e-06
TRINITY_DN12953_c0_g1	[DOWN]	-7.01582	0.00289632	3.33232	3.87e-05
TRINITY_DN5067_c0_g1	[DOWN]	-6.51625	0.0175516	3.32975	0.000346
TRINITY_DN5435_c0_g2	[UP]	10.9626	0.000573	3.32054	5.62e-06
TRINITY_DN1982_c0_g2	[DOWN]	-8.18561	0.000436	3.3137	4.1e-06
TRINITY_DN1806_c0_g1	[UP]	20.1341	0.000405	3.30143	3.72e-06
TRINITY_DN4145_c0_g1	[UP]	18.4984	4.72e-06	3.30124	2.72e-08
TRINITY_DN5087_c0_g1	[DOWN]	-7.44589	0.00163045	3.28684	1.94e-05
TRINITY_DN14950_c0_g1	[UP]	26.3822	4.78e-06	3.28621	2.77e-08
TRINITY_DN17174_c0_g1	[UP]	11.2477	0.00015	3.28401	1.21e-06
TRINITY_DN3766_c0_g1	[UP]	10.3949	0.00281061	3.27669	3.71e-05
TRINITY_DN7788_c3_g1	[UP]	50.3636	3.12e-09	3.27368	9.49e-12
TRINITY_DN1229_c2_g2	[UP]	9.10205	0.000721	3.26234	7.41e-06
TRINITY_DN14590_c0_g1	[DOWN]	-5.64723	0.0180523	3.25871	0.00036
TRINITY_DN19986_c0_g2	[DOWN]	-5.44401	0.0141837	3.25817	0.000267
TRINITY_DN6570_c0_g2	[UP]	173.144	0.00162631	3.25645	1.93e-05
TRINITY_DN2299_c0_g1	[UP]	7.70152	0.000929	3.25625	9.98e-06
TRINITY_DN443_c1_g3	[DOWN]	-8.39954	0.000408	3.25413	3.77e-06
TRINITY_DN1727_c0_g1	[UP]	65.1977	2.89e-08	3.24535	1.06e-10
TRINITY_DN3096_c0_g1	[UP]	5.09106	0.0316065	3.24189	0.000734
TRINITY_DN1361_c0_g3	[DOWN]	-8.52237	0.00522127	3.23875	7.88e-05
TRINITY_DN6546_c0_g2	[UP]	11.5257	6.08e-05	3.23652	4.39e-07
TRINITY_DN11492_c0_g2	[UP]	5.06122	0.0283951	3.23298	0.000643
TRINITY_DN986_c0_g2	[DOWN]	-17.9051	3.95e-06	3.23074	2.18e-08
TRINITY_DN22797_c0_g2	[DOWN]	-9.99717	0.0108016	3.22913	0.000194
TRINITY_DN764_c1_g2	[DOWN]	-5.75674	0.00920431	3.22432	0.000159
TRINITY_DN11482_c0_g1	[DOWN]	-4.32623	0.0324789	3.21101	0.000758
TRINITY_DN1108_c2_g1	[UP]	5.65281	0.0266546	3.20711	0.000591
TRINITY_DN5792_c1_g1	[UP]	4.35762	0.0303325	3.20446	0.000695
TRINITY_DN629_c1_g3	[DOWN]	-17.5177	5.13e-06	3.20253	3.02e-08
TRINITY_DN8400_c0_g1	[UP]	38.8741	4.69e-06	3.19788	2.68e-08
TRINITY_DN6365_c0_g1	[UP]	90.9721	4.59e-10	3.19729	1.18e-12
TRINITY_DN2604_c0_g1	[UP]	62.971	4.87e-08	3.19694	1.84e-10
TRINITY_DN6529_c0_g2	[DOWN]	-7.41862	0.00489124	3.18993	7.29e-05
TRINITY_DN3999_c0_g1	[UP]	12.3954	0.00464315	3.18265	6.82e-05
TRINITY_DN3260_c0_g1	[UP]	4.19423	0.045714	3.17657	0.00120486
TRINITY_DN3448_c2_g1	[UP]	722.336	1.79e-08	3.17438	6.29e-11
TRINITY_DN5750_c0_g1	[UP]	4.93006	0.0155454	3.16906	0.000299
TRINITY_DN1927_c0_g1	[UP]	724.529	5.52e-05	3.16782	3.92e-07
TRINITY_DN1189_c0_g1	[UP]	13.2585	7.63e-05	3.16613	5.66e-07
TRINITY_DN735_c1_g1	[UP]	4.13549	0.0446907	3.1655	0.00116551
TRINITY_DN7183_c1_g1	[UP]	6.7706	0.00192124	3.16349	2.37e-05
TRINITY_DN1699_c0_g1	[UP]	46.642	3.28e-07	3.16199	1.49e-09
TRINITY_DN18975_c0_g1	[UP]	713.018	8.79e-10	3.16115	2.39e-12
TRINITY_DN8891_c0_g1	[DOWN]	-5.26858	0.010959	3.15815	0.000197
TRINITY_DN5621_c0_g1	[UP]	12.0971	4.18e-05	3.15348	2.92e-07
TRINITY_DN9013_c0_g2	[UP]	12.3931	0.000263	3.1412	2.26e-06
TRINITY_DN10328_c0_g3	[UP]	5.44628	0.0137382	3.1347	0.000257
TRINITY_DN6306_c0_g5	[DOWN]	-4.28462	0.0463148	3.12579	0.00122811
TRINITY_DN19200_c0_g1	[UP]	5.77632	0.00637769	3.12412	0.000102
TRINITY_DN6955_c0_g1	[UP]	6.62435	0.00840623	3.12265	0.000142
TRINITY_DN89_c0_g2	[UP]	5.99127	0.00478663	3.12002	7.09e-05
TRINITY_DN9446_c0_g1	[UP]	692.581	1.84e-08	3.11565	6.5e-11
TRINITY_DN7046_c0_g1	[UP]	14.8277	0.000232	3.11189	1.95e-06
TRINITY_DN6381_c0_g1	[DOWN]	-6.80257	0.00575548	3.10954	8.9e-05
TRINITY_DN3475_c0_g2	[DOWN]	-5.90938	0.00807132	3.10809	0.000136
TRINITY_DN6203_c0_g4	[UP]	6.35233	0.0053578	3.10261	8.12e-05
TRINITY_DN1399_c1_g1	[UP]	683.457	1.24e-09	3.10214	3.45e-12
TRINITY_DN5041_c0_g2	[UP]	4.64259	0.0326607	3.10166	0.000764
TRINITY_DN4448_c0_g1	[DOWN]	-5.96108	0.00943775	3.09961	0.000164
TRINITY_DN2218_c0_g1	[UP]	14.9303	0.00178672	3.09929	2.17e-05
TRINITY_DN3082_c0_g1	[UP]	8.68487	0.000997	3.09776	1.08e-05
TRINITY_DN51_c3_g2	[UP]	682.478	1.35e-08	3.09587	4.55e-11
TRINITY_DN6261_c0_g1	[DOWN]	-4.637	0.0288779	3.09449	0.000655
TRINITY_DN30679_c0_g1	[UP]	148.649	1.4e-10	3.09131	3.23e-13
TRINITY_DN7991_c0_g1	[UP]	9.0574	0.000739	3.08754	7.61e-06
TRINITY_DN8065_c0_g1	[DOWN]	-12.335	0.000136	3.08447	1.08e-06
TRINITY_DN6024_c0_g4	[UP]	4.93875	0.0300762	3.08187	0.000688
TRINITY_DN8424_c0_g1	[UP]	4.12724	0.0466012	3.07995	0.00123729
TRINITY_DN4609_c0_g2	[DOWN]	-5.96388	0.0193869	3.07952	0.000394
TRINITY_DN15095_c0_g1	[UP]	29.5522	3.21e-05	3.06218	2.18e-07
TRINITY_DN8041_c0_g1	[DOWN]	-5.40025	0.0143221	3.06088	0.000271
TRINITY_DN6395_c0_g1	[UP]	82.5081	8.96e-07	3.06007	4.32e-09
TRINITY_DN5826_c0_g1	[UP]	6.37577	0.0108012	3.05777	0.000194
TRINITY_DN3195_c0_g1	[UP]	21.9352	1.18e-05	3.05505	7.34e-08
TRINITY_DN20022_c0_g1	[UP]	19.6456	0.000443	3.05475	4.18e-06
TRINITY_DN4371_c0_g1	[UP]	10.6577	0.000309	3.05191	2.73e-06
TRINITY_DN7892_c0_g1	[UP]	5.67409	0.0198051	3.05139	0.000406
TRINITY_DN8570_c1_g6	[UP]	667.633	0.000197	3.05018	1.63e-06
TRINITY_DN18151_c0_g2	[UP]	661.103	3.38e-08	3.04998	1.25e-10
TRINITY_DN6862_c0_g1	[DOWN]	-6.33416	0.0194147	3.04715	0.000395
TRINITY_DN5957_c0_g1	[UP]	7.46965	0.0271178	3.04398	0.000605
TRINITY_DN1216_c0_g4	[UP]	13.1205	0.000434	3.04365	4.07e-06
TRINITY_DN22939_c0_g2	[UP]	663.914	0.000306	3.04156	2.7e-06
TRINITY_DN13805_c0_g1	[UP]	144.204	2.29e-09	3.04101	6.78e-12
TRINITY_DN10303_c1_g1	[UP]	144.021	5.59e-07	3.03658	2.62e-09
TRINITY_DN10736_c0_g1	[DOWN]	-9.09763	0.00230011	3.03433	2.93e-05
TRINITY_DN3511_c0_g1	[UP]	145.34	8.63e-07	3.03115	4.13e-09
TRINITY_DN4010_c0_g4	[UP]	14.1582	0.000272	3.02246	2.36e-06
TRINITY_DN8531_c0_g1	[DOWN]	-5.20401	0.020928	3.01847	0.000437
TRINITY_DN6231_c1_g1	[DOWN]	-9.14789	0.00221088	3.01372	2.8e-05
TRINITY_DN4574_c0_g2	[UP]	12.8661	0.000139	3.00263	1.11e-06
TRINITY_DN2255_c0_g1	[UP]	41.0717	2.08e-06	2.99892	1.09e-08
TRINITY_DN29332_c0_g1	[DOWN]	-7.63437	0.00491645	2.99775	7.33e-05
TRINITY_DN4625_c0_g3	[UP]	9.71033	0.0053578	2.99762	8.13e-05
TRINITY_DN11226_c0_g1	[DOWN]	-7.8892	0.00354574	2.9976	4.92e-05
TRINITY_DN2216_c0_g1	[UP]	638.579	4.72e-07	2.99718	2.17e-09
TRINITY_DN2317_c2_g2	[UP]	641.371	9.06e-05	2.99471	6.88e-07
TRINITY_DN861_c2_g1	[DOWN]	-4.52054	0.040176	2.98386	0.00101076
TRINITY_DN12741_c0_g3	[DOWN]	-7.3731	0.0278325	2.9836	0.000627
TRINITY_DN27481_c0_g2	[UP]	140.804	5.58e-06	2.98235	3.29e-08
TRINITY_DN7823_c2_g1	[UP]	5.98451	0.0372656	2.97873	0.000912
TRINITY_DN17098_c0_g1	[UP]	139.274	2.02e-08	2.97719	7.18e-11
TRINITY_DN2949_c0_g1	[UP]	137.994	3.36e-06	2.97484	1.83e-08
TRINITY_DN8890_c0_g2	[DOWN]	-5.08564	0.0247241	2.97268	0.000538
TRINITY_DN2895_c0_g5	[UP]	6.00961	0.00931204	2.97152	0.000162
TRINITY_DN10596_c0_g1	[DOWN]	-5.62565	0.0278325	2.971	0.000626
TRINITY_DN153_c2_g1	[UP]	630.194	0.000334	2.96765	3e-06
TRINITY_DN13883_c0_g2	[UP]	137.05	1.06e-06	2.96709	5.22e-09
TRINITY_DN4783_c2_g1	[UP]	624.091	7.09e-06	2.96051	4.27e-08
TRINITY_DN15308_c1_g1	[UP]	23.2394	1.24e-05	2.96019	7.78e-08
TRINITY_DN9326_c0_g3	[UP]	5.45953	0.013119	2.95797	0.000242
TRINITY_DN14163_c0_g1	[DOWN]	-5.66327	0.0269836	2.95442	0.0006
TRINITY_DN2323_c0_g1	[UP]	615.985	1.05e-07	2.94981	4.3e-10
TRINITY_DN68731_c0_g1	[UP]	611.829	7.28e-08	2.9413	2.87e-10
TRINITY_DN28095_c0_g1	[DOWN]	-5.47338	0.0198715	2.93912	0.000409
TRINITY_DN2706_c1_g2	[UP]	10.433	0.000641	2.93717	6.44e-06
TRINITY_DN1955_c0_g1	[UP]	6.28294	0.0197703	2.93647	0.000405
TRINITY_DN12168_c0_g1	[UP]	7.72235	0.00796044	2.93563	0.000134
TRINITY_DN10856_c0_g2	[DOWN]	-5.6669	0.0344275	2.93407	0.000822
TRINITY_DN3288_c1_g2	[DOWN]	-8.01714	0.00318389	2.93406	4.33e-05
TRINITY_DN10686_c0_g3	[UP]	608.316	1.89e-07	2.93135	8.17e-10
TRINITY_DN8230_c0_g2	[DOWN]	-9.5208	0.000703	2.93005	7.13e-06
TRINITY_DN12463_c0_g1	[UP]	10.8916	0.000535	2.92727	5.2e-06
TRINITY_DN16313_c0_g1	[DOWN]	-5.30545	0.0344841	2.92305	0.000823
TRINITY_DN1596_c0_g3	[DOWN]	-5.79529	0.0385022	2.91964	0.000956
TRINITY_DN3287_c2_g1	[DOWN]	-6.75049	0.00543153	2.9142	8.29e-05
TRINITY_DN12607_c0_g3	[UP]	74.8346	1.03e-06	2.91175	5.09e-09
TRINITY_DN11335_c0_g1	[UP]	10.965	0.000292	2.91025	2.56e-06
TRINITY_DN9351_c0_g1	[DOWN]	-6.44454	0.009212	2.91009	0.00016
TRINITY_DN7453_c1_g2	[DOWN]	-4.69509	0.0439867	2.9014	0.00113749
TRINITY_DN5664_c0_g1	[UP]	38.7365	4.08e-05	2.90024	2.84e-07
TRINITY_DN5344_c0_g5	[UP]	5.10569	0.0289456	2.89521	0.000657
TRINITY_DN4677_c0_g1	[UP]	17.5921	0.000332	2.89367	2.98e-06
TRINITY_DN7788_c0_g1	[UP]	15.0045	6.39e-05	2.88571	4.64e-07
TRINITY_DN303_c2_g1	[DOWN]	-5.03861	0.0336118	2.88421	0.000797
TRINITY_DN57299_c0_g1	[UP]	31.0151	4.01e-06	2.88176	2.23e-08
TRINITY_DN1992_c1_g1	[UP]	129.401	0.00435035	2.87904	6.28e-05
TRINITY_DN16029_c0_g1	[UP]	583.235	8.76e-07	2.86994	4.2e-09
TRINITY_DN22302_c0_g2	[UP]	49.391	7.15e-06	2.86976	4.32e-08
TRINITY_DN16364_c0_g1	[UP]	50.2341	1.22e-05	2.86347	7.63e-08
TRINITY_DN12091_c1_g2	[DOWN]	-53.6417	3.27e-07	2.85959	1.48e-09
TRINITY_DN3637_c0_g5	[UP]	48.3805	2.02e-05	2.85646	1.33e-07
TRINITY_DN1302_c2_g1	[UP]	5.69444	0.016442	2.85359	0.000319
TRINITY_DN9113_c0_g1	[UP]	37.0541	6.44e-07	2.85281	3.04e-09
TRINITY_DN1677_c1_g1	[UP]	575.106	5.9e-07	2.85119	2.77e-09
TRINITY_DN15751_c0_g1	[UP]	36.7747	2.71e-06	2.85043	1.45e-08
TRINITY_DN627_c1_g1	[UP]	16.2918	6.32e-05	2.84516	4.58e-07
TRINITY_DN8376_c0_g1	[UP]	6.53031	0.00756685	2.84277	0.000125
TRINITY_DN6759_c0_g1	[DOWN]	-4.67513	0.0440136	2.83863	0.00113866
TRINITY_DN15866_c0_g2	[UP]	568.791	2.74e-07	2.83762	1.23e-09
TRINITY_DN4475_c0_g1	[UP]	18.3793	0.000391	2.83503	3.58e-06
TRINITY_DN23481_c0_g1	[UP]	29.0098	3.36e-06	2.83195	1.84e-08
TRINITY_DN561_c1_g4	[UP]	5.24367	0.0258288	2.83189	0.000568
TRINITY_DN1015_c0_g3	[UP]	564.645	1.9e-07	2.82852	8.22e-10
TRINITY_DN18992_c0_g1	[UP]	5.85861	0.0406017	2.82495	0.00102498
TRINITY_DN20425_c0_g1	[UP]	7.33437	0.00713961	2.82493	0.000117
TRINITY_DN1761_c3_g1	[UP]	6.21154	0.0349817	2.82416	0.000838
TRINITY_DN987_c0_g2	[UP]	560.31	7.95e-08	2.82027	3.16e-10
TRINITY_DN4048_c0_g1	[UP]	5.28129	0.0421941	2.81642	0.00108157
TRINITY_DN10110_c0_g2	[UP]	24.6138	0.00026	2.81292	2.23e-06
TRINITY_DN6230_c0_g1	[UP]	6.72567	0.0390914	2.80854	0.000975
TRINITY_DN2747_c0_g2	[UP]	561.388	0.00122399	2.80197	1.38e-05
TRINITY_DN4704_c0_g3	[UP]	4.91232	0.0381193	2.80197	0.000943
TRINITY_DN2644_c1_g3	[UP]	36.3487	0.000118	2.79785	9.23e-07
TRINITY_DN238_c0_g2	[UP]	69.6061	9.03e-05	2.79756	6.83e-07
TRINITY_DN7433_c0_g3	[UP]	8.76498	0.00428197	2.79304	6.15e-05
TRINITY_DN4796_c0_g1	[UP]	4.63142	0.0487663	2.79073	0.00131478
TRINITY_DN71_c5_g1	[UP]	7.08339	0.0246687	2.78755	0.000536
TRINITY_DN9857_c0_g1	[UP]	9.87043	0.0212654	2.78353	0.000448
TRINITY_DN11078_c0_g3	[DOWN]	-6.11163	0.0178853	2.77309	0.000355
TRINITY_DN4660_c0_g1	[UP]	119.177	4.21e-06	2.77261	2.37e-08
TRINITY_DN10778_c1_g1	[UP]	13.8939	0.0327096	2.76967	0.000766
TRINITY_DN9843_c1_g2	[UP]	28.0504	6.63e-05	2.76667	4.83e-07
TRINITY_DN6905_c0_g1	[DOWN]	-5.55716	0.0228034	2.75913	0.000486
TRINITY_DN5627_c0_g3	[DOWN]	-10.7097	0.00102006	2.75315	1.12e-05
TRINITY_DN8709_c0_g1	[DOWN]	-10.1044	0.007455	2.7508	0.000123
TRINITY_DN8663_c0_g1	[DOWN]	-11.2292	0.000977	2.74875	1.06e-05
TRINITY_DN10405_c1_g2	[UP]	66.3698	2.7e-06	2.74661	1.44e-08
TRINITY_DN14885_c0_g1	[UP]	5.98269	0.0413451	2.74574	0.00105044
TRINITY_DN4317_c0_g2	[DOWN]	-7.37676	0.00863917	2.74341	0.000148
TRINITY_DN1183_c0_g1	[UP]	115.296	1.41e-07	2.74314	6e-10
TRINITY_DN7869_c0_g1	[UP]	116.557	4.7e-06	2.74206	2.69e-08
TRINITY_DN6019_c0_g1	[UP]	13.7209	0.000966	2.73743	1.04e-05
TRINITY_DN7463_c0_g2	[UP]	15.5091	0.00473641	2.73735	6.99e-05
TRINITY_DN2895_c0_g2	[UP]	529.626	9.3e-07	2.73652	4.54e-09
TRINITY_DN355_c1_g2	[UP]	19.587	0.00042	2.73447	3.92e-06
TRINITY_DN71_c10_g1	[UP]	117.883	2.78e-05	2.73311	1.85e-07
TRINITY_DN2312_c0_g2	[UP]	13.4176	0.000201	2.72451	1.66e-06
TRINITY_DN4708_c0_g1	[UP]	520.592	2.79e-08	2.72359	1.02e-10
TRINITY_DN25049_c0_g1	[UP]	11.093	0.00172054	2.72346	2.07e-05
TRINITY_DN11215_c0_g1	[UP]	7.39703	0.00564485	2.71601	8.67e-05
TRINITY_DN27040_c0_g1	[UP]	516.72	4.87e-08	2.71178	1.84e-10
TRINITY_DN8633_c0_g1	[UP]	5.85885	0.0209249	2.70656	0.000437
TRINITY_DN5176_c1_g1	[UP]	16.7585	0.000121	2.70044	9.51e-07
TRINITY_DN3590_c0_g1	[DOWN]	-6.27754	0.0192983	2.70008	0.000391
TRINITY_DN18999_c0_g3	[DOWN]	-5.72777	0.0408952	2.69634	0.0010368
TRINITY_DN21668_c0_g1	[UP]	43.8354	1.61e-05	2.69348	1.03e-07
TRINITY_DN2601_c1_g4	[DOWN]	-5.45978	0.0412738	2.68929	0.00104774
TRINITY_DN13366_c0_g1	[DOWN]	-7.30661	0.0102479	2.68914	0.000182
TRINITY_DN2924_c0_g2	[UP]	504.971	2.5e-08	2.68363	8.96e-11
TRINITY_DN4818_c0_g1	[UP]	510.499	4.14e-06	2.68201	2.31e-08
TRINITY_DN761_c0_g2	[UP]	6.0514	0.0274557	2.67797	0.000615
TRINITY_DN3710_c0_g2	[DOWN]	-9.07039	0.00821255	2.6752	0.000139
TRINITY_DN648_c0_g2	[UP]	9.92551	0.00260946	2.66921	3.4e-05
TRINITY_DN2486_c2_g4	[UP]	63.0857	0.028746	2.6682	0.000652
TRINITY_DN5063_c0_g8	[UP]	15.8218	0.000557	2.66641	5.43e-06
TRINITY_DN7031_c0_g1	[UP]	8.87422	0.00323994	2.66428	4.44e-05
TRINITY_DN3552_c0_g2	[DOWN]	-17.3127	0.00043	2.66167	4.02e-06
TRINITY_DN16829_c0_g3	[UP]	6.71984	0.0382793	2.65269	0.000948
TRINITY_DN2974_c1_g1	[UP]	499.76	4.1e-05	2.64696	2.86e-07
TRINITY_DN2766_c0_g2	[UP]	15.9836	0.000346	2.6449	3.13e-06
TRINITY_DN2313_c0_g1	[DOWN]	-14.0644	0.00115095	2.6441	1.29e-05
TRINITY_DN1518_c1_g1	[UP]	8.7183	0.00354815	2.63589	4.93e-05
TRINITY_DN19840_c0_g5	[UP]	495.989	6e-05	2.63547	4.31e-07
TRINITY_DN5348_c0_g1	[UP]	10.6955	0.0217095	2.63351	0.000459
TRINITY_DN5551_c0_g1	[UP]	60.7967	1.58e-06	2.63258	8.08e-09
TRINITY_DN986_c0_g1	[DOWN]	-45.0178	4.28e-06	2.62591	2.42e-08
TRINITY_DN20665_c1_g1	[UP]	24.7922	9.02e-05	2.62274	6.82e-07
TRINITY_DN8525_c0_g1	[UP]	107.001	1.89e-05	2.62227	1.23e-07
TRINITY_DN1207_c2_g1	[UP]	17.3634	0.000843	2.61779	8.93e-06
TRINITY_DN14101_c0_g1	[DOWN]	-6.70569	0.0236048	2.61703	0.000507
TRINITY_DN868_c0_g2	[UP]	6.58165	0.0252966	2.61537	0.000552
TRINITY_DN9051_c0_g1	[UP]	13.8098	0.00265086	2.61271	3.46e-05
TRINITY_DN67544_c0_g1	[UP]	5.38897	0.0363316	2.61042	0.00088
TRINITY_DN13001_c0_g2	[UP]	9.3097	0.00473641	2.60955	6.99e-05
TRINITY_DN6918_c0_g1	[UP]	40.732	0.000162	2.60232	1.3e-06
TRINITY_DN14400_c0_g1	[DOWN]	-6.05897	0.0299538	2.60084	0.000685
TRINITY_DN118_c0_g3	[DOWN]	-22.542	0.000535	2.59919	5.2e-06
TRINITY_DN1281_c1_g1	[UP]	103.925	6.39e-07	2.59406	3.01e-09
TRINITY_DN6160_c0_g1	[UP]	58.1508	4.23e-06	2.58957	2.39e-08
TRINITY_DN6325_c1_g1	[DOWN]	-5.54201	0.0447785	2.58027	0.00116909
TRINITY_DN720_c0_g1	[UP]	24.5264	0.000108	2.57877	8.33e-07
TRINITY_DN10296_c0_g1	[DOWN]	-5.41096	0.0406951	2.57853	0.00102953
TRINITY_DN2053_c1_g2	[UP]	9.10581	0.0129827	2.57687	0.000239
TRINITY_DN32958_c0_g1	[DOWN]	-7.35869	0.0379236	2.5731	0.000936
TRINITY_DN3745_c0_g3	[DOWN]	-6.56928	0.0278325	2.56623	0.000625
TRINITY_DN4941_c0_g1	[UP]	474.679	0.00462977	2.56291	6.79e-05
TRINITY_DN5541_c0_g2	[UP]	467.09	8e-06	2.55799	4.86e-08
TRINITY_DN3361_c0_g2	[UP]	472.336	0.0025604	2.55752	3.32e-05
TRINITY_DN4348_c0_g1	[UP]	8.79003	0.00567771	2.55685	8.75e-05
TRINITY_DN28725_c0_g2	[UP]	7.16701	0.0368374	2.55526	0.000896
TRINITY_DN781_c0_g2	[UP]	23.5417	8.66e-05	2.55212	6.51e-07
TRINITY_DN7006_c3_g1	[UP]	7.61034	0.0087726	2.55192	0.000151
TRINITY_DN16467_c0_g1	[UP]	6.43445	0.0404635	2.54719	0.00101931
TRINITY_DN15108_c0_g1	[UP]	10.7378	0.00340942	2.54622	4.71e-05
TRINITY_DN3637_c0_g1	[UP]	29.7893	0.000276	2.54507	2.39e-06
TRINITY_DN27813_c0_g1	[UP]	460.776	4.08e-06	2.54187	2.28e-08
TRINITY_DN9365_c0_g1	[UP]	14.7703	0.0017967	2.5405	2.19e-05
TRINITY_DN2911_c0_g1	[UP]	9.05694	0.0170162	2.53922	0.000334
TRINITY_DN31270_c0_g1	[UP]	55.9613	0.000748	2.53816	7.72e-06
TRINITY_DN20691_c0_g1	[UP]	8.76497	0.0182129	2.53648	0.000363
TRINITY_DN9049_c0_g1	[DOWN]	-5.60925	0.0453057	2.53643	0.00119019
TRINITY_DN4886_c1_g1	[UP]	100.163	0.000422	2.52456	3.94e-06
TRINITY_DN4136_c0_g1	[UP]	29.4363	0.00078	2.52428	8.13e-06
TRINITY_DN4941_c0_g2	[UP]	19.9362	0.00915203	2.51972	0.000158
TRINITY_DN1731_c0_g1	[UP]	446.211	2.34e-07	2.5101	1.03e-09
TRINITY_DN2549_c0_g1	[DOWN]	-6.5829	0.0488943	2.5091	0.0013214
TRINITY_DN81451_c0_g1	[UP]	7.06098	0.0338424	2.50164	0.000804
TRINITY_DN1270_c0_g1	[UP]	19.0036	0.00808414	2.50117	0.000136
TRINITY_DN3937_c0_g1	[DOWN]	-8.91509	0.00806718	2.49801	0.000136
TRINITY_DN3419_c0_g1	[UP]	5.71096	0.0386876	2.49001	0.000963
TRINITY_DN1682_c0_g7	[UP]	448.348	0.00217891	2.48523	2.74e-05
TRINITY_DN13745_c0_g1	[UP]	444.365	7.29e-05	2.48295	5.36e-07
TRINITY_DN11460_c0_g1	[UP]	7.08798	0.0311247	2.48106	0.000718
TRINITY_DN5350_c0_g2	[UP]	54.5399	0.000251	2.48103	2.14e-06
TRINITY_DN16339_c0_g2	[UP]	28.5289	0.00125287	2.48078	1.42e-05
TRINITY_DN1266_c0_g8	[UP]	439.116	6e-06	2.47508	3.57e-08
TRINITY_DN26235_c0_g1	[UP]	27.5485	0.000223	2.47472	1.85e-06
TRINITY_DN1497_c0_g2	[UP]	6.09877	0.0241669	2.47393	0.000523
TRINITY_DN11726_c0_g4	[UP]	18.8727	0.00203132	2.47101	2.53e-05
TRINITY_DN35639_c0_g2	[DOWN]	-5.69831	0.0459721	2.46721	0.00121464
TRINITY_DN5772_c1_g2	[DOWN]	-8.63148	0.00722987	2.46067	0.000118
TRINITY_DN4519_c0_g1	[UP]	7.79216	0.0375823	2.45812	0.000922
TRINITY_DN12858_c0_g1	[UP]	27.3999	3.65e-05	2.44786	2.5e-07
TRINITY_DN11257_c5_g1	[UP]	436.348	0.00198548	2.44773	2.46e-05
TRINITY_DN7247_c0_g1	[UP]	6.96168	0.0210495	2.43978	0.000441
TRINITY_DN8832_c0_g1	[UP]	15.9515	0.00154652	2.43496	1.82e-05
TRINITY_DN6846_c0_g2	[UP]	8.82971	0.0473103	2.43461	0.00126243
TRINITY_DN5396_c0_g1	[UP]	52.7716	3.61e-05	2.43057	2.47e-07
TRINITY_DN6161_c0_g1	[DOWN]	-6.85644	0.0238298	2.42739	0.000513
TRINITY_DN349_c2_g1	[UP]	26.719	0.00740419	2.42678	0.000122
TRINITY_DN24646_c0_g1	[UP]	423.155	4.95e-06	2.4262	2.9e-08
TRINITY_DN11126_c0_g1	[UP]	6.72818	0.0263577	2.42279	0.000583
TRINITY_DN18151_c1_g1	[UP]	418.801	9.3e-07	2.4202	4.53e-09
TRINITY_DN32182_c0_g1	[DOWN]	-6.29765	0.0418429	2.41723	0.00107006
TRINITY_DN39_c2_g1	[UP]	21.7797	0.000725	2.41673	7.46e-06
TRINITY_DN11762_c0_g1	[UP]	7.88234	0.0406017	2.41309	0.00102389
TRINITY_DN11507_c0_g1	[UP]	5.43954	0.0461172	2.41213	0.00122046
TRINITY_DN6845_c0_g1	[DOWN]	-6.43051	0.0279373	2.41174	0.00063
TRINITY_DN32335_c0_g1	[UP]	7.83947	0.0389271	2.40733	0.00097
TRINITY_DN10388_c0_g1	[UP]	10.4764	0.00584581	2.40458	9.1e-05
TRINITY_DN4000_c0_g1	[UP]	89.8589	9.61e-07	2.39155	4.7e-09
TRINITY_DN10177_c0_g1	[UP]	11.589	0.00615328	2.38178	9.78e-05
TRINITY_DN1630_c0_g2	[UP]	51.1998	0.0002	2.38041	1.65e-06
TRINITY_DN2238_c0_g1	[UP]	413.712	0.0006	2.37776	5.97e-06
TRINITY_DN11045_c0_g1	[UP]	51.6703	0.00383509	2.37445	5.42e-05
TRINITY_DN53077_c0_g1	[UP]	410.698	0.000104	2.3738	7.97e-07
TRINITY_DN16828_c0_g1	[DOWN]	-7.02973	0.0260213	2.37312	0.000573
TRINITY_DN12541_c0_g1	[UP]	6.42183	0.0363949	2.37047	0.000883
TRINITY_DN7700_c0_g1	[DOWN]	-8.24462	0.0296498	2.36537	0.000676
TRINITY_DN8388_c0_g1	[DOWN]	-9.21412	0.0299538	2.36422	0.000684
TRINITY_DN13694_c0_g1	[UP]	405.889	2.02e-05	2.36389	1.33e-07
TRINITY_DN5453_c3_g1	[UP]	11.5715	0.016442	2.36276	0.000319
TRINITY_DN3051_c0_g2	[UP]	12.6352	0.0151291	2.35629	0.000289
TRINITY_DN224_c0_g1	[UP]	20.4676	0.00450323	2.35465	6.57e-05
TRINITY_DN20900_c0_g1	[DOWN]	-7.4184	0.0323744	2.34974	0.000755
TRINITY_DN6652_c0_g1	[UP]	9.86772	0.0170043	2.34434	0.000334
TRINITY_DN8422_c0_g4	[DOWN]	-6.34536	0.0326607	2.33725	0.000763
TRINITY_DN1275_c0_g3	[UP]	390.096	8.76e-07	2.33478	4.21e-09
TRINITY_DN5871_c0_g4	[UP]	386.25	7.15e-06	2.33334	4.32e-08
TRINITY_DN7827_c0_g1	[UP]	47.7998	5.96e-06	2.33274	3.54e-08
TRINITY_DN5923_c0_g2	[DOWN]	-7.16437	0.0262642	2.33236	0.00058
TRINITY_DN7553_c0_g2	[UP]	400.326	0.00148367	2.32922	1.73e-05
TRINITY_DN5041_c0_g1	[UP]	10.9195	0.00306987	2.31641	4.15e-05
TRINITY_DN7226_c0_g1	[UP]	9.71492	0.00685688	2.31384	0.000111
TRINITY_DN51_c4_g1	[UP]	14.3368	0.00288524	2.31288	3.85e-05
TRINITY_DN384_c1_g2	[DOWN]	-14.4595	0.00284201	2.31227	3.75e-05
TRINITY_DN9035_c0_g1	[UP]	6.78207	0.0304859	2.31017	0.0007
TRINITY_DN20460_c0_g1	[UP]	12.4406	0.00430311	2.30291	6.19e-05
TRINITY_DN4374_c4_g1	[DOWN]	-13.353	0.00381073	2.29871	5.36e-05
TRINITY_DN14518_c0_g1	[UP]	46.9968	7.31e-05	2.29063	5.39e-07
TRINITY_DN6858_c0_g1	[UP]	31.8199	0.000924	2.28926	9.89e-06
TRINITY_DN14011_c0_g1	[UP]	384.628	7.15e-05	2.28591	5.26e-07
TRINITY_DN10403_c0_g1	[DOWN]	-6.05205	0.0471625	2.28177	0.00125627
TRINITY_DN3032_c0_g3	[UP]	375.704	3.56e-06	2.27026	1.95e-08
TRINITY_DN12568_c0_g2	[UP]	82.608	0.000136	2.26905	1.07e-06
TRINITY_DN5283_c0_g1	[UP]	380.04	0.00082	2.25992	8.6e-06
TRINITY_DN4524_c1_g1	[UP]	31.5117	0.000785	2.25818	8.2e-06
TRINITY_DN8102_c0_g1	[UP]	23.8936	0.00173068	2.25008	2.09e-05
TRINITY_DN1374_c0_g3	[UP]	372.354	3.55e-05	2.24569	2.42e-07
TRINITY_DN32340_c0_g1	[UP]	372.719	7.67e-05	2.24323	5.69e-07
TRINITY_DN2717_c1_g3	[UP]	8.02837	0.0386137	2.24312	0.000959
TRINITY_DN9277_c0_g3	[UP]	6.90101	0.0336331	2.24263	0.000798
TRINITY_DN16790_c0_g2	[DOWN]	-6.8193	0.0438496	2.23926	0.00113253
TRINITY_DN11565_c0_g1	[UP]	6.31607	0.0380834	2.2319	0.000941
TRINITY_DN9155_c0_g1	[DOWN]	-15.453	0.00746874	2.22963	0.000123
TRINITY_DN1477_c0_g4	[UP]	371.365	0.00635795	2.22022	0.000102
TRINITY_DN8733_c0_g1	[UP]	11.7015	0.010959	2.21992	0.000197
TRINITY_DN1468_c1_g2	[DOWN]	-10.7893	0.00575548	2.21178	8.89e-05
TRINITY_DN1266_c0_g6	[UP]	362.316	2.77e-05	2.21106	1.85e-07
TRINITY_DN856_c0_g2	[UP]	362.563	4.8e-05	2.20846	3.38e-07
TRINITY_DN601_c2_g1	[UP]	8.8813	0.00937823	2.20757	0.000163
TRINITY_DN874_c0_g2	[UP]	6.61833	0.0444938	2.20624	0.00115541
TRINITY_DN7543_c5_g1	[UP]	358.071	4.83e-06	2.20591	2.82e-08
TRINITY_DN7740_c1_g1	[DOWN]	-7.80477	0.0405421	2.19936	0.00102172
TRINITY_DN7942_c0_g2	[UP]	360.819	8.37e-05	2.19932	6.26e-07
TRINITY_DN4973_c1_g1	[UP]	7.98841	0.0461095	2.19809	0.00121976
TRINITY_DN8891_c0_g3	[UP]	7.30225	0.0323744	2.19753	0.000754
TRINITY_DN51_c3_g1	[UP]	22.7889	0.0311891	2.1908	0.00072
TRINITY_DN2243_c0_g3	[UP]	43.2864	0.00381911	2.1892	5.39e-05
TRINITY_DN1835_c0_g2	[UP]	359.812	0.000499	2.18738	4.8e-06
TRINITY_DN8311_c0_g1	[UP]	8.62439	0.0180046	2.1862	0.000359
TRINITY_DN9427_c1_g2	[UP]	22.3454	0.00149641	2.18186	1.75e-05
TRINITY_DN575_c7_g1	[UP]	12.3678	0.0353457	2.17809	0.000852
TRINITY_DN16962_c2_g1	[UP]	11.0255	0.00321619	2.17654	4.39e-05
TRINITY_DN49343_c0_g1	[UP]	9.6831	0.00567587	2.17611	8.73e-05
TRINITY_DN6652_c1_g1	[UP]	43.2686	4.92e-05	2.17366	3.48e-07
TRINITY_DN14017_c0_g2	[DOWN]	-8.69444	0.0257028	2.17247	0.000564
TRINITY_DN6159_c0_g3	[UP]	43.4284	0.00280806	2.17181	3.7e-05
TRINITY_DN22939_c0_g5	[UP]	79.3179	0.00878258	2.16668	0.000151
TRINITY_DN6948_c0_g2	[DOWN]	-7.7904	0.0230995	2.16527	0.000494
TRINITY_DN3565_c1_g4	[DOWN]	-10.3813	0.00972177	2.16446	0.000171
TRINITY_DN1633_c0_g4	[UP]	344.816	3.09e-06	2.1632	1.66e-08
TRINITY_DN2864_c0_g2	[UP]	76.5329	0.000364	2.16315	3.31e-06
TRINITY_DN4472_c0_g1	[UP]	77.056	0.000115	2.16067	8.99e-07
TRINITY_DN5111_c0_g2	[UP]	348.448	2.67e-05	2.15974	1.76e-07
TRINITY_DN262_c2_g1	[UP]	12.5409	0.00415415	2.15829	5.94e-05
TRINITY_DN28697_c0_g2	[DOWN]	-6.67087	0.041338	2.15723	0.00104981
TRINITY_DN5771_c0_g2	[UP]	11.1647	0.0207988	2.15707	0.000432
TRINITY_DN4010_c0_g7	[UP]	22.3886	0.00155018	2.15649	1.83e-05
TRINITY_DN5949_c0_g3	[UP]	17.6849	0.00514354	2.15465	7.74e-05
TRINITY_DN19100_c0_g1	[UP]	41.58	0.00104326	2.14264	1.15e-05
TRINITY_DN2817_c0_g3	[UP]	10.7096	0.0141837	2.13614	0.000267
TRINITY_DN10813_c0_g1	[UP]	21.9569	0.00624799	2.13302	9.96e-05
TRINITY_DN48_c0_g4	[UP]	346.365	0.00113143	2.13188	1.26e-05
TRINITY_DN13835_c0_g1	[UP]	338.478	8.23e-06	2.12921	5.01e-08
TRINITY_DN20041_c0_g2	[UP]	41.338	0.0053578	2.12711	8.13e-05
TRINITY_DN12922_c1_g3	[DOWN]	-8.33912	0.0370191	2.12649	0.000904
TRINITY_DN5614_c0_g1	[UP]	12.4024	0.0106353	2.12554	0.00019
TRINITY_DN357_c0_g5	[UP]	10.7243	0.0150479	2.12214	0.000287
TRINITY_DN7222_c1_g1	[UP]	336.504	1.18e-05	2.11954	7.32e-08
TRINITY_DN33811_c0_g4	[UP]	336.531	1.85e-05	2.11656	1.2e-07
TRINITY_DN1266_c0_g7	[UP]	342.667	0.00180501	2.11517	2.2e-05
TRINITY_DN7755_c0_g3	[DOWN]	-8.55968	0.0304581	2.11445	0.000699
TRINITY_DN19384_c0_g1	[UP]	21.3119	0.00504283	2.11407	7.58e-05
TRINITY_DN11578_c0_g2	[UP]	336.627	3.13e-05	2.11357	2.12e-07
TRINITY_DN13128_c0_g1	[UP]	337.46	0.00023	2.10445	1.92e-06
TRINITY_DN12525_c2_g1	[UP]	9.06705	0.00948283	2.10138	0.000165
TRINITY_DN186_c0_g2	[DOWN]	-15.7349	0.00787665	2.09634	0.000132
TRINITY_DN16077_c2_g3	[DOWN]	-7.58656	0.0327096	2.09603	0.000766
TRINITY_DN11619_c4_g1	[UP]	39.6955	0.000328	2.09146	2.94e-06
TRINITY_DN39757_c0_g1	[UP]	71.422	4.77e-05	2.08819	3.35e-07
TRINITY_DN25753_c0_g3	[UP]	333.679	0.00033	2.08747	2.96e-06
TRINITY_DN1773_c0_g4	[UP]	330.876	5.82e-05	2.08682	4.16e-07
TRINITY_DN3339_c0_g3	[UP]	10.3096	0.0127945	2.07818	0.000235
TRINITY_DN4328_c0_g1	[UP]	11.6654	0.0255597	2.07679	0.00056
TRINITY_DN6886_c0_g2	[DOWN]	-15.5961	0.0104175	2.07624	0.000185
TRINITY_DN6426_c0_g3	[DOWN]	-19.3048	0.00159465	2.06976	1.89e-05
TRINITY_DN10218_c0_g1	[UP]	39.04	6.09e-05	2.06838	4.4e-07
TRINITY_DN5606_c0_g1	[UP]	28.2273	0.0069544	2.06754	0.000113
TRINITY_DN3676_c0_g2	[UP]	330.55	0.0315916	2.05328	0.000734
TRINITY_DN1841_c0_g3	[DOWN]	-29.0261	0.0021889	2.04656	2.76e-05
TRINITY_DN23265_c0_g1	[DOWN]	-8.02775	0.0269188	2.04362	0.000598
TRINITY_DN4374_c1_g1	[UP]	39.1562	0.000524	2.04284	5.08e-06
TRINITY_DN4729_c0_g1	[UP]	38.8839	0.000282	2.03913	2.45e-06
TRINITY_DN3190_c1_g3	[UP]	70.5534	0.000449	2.03623	4.24e-06
TRINITY_DN948_c3_g1	[UP]	10.9611	0.03389	2.03425	0.000806
TRINITY_DN13250_c0_g1	[UP]	26.8696	0.00172222	2.03373	2.08e-05
TRINITY_DN12711_c0_g1	[DOWN]	-6.73453	0.0460424	2.03324	0.00121749
TRINITY_DN25753_c0_g1	[UP]	317.023	6.07e-05	2.03114	4.37e-07
TRINITY_DN3490_c0_g1	[UP]	37.9658	0.000677	2.02989	6.83e-06
TRINITY_DN8373_c0_g2	[UP]	317.2	0.0001	2.02771	7.7e-07
TRINITY_DN2680_c0_g2	[UP]	19.9031	0.000832	2.02384	8.77e-06
TRINITY_DN2794_c0_g1	[UP]	313.023	1.83e-05	2.02377	1.19e-07
TRINITY_DN22456_c0_g3	[UP]	317.96	0.000494	2.02078	4.74e-06
TRINITY_DN89_c2_g2	[UP]	15.762	0.00188712	2.01976	2.31e-05
TRINITY_DN633_c0_g2	[UP]	318.723	0.00178672	2.01727	2.17e-05
TRINITY_DN36842_c0_g1	[UP]	315.388	0.000163	2.01707	1.31e-06
TRINITY_DN4441_c0_g1	[UP]	19.6215	0.0025457	2.01685	3.3e-05
TRINITY_DN5295_c1_g4	[UP]	16.0477	0.0128653	2.01345	0.000237
TRINITY_DN9318_c0_g1	[DOWN]	-13.3224	0.00588853	1.99639	9.2e-05
TRINITY_DN24747_c0_g1	[DOWN]	-9.42135	0.0496341	1.99584	0.00134621
TRINITY_DN11753_c0_g1	[UP]	8.25397	0.0185039	1.99529	0.000371
TRINITY_DN8193_c0_g1	[UP]	309.46	0.00017	1.99175	1.38e-06
TRINITY_DN28360_c0_g1	[UP]	305.247	1.76e-05	1.99169	1.14e-07
TRINITY_DN26446_c0_g1	[UP]	68.4542	0.00101227	1.98967	1.11e-05
TRINITY_DN9240_c1_g1	[DOWN]	-7.94111	0.0323744	1.98918	0.000755
TRINITY_DN3051_c0_g3	[UP]	37.8809	0.000443	1.98759	4.17e-06
TRINITY_DN1917_c1_g1	[UP]	26.0462	0.00376176	1.98709	5.27e-05
TRINITY_DN9629_c0_g1	[UP]	36.7171	0.00190808	1.97981	2.35e-05
TRINITY_DN21244_c0_g1	[UP]	8.23405	0.0213073	1.97449	0.000449
TRINITY_DN11086_c0_g1	[UP]	66.5399	0.00129642	1.97289	1.48e-05
TRINITY_DN12438_c0_g1	[UP]	19.5748	0.00538561	1.96886	8.19e-05
TRINITY_DN21690_c0_g1	[DOWN]	-7.51492	0.038391	1.96736	0.000951
TRINITY_DN24232_c0_g1	[DOWN]	-10.0802	0.0446907	1.96511	0.00116456
TRINITY_DN91398_c0_g1	[UP]	301.316	8.6e-05	1.9624	6.46e-07
TRINITY_DN2097_c0_g1	[UP]	303.882	0.000405	1.96221	3.72e-06
TRINITY_DN16937_c0_g1	[UP]	12.7209	0.0188417	1.95676	0.00038
TRINITY_DN9892_c0_g1	[UP]	36.7061	0.000981	1.95598	1.06e-05
TRINITY_DN9844_c0_g3	[DOWN]	-9.39824	0.0406017	1.95266	0.00102484
TRINITY_DN11157_c0_g1	[UP]	297.31	3.98e-05	1.95145	2.76e-07
TRINITY_DN34761_c0_g2	[UP]	297.31	3.98e-05	1.95145	2.76e-07
TRINITY_DN11985_c2_g1	[UP]	299.446	0.000135	1.95118	1.07e-06
TRINITY_DN8860_c0_g3	[DOWN]	-8.33121	0.0421438	1.94738	0.00107983
TRINITY_DN15866_c0_g3	[UP]	299.669	0.000249	1.94731	2.12e-06
TRINITY_DN19116_c0_g1	[UP]	18.4352	0.00116699	1.93952	1.31e-05
TRINITY_DN5770_c1_g1	[UP]	295.413	9.79e-05	1.93627	7.49e-07
TRINITY_DN11320_c1_g1	[UP]	9.08692	0.0437629	1.93355	0.00112934
TRINITY_DN297_c1_g1	[UP]	295.565	0.000174	1.93233	1.42e-06
[truncated: 518 more rows]

## Sheet: V.darrowii 9-h stress
Table S1: Total DEGs in V. darrowii at 9-h stress.
Sequence ID	Tags	FC	FDR	logCPM	P.Value
TRINITY_DN51_c0_g1	[DOWN]	-3158.71	1.16e-21	15.2388	1.27e-25
TRINITY_DN329_c0_g1	[DOWN]	-1450.45	1.46e-20	13.5344	2.47e-24
TRINITY_DN1449_c1_g1	[DOWN]	-1868.8	8.55e-20	13.11	1.79e-23
TRINITY_DN150_c0_g1	[DOWN]	-524.813	1.18e-16	12.9261	5.67e-20
TRINITY_DN1980_c0_g1	[DOWN]	-298.604	2.43e-16	12.7202	1.31e-19
TRINITY_DN18185_c0_g1	[DOWN]	-9181.58	1.83e-30	12.1642	3.65e-35
TRINITY_DN232_c0_g1	[DOWN]	-492.092	1.26e-22	11.9315	1.01e-26
TRINITY_DN2466_c1_g3	[UP]	5.76019	0.00975929	11.7091	0.000175
TRINITY_DN193_c0_g1	[DOWN]	-8.79971	0.000189	11.6651	1.52e-06
TRINITY_DN1816_c0_g2	[UP]	5.24095	0.0200433	11.6288	0.000446
TRINITY_DN240_c0_g2	[DOWN]	-332.338	2.3e-10	11.4765	4.16e-13
TRINITY_DN2466_c1_g1	[UP]	4.70567	0.0257919	11.2452	0.00063
TRINITY_DN40_c0_g1	[UP]	4.91674	0.0135928	11.1856	0.000272
TRINITY_DN1218_c0_g1	[DOWN]	-5.72677	0.00346454	11.1027	4.85e-05
TRINITY_DN1756_c0_g3	[DOWN]	-672.322	2.7e-22	11.0199	2.42e-26
TRINITY_DN2731_c1_g1	[UP]	6.33065	0.0025801	11.0101	3.39e-05
TRINITY_DN420_c0_g1	[UP]	6.20367	0.00140953	10.9643	1.66e-05
TRINITY_DN395_c0_g2	[DOWN]	-119.635	3.09e-13	10.93	3.21e-16
TRINITY_DN2776_c1_g1	[DOWN]	-16.336	7.25e-07	10.8755	2.88e-09
TRINITY_DN1099_c0_g1	[UP]	3.82204	0.0420244	10.8456	0.00120561
TRINITY_DN1816_c0_g1	[UP]	5.35376	0.0219574	10.7623	0.000503
TRINITY_DN569_c0_g1	[UP]	5.51169	0.00371885	10.7301	5.27e-05
TRINITY_DN3238_c0_g1	[DOWN]	-525.936	2.14e-23	10.7009	1.07e-27
TRINITY_DN2485_c2_g2	[UP]	10.0136	2.18e-05	10.6951	1.33e-07
TRINITY_DN664_c1_g1	[DOWN]	-18.2696	0.0226147	10.6913	0.000524
TRINITY_DN594_c0_g1	[UP]	6.17269	0.00205773	10.6208	2.58e-05
TRINITY_DN11202_c0_g1	[UP]	4.48053	0.0154426	10.605	0.000318
TRINITY_DN427_c0_g1	[DOWN]	-81.2246	4.14e-14	10.5286	3.47e-17
TRINITY_DN36_c0_g1	[UP]	4.63959	0.0161137	10.4338	0.000336
TRINITY_DN3848_c0_g1	[DOWN]	-3212.84	9.96e-19	10.4088	2.78e-22
TRINITY_DN1250_c0_g1	[UP]	5.50178	0.00539276	10.3302	8.39e-05
TRINITY_DN732_c0_g1	[DOWN]	-130.74	2.37e-15	10.3297	1.66e-18
TRINITY_DN1385_c0_g1	[UP]	4.44213	0.0216275	10.3137	0.000493
TRINITY_DN1_c0_g1	[UP]	5.81269	0.00221815	10.3082	2.83e-05
TRINITY_DN90_c0_g1	[DOWN]	-48.168	1.74e-11	10.2903	2.39e-14
TRINITY_DN2230_c0_g1	[UP]	4.36757	0.0195573	10.2871	0.000432
TRINITY_DN115_c0_g1	[DOWN]	-25.3977	1.19e-08	10.2804	3.2e-11
TRINITY_DN1511_c0_g1	[UP]	5.234	0.00526728	10.252	8.12e-05
TRINITY_DN3244_c0_g1	[UP]	3.98617	0.0397498	10.1344	0.00111613
TRINITY_DN3190_c1_g5	[DOWN]	-190.895	9.2e-17	10.1294	4.32e-20
TRINITY_DN3792_c0_g3	[DOWN]	-10756.1	6.39e-13	10.1258	6.83e-16
TRINITY_DN35_c0_g1	[UP]	3.75068	0.0444173	10.0427	0.00129812
TRINITY_DN4310_c0_g1	[UP]	12.2435	0.000362	10.0189	3.27e-06
TRINITY_DN529_c0_g1	[DOWN]	-5.42949	0.00585451	9.94307	9.25e-05
TRINITY_DN4623_c0_g1	[UP]	3.73374	0.0444173	9.92346	0.00129777
TRINITY_DN4_c0_g1	[DOWN]	-29.3668	1.15e-09	9.85625	2.41e-12
TRINITY_DN6945_c1_g1	[DOWN]	-11.9842	3.83e-06	9.79444	1.85e-08
TRINITY_DN1322_c0_g1	[DOWN]	-4.01848	0.0287281	9.77741	0.000725
TRINITY_DN2220_c0_g1	[UP]	3.6673	0.0490602	9.73102	0.00149851
TRINITY_DN349_c1_g1	[DOWN]	-10.1289	3.92e-05	9.73003	2.59e-07
TRINITY_DN3289_c0_g3	[UP]	6.95933	0.00101707	9.71567	1.11e-05
TRINITY_DN3024_c0_g3	[UP]	4.89411	0.00937499	9.68256	0.000166
TRINITY_DN4277_c0_g1	[UP]	3.87233	0.0353115	9.62145	0.00095
TRINITY_DN198_c0_g1	[DOWN]	-26.7005	1.85e-09	9.60885	4.11e-12
TRINITY_DN473_c0_g1	[DOWN]	-5.1466	0.0163227	9.60636	0.000342
TRINITY_DN99_c0_g2	[DOWN]	-36.6128	4e-10	9.60333	7.63e-13
TRINITY_DN1682_c0_g1	[DOWN]	-1364.51	2.62e-23	9.59044	1.57e-27
TRINITY_DN99_c1_g2	[UP]	5.31974	0.0051063	9.58738	7.81e-05
TRINITY_DN128_c0_g1	[DOWN]	-7455.09	3.34e-31	9.58225	3.34e-36
TRINITY_DN3277_c1_g2	[UP]	5.13887	0.00522146	9.58014	8.03e-05
TRINITY_DN10720_c0_g1	[DOWN]	-8.53292	0.00477887	9.55748	7.23e-05
TRINITY_DN40_c0_g2	[UP]	5.46403	0.00473898	9.54946	7.16e-05
TRINITY_DN491_c0_g1	[DOWN]	-13.3679	2.15e-06	9.50877	9.7e-09
TRINITY_DN215_c0_g1	[DOWN]	-134.112	6.63e-16	9.48603	3.97e-19
TRINITY_DN6158_c0_g1	[DOWN]	-414.972	1.37e-20	9.48087	2.19e-24
TRINITY_DN71_c2_g1	[DOWN]	-256.445	3.11e-16	9.47336	1.74e-19
TRINITY_DN57_c0_g1	[DOWN]	-13.1107	2.18e-06	9.45706	9.87e-09
TRINITY_DN160_c1_g1	[DOWN]	-2139.12	1.31e-20	9.44984	1.71e-24
TRINITY_DN1309_c1_g1	[DOWN]	-4.79795	0.00943377	9.44582	0.000167
TRINITY_DN213_c0_g1	[DOWN]	-4.1415	0.0238258	9.43671	0.000561
TRINITY_DN13281_c0_g1	[UP]	5.09284	0.00583161	9.43069	9.19e-05
TRINITY_DN1437_c0_g1	[DOWN]	-8.89403	9.48e-05	9.42343	6.94e-07
TRINITY_DN2597_c0_g2	[UP]	4.35392	0.0170911	9.42024	0.000364
TRINITY_DN423_c0_g1	[DOWN]	-15.1891	3.02e-07	9.4098	1.08e-09
TRINITY_DN3390_c0_g1	[UP]	4.10349	0.0273332	9.34237	0.000677
TRINITY_DN442_c0_g1	[UP]	9.57722	2.77e-05	9.34032	1.74e-07
TRINITY_DN130_c0_g1	[DOWN]	-5.03415	0.0102112	9.30813	0.000186
TRINITY_DN1128_c9_g1	[DOWN]	-49601.4	2.96e-20	9.29247	5.91e-24
TRINITY_DN1615_c0_g1	[UP]	5.91081	0.00180088	9.28156	2.21e-05
TRINITY_DN300_c0_g1	[DOWN]	-6.46686	0.00264482	9.26902	3.5e-05
TRINITY_DN14555_c0_g1	[UP]	5.672	0.00325801	9.22303	4.51e-05
TRINITY_DN240_c0_g1	[DOWN]	-29.3729	5.04e-09	9.1989	1.28e-11
TRINITY_DN24749_c0_g1	[DOWN]	-1260.04	1.37e-20	9.17929	2.12e-24
TRINITY_DN5875_c0_g1	[UP]	7.83252	0.000308	9.16285	2.71e-06
TRINITY_DN507_c0_g1	[DOWN]	-5.90177	0.00347349	9.15588	4.86e-05
TRINITY_DN3750_c0_g1	[UP]	5.59972	0.00373775	9.12676	5.31e-05
TRINITY_DN2216_c0_g2	[DOWN]	-1701.46	8.78e-17	9.12069	4.03e-20
TRINITY_DN948_c0_g1	[DOWN]	-5.52994	0.00393387	9.111	5.66e-05
TRINITY_DN88_c0_g1	[DOWN]	-5.54488	0.00336608	9.10045	4.68e-05
TRINITY_DN856_c0_g1	[DOWN]	-5.06251	0.00791554	9.09606	0.000135
TRINITY_DN647_c1_g2	[UP]	5.74482	0.00218429	9.08712	2.77e-05
TRINITY_DN662_c0_g1	[UP]	4.05979	0.0311875	9.05251	0.00081
TRINITY_DN364_c0_g2	[DOWN]	-154.685	2.27e-17	9.02284	9.51e-21
TRINITY_DN872_c0_g1	[DOWN]	-4.82619	0.010999	9.01229	0.000205
TRINITY_DN1835_c0_g1	[DOWN]	-11.5488	2.89e-05	9.00871	1.83e-07
TRINITY_DN395_c0_g1	[DOWN]	-273.662	4.64e-15	9.00038	3.42e-18
TRINITY_DN4028_c0_g1	[DOWN]	-17.0653	9.72e-07	8.99935	3.93e-09
TRINITY_DN58661_c0_g1	[UP]	4.48725	0.0132791	8.97499	0.000264
TRINITY_DN559_c0_g1	[UP]	4.69168	0.0155109	8.95779	0.00032
TRINITY_DN1299_c0_g1	[DOWN]	-11.1573	2.36e-05	8.93722	1.46e-07
TRINITY_DN8370_c0_g1	[UP]	3.86513	0.0359136	8.909	0.000974
TRINITY_DN13835_c0_g2	[UP]	3.74385	0.0428595	8.87317	0.0012381
TRINITY_DN412_c0_g1	[DOWN]	-5.74838	0.0044977	8.86924	6.69e-05
TRINITY_DN962_c0_g1	[UP]	4.46567	0.0169836	8.85678	0.000361
TRINITY_DN325_c0_g1	[DOWN]	-5.3552	0.00587904	8.85638	9.29e-05
TRINITY_DN297_c0_g2	[UP]	4.99593	0.00633086	8.84117	0.000102
TRINITY_DN784_c0_g1	[DOWN]	-41.9464	4.59e-11	8.83623	7.11e-14
TRINITY_DN1466_c0_g1	[DOWN]	-155.262	6.92e-16	8.82445	4.22e-19
TRINITY_DN5111_c0_g1	[DOWN]	-1840.02	8.59e-06	8.823	4.68e-08
TRINITY_DN642_c0_g1	[UP]	12.1324	5.75e-06	8.82073	2.99e-08
TRINITY_DN489_c0_g3	[DOWN]	-6.15838	0.00128655	8.81609	1.48e-05
TRINITY_DN76_c0_g1	[DOWN]	-9.06925	7.59e-05	8.8139	5.37e-07
TRINITY_DN137_c0_g2	[UP]	5.39247	0.00662836	8.80312	0.000109
TRINITY_DN1048_c0_g1	[DOWN]	-13.1581	4.38e-06	8.79772	2.18e-08
TRINITY_DN259_c0_g1	[UP]	12.1767	2.69e-06	8.77765	1.25e-08
TRINITY_DN229_c0_g2	[DOWN]	-7.93833	0.000341	8.77258	3.05e-06
TRINITY_DN229_c0_g1	[DOWN]	-4.32352	0.0174813	8.75925	0.000377
TRINITY_DN4522_c3_g1	[DOWN]	-3.88214	0.0428996	8.75227	0.00124097
TRINITY_DN22818_c0_g1	[DOWN]	-2155.4	4.16e-07	8.73935	1.57e-09
TRINITY_DN5438_c0_g5	[DOWN]	-33472.2	3.67e-24	8.72539	1.46e-28
TRINITY_DN884_c0_g1	[DOWN]	-8.34386	0.000117	8.72494	8.73e-07
TRINITY_DN44_c0_g1	[DOWN]	-42.3132	2.28e-10	8.72278	4.09e-13
TRINITY_DN7467_c0_g2	[UP]	4.89381	0.00845106	8.71804	0.000146
TRINITY_DN62_c1_g1	[UP]	4.73215	0.00943377	8.71723	0.000168
TRINITY_DN717_c0_g1	[UP]	19.7023	3.73e-08	8.7156	1.09e-10
TRINITY_DN71_c0_g2	[DOWN]	-8.50226	8.98e-05	8.7106	6.46e-07
TRINITY_DN5556_c0_g1	[UP]	8.37335	0.000308	8.70051	2.71e-06
TRINITY_DN3482_c0_g1	[DOWN]	-838.851	0.0266502	8.67426	0.000657
TRINITY_DN636_c0_g1	[DOWN]	-27.4524	1.44e-09	8.66984	3.1e-12
TRINITY_DN19089_c0_g1	[DOWN]	-2708.93	2.54e-18	8.64284	7.61e-22
TRINITY_DN8373_c0_g1	[DOWN]	-709.893	2.19e-15	8.62791	1.49e-18
TRINITY_DN2644_c1_g1	[DOWN]	-1173.3	1.55e-11	8.61536	2.1e-14
TRINITY_DN783_c0_g1	[UP]	8.04774	0.000134	8.60026	1.02e-06
TRINITY_DN108_c0_g1	[DOWN]	-13.1082	1.66e-06	8.59068	7.1e-09
TRINITY_DN778_c0_g2	[UP]	4.45911	0.0139093	8.56516	0.00028
TRINITY_DN77886_c0_g1	[UP]	4.05629	0.0273152	8.55936	0.000676
TRINITY_DN832_c0_g1	[UP]	4.60548	0.0130513	8.55054	0.000257
TRINITY_DN6211_c1_g1	[UP]	15.6104	3.4e-07	8.53455	1.25e-09
TRINITY_DN1241_c0_g1	[DOWN]	-4.80752	0.00875897	8.52815	0.000154
TRINITY_DN37_c0_g3	[DOWN]	-984.182	2.46e-15	8.52306	1.74e-18
TRINITY_DN371_c1_g1	[DOWN]	-6.15146	0.00169234	8.51552	2.06e-05
TRINITY_DN1572_c0_g1	[DOWN]	-1117.31	2.4e-16	8.50234	1.27e-19
TRINITY_DN575_c0_g1	[DOWN]	-30.1447	4.52e-10	8.50079	8.8e-13
TRINITY_DN14211_c0_g1	[UP]	3.85652	0.0440884	8.49825	0.00128372
TRINITY_DN8699_c1_g1	[DOWN]	-305.305	3.88e-18	8.49315	1.24e-21
TRINITY_DN1985_c1_g1	[DOWN]	-5.13385	0.00724499	8.4645	0.000121
TRINITY_DN370_c0_g1	[DOWN]	-9.17659	6.87e-05	8.45892	4.81e-07
TRINITY_DN22_c0_g1	[DOWN]	-3.92031	0.044941	8.44489	0.00132724
TRINITY_DN2843_c0_g1	[UP]	4.2198	0.0206238	8.42371	0.000465
TRINITY_DN5183_c0_g1	[DOWN]	-6.0877	0.00292537	8.42169	3.96e-05
TRINITY_DN1128_c0_g1	[UP]	4.04313	0.0331948	8.42094	0.000876
TRINITY_DN1207_c0_g1	[UP]	3.9255	0.0326752	8.41687	0.000858
TRINITY_DN818_c0_g1	[DOWN]	-5.75483	0.00222727	8.41515	2.85e-05
TRINITY_DN516_c0_g1	[UP]	4.22126	0.0213966	8.39892	0.000487
TRINITY_DN311_c0_g1	[UP]	4.58974	0.0152497	8.39857	0.000313
TRINITY_DN3238_c1_g2	[DOWN]	-1755.68	2.19e-18	8.39328	6.35e-22
TRINITY_DN6913_c0_g1	[DOWN]	-5799.89	8.14e-16	8.38817	5.12e-19
TRINITY_DN117_c0_g1	[UP]	12.6085	3.91e-06	8.38571	1.89e-08
TRINITY_DN1530_c0_g1	[DOWN]	-434.563	2.98e-11	8.38451	4.4e-14
TRINITY_DN1196_c0_g1	[DOWN]	-1719.34	3.05e-19	8.37698	7.62e-23
TRINITY_DN266_c0_g1	[DOWN]	-23.6156	1.75e-06	8.36804	7.55e-09
TRINITY_DN504_c0_g1	[UP]	5.44724	0.00355596	8.36408	5.02e-05
TRINITY_DN1691_c0_g1	[DOWN]	-1171.36	1.6e-13	8.36351	1.54e-16
TRINITY_DN1181_c0_g1	[DOWN]	-7.00674	0.00104839	8.36099	1.15e-05
TRINITY_DN2134_c0_g1	[DOWN]	-5.22605	0.00742252	8.36095	0.000125
TRINITY_DN681_c1_g1	[DOWN]	-25906.9	6.28e-19	8.35594	1.63e-22
TRINITY_DN428_c0_g1	[UP]	4.43416	0.0159041	8.34859	0.00033
TRINITY_DN5159_c0_g4	[DOWN]	-2192.7	2.04e-14	8.33967	1.63e-17
TRINITY_DN2290_c0_g2	[UP]	6.16488	0.00127269	8.33912	1.46e-05
TRINITY_DN1358_c0_g1	[UP]	4.36191	0.0169774	8.33464	0.00036
TRINITY_DN11689_c0_g1	[UP]	4.71936	0.00937196	8.3226	0.000166
TRINITY_DN276_c0_g1	[UP]	5.89991	0.00188864	8.31483	2.33e-05
TRINITY_DN50_c0_g2	[UP]	14.7557	3.57e-07	8.2893	1.32e-09
TRINITY_DN857_c0_g1	[UP]	6.49672	0.00101183	8.27302	1.1e-05
TRINITY_DN4956_c0_g1	[DOWN]	-2068.03	1.87e-19	8.26811	4.11e-23
TRINITY_DN1466_c1_g2	[UP]	3.94068	0.032462	8.25373	0.000851
TRINITY_DN2484_c1_g1	[UP]	5.33907	0.00973437	8.25112	0.000174
TRINITY_DN323_c0_g1	[UP]	7.72402	0.000271	8.2453	2.31e-06
TRINITY_DN4588_c0_g1	[DOWN]	-5.23369	0.00795763	8.23605	0.000136
TRINITY_DN470_c0_g1	[DOWN]	-4.10727	0.0324523	8.23086	0.00085
TRINITY_DN5939_c0_g1	[DOWN]	-14.7946	1.04e-06	8.22448	4.23e-09
TRINITY_DN1735_c0_g1	[UP]	5.39204	0.00354049	8.22179	4.99e-05
TRINITY_DN367_c0_g1	[DOWN]	-3.78094	0.0495017	8.21948	0.00151595
TRINITY_DN63_c0_g2	[UP]	4.77999	0.0100523	8.21141	0.000182
TRINITY_DN588_c0_g1	[DOWN]	-43.5869	3.49e-12	8.19918	4.07e-15
TRINITY_DN12255_c0_g1	[UP]	4.87762	0.00742252	8.19253	0.000125
TRINITY_DN575_c0_g2	[DOWN]	-12.2995	4.36e-06	8.17842	2.16e-08
TRINITY_DN425_c0_g1	[UP]	3.85859	0.0348568	8.17218	0.000934
TRINITY_DN8763_c0_g1	[DOWN]	-236.572	1.3e-11	8.16991	1.73e-14
TRINITY_DN82_c0_g2	[DOWN]	-8.88432	7.03e-05	8.15958	4.93e-07
TRINITY_DN233_c0_g1	[DOWN]	-5.59628	0.00352888	8.15907	4.96e-05
TRINITY_DN3831_c0_g1	[DOWN]	-54.232	1.21e-06	8.15853	5.04e-09
TRINITY_DN24391_c0_g1	[UP]	4.50005	0.0131772	8.13354	0.000261
TRINITY_DN446_c0_g3	[DOWN]	-12.7285	0.000272	8.13051	2.33e-06
TRINITY_DN209_c0_g2	[UP]	5.69472	0.00529666	8.11835	8.2e-05
TRINITY_DN12032_c0_g1	[DOWN]	-4788.94	2.24e-17	8.11077	9.17e-21
TRINITY_DN723_c0_g1	[DOWN]	-237.716	9.75e-15	8.09656	7.69e-18
TRINITY_DN1858_c0_g1	[UP]	4.67064	0.0106008	8.09552	0.000195
TRINITY_DN4191_c0_g1	[DOWN]	-27.5058	9.89e-10	8.06875	2.02e-12
TRINITY_DN776_c0_g1	[UP]	7.44533	0.000537	8.06625	5.21e-06
TRINITY_DN863_c0_g1	[DOWN]	-21.702	3.75e-08	8.04102	1.1e-10
TRINITY_DN1116_c0_g2	[DOWN]	-4.00458	0.0303802	8.04005	0.000782
TRINITY_DN1611_c0_g3	[UP]	6.4368	0.000975	8.03156	1.05e-05
TRINITY_DN1919_c1_g1	[DOWN]	-4.31631	0.0172752	8.02985	0.00037
TRINITY_DN5710_c0_g2	[DOWN]	-20536.4	3.08e-24	8.02121	9.23e-29
TRINITY_DN22456_c0_g1	[DOWN]	-415.691	2e-13	7.98328	1.98e-16
TRINITY_DN646_c0_g1	[DOWN]	-12.4458	2.72e-06	7.97938	1.27e-08
TRINITY_DN8594_c0_g1	[UP]	4.90728	0.00753968	7.96885	0.000128
TRINITY_DN1683_c0_g1	[UP]	6.17356	0.00143405	7.96061	1.69e-05
TRINITY_DN848_c0_g1	[UP]	4.60749	0.0122823	7.95373	0.000238
TRINITY_DN2706_c0_g1	[DOWN]	-587.145	1.71e-20	7.93628	3.24e-24
TRINITY_DN123_c0_g1	[DOWN]	-11.172	7.7e-05	7.92994	5.47e-07
TRINITY_DN378_c0_g2	[UP]	6.12745	0.00167695	7.92935	2.03e-05
TRINITY_DN151_c0_g1	[DOWN]	-48.068	2.8e-12	7.92695	3.16e-15
TRINITY_DN5236_c0_g1	[UP]	3.74788	0.0417184	7.92079	0.00119349
TRINITY_DN2017_c0_g1	[UP]	9.30897	3.29e-05	7.91557	2.13e-07
TRINITY_DN20345_c0_g1	[DOWN]	-4177.47	1.39e-17	7.91354	5.28e-21
TRINITY_DN680_c0_g1	[DOWN]	-3.78205	0.0407218	7.90985	0.00115765
TRINITY_DN54_c0_g1	[UP]	5.99877	0.00243493	7.9091	3.16e-05
TRINITY_DN54_c0_g2	[UP]	8.33896	0.000112	7.89227	8.37e-07
TRINITY_DN471_c0_g1	[DOWN]	-1601.41	1.24e-22	7.88334	8.69e-27
TRINITY_DN1297_c0_g1	[DOWN]	-4.53373	0.0284491	7.87498	0.000714
TRINITY_DN10779_c0_g1	[UP]	7.06032	0.000402	7.86375	3.74e-06
TRINITY_DN201_c0_g1	[UP]	5.8294	0.00262249	7.85714	3.46e-05
TRINITY_DN177_c0_g1	[DOWN]	-3.93916	0.0348978	7.85427	0.000936
TRINITY_DN721_c0_g1	[DOWN]	-3.88271	0.0379329	7.85336	0.00105262
TRINITY_DN854_c0_g1	[DOWN]	-15.2994	7.48e-07	7.8453	2.99e-09
TRINITY_DN9339_c0_g1	[UP]	8.73211	5.99e-05	7.84276	4.11e-07
TRINITY_DN100_c1_g1	[DOWN]	-16.8502	2.21e-06	7.83487	1e-08
TRINITY_DN2550_c0_g1	[DOWN]	-288.188	7.22e-14	7.83062	6.56e-17
TRINITY_DN435_c0_g1	[DOWN]	-12.8634	3.3e-06	7.83044	1.58e-08
TRINITY_DN5330_c0_g1	[DOWN]	-59.2247	2.72e-12	7.823	3.05e-15
TRINITY_DN1033_c1_g1	[UP]	8.85605	0.000326	7.82095	2.91e-06
TRINITY_DN3726_c0_g1	[DOWN]	-13.0014	6.48e-06	7.82062	3.42e-08
TRINITY_DN1329_c0_g1	[UP]	4.47108	0.017457	7.80586	0.000375
TRINITY_DN86_c0_g2	[DOWN]	-14.2153	1.81e-06	7.8017	7.9e-09
TRINITY_DN230_c0_g1	[DOWN]	-3.78403	0.0442244	7.80114	0.00128901
TRINITY_DN4855_c0_g1	[DOWN]	-16.078	5.26e-07	7.79714	2.05e-09
TRINITY_DN1265_c0_g1	[DOWN]	-36.1406	4.31e-09	7.79661	1.05e-11
TRINITY_DN13117_c0_g1	[DOWN]	-149.183	1.27e-10	7.79527	2.19e-13
TRINITY_DN415_c0_g2	[UP]	4.65245	0.0119505	7.79471	0.000228
TRINITY_DN275_c0_g1	[DOWN]	-9.12731	9.07e-05	7.79299	6.53e-07
TRINITY_DN4465_c1_g2	[DOWN]	-20.6969	3.41e-08	7.79261	9.88e-11
TRINITY_DN3032_c0_g2	[DOWN]	-3889.98	1.25e-13	7.78891	1.17e-16
TRINITY_DN601_c0_g2	[DOWN]	-4.93704	0.00724499	7.77686	0.000121
TRINITY_DN3527_c0_g1	[DOWN]	-46.3345	4.41e-11	7.77338	6.78e-14
TRINITY_DN4167_c0_g1	[DOWN]	-3783.29	2.2e-15	7.77191	1.52e-18
TRINITY_DN902_c0_g1	[UP]	6.99814	0.000422	7.77187	3.95e-06
TRINITY_DN3839_c0_g1	[DOWN]	-48.8097	8.27e-11	7.76884	1.38e-13
TRINITY_DN4863_c1_g1	[UP]	5.66644	0.00426604	7.7627	6.29e-05
TRINITY_DN8950_c1_g2	[DOWN]	-17094.7	3.31e-09	7.75644	7.87e-12
TRINITY_DN532_c0_g1	[DOWN]	-130.467	3.76e-12	7.73512	4.47e-15
TRINITY_DN1575_c0_g1	[UP]	5.66914	0.00243525	7.73273	3.16e-05
TRINITY_DN315_c0_g1	[DOWN]	-4.40961	0.0250916	7.71898	0.000604
TRINITY_DN37948_c0_g1	[UP]	7.04366	0.00091	7.71771	9.7e-06
TRINITY_DN10086_c0_g1	[DOWN]	-5.61067	0.00267795	7.71457	3.55e-05
TRINITY_DN8950_c1_g1	[DOWN]	-1082.36	1.34e-20	7.70866	1.87e-24
TRINITY_DN2560_c0_g2	[DOWN]	-16.585	7.9e-05	7.70109	5.64e-07
TRINITY_DN7612_c0_g2	[DOWN]	-282.711	2.59e-11	7.69228	3.75e-14
TRINITY_DN258_c0_g1	[DOWN]	-13.0289	1.84e-06	7.69053	8.14e-09
TRINITY_DN1941_c2_g1	[UP]	5.61415	0.00468855	7.68267	7.05e-05
TRINITY_DN180_c0_g1	[DOWN]	-4.66995	0.0111006	7.6813	0.000208
TRINITY_DN523_c0_g1	[DOWN]	-91.9428	2.36e-09	7.66479	5.38e-12
TRINITY_DN359_c0_g1	[DOWN]	-27.3528	1.94e-08	7.65726	5.39e-11
TRINITY_DN1021_c0_g1	[DOWN]	-4.83694	0.0133567	7.65703	0.000265
TRINITY_DN633_c0_g1	[DOWN]	-6.50653	0.00103604	7.64765	1.14e-05
TRINITY_DN8015_c0_g1	[UP]	5.44365	0.00529348	7.64583	8.18e-05
TRINITY_DN1307_c1_g2	[UP]	8.97996	5.88e-05	7.64543	4.01e-07
TRINITY_DN2692_c0_g1	[UP]	4.16971	0.0245898	7.64185	0.000584
TRINITY_DN368_c0_g1	[UP]	4.69385	0.00972845	7.6316	0.000174
TRINITY_DN200_c0_g1	[DOWN]	-8.15583	0.000299	7.62167	2.61e-06
TRINITY_DN946_c0_g2	[DOWN]	-3.69436	0.046223	7.61252	0.00138094
TRINITY_DN772_c0_g1	[DOWN]	-12.5476	4.1e-06	7.61123	2.01e-08
TRINITY_DN32072_c0_g1	[DOWN]	-16.1697	1.39e-07	7.60904	4.51e-10
TRINITY_DN206_c0_g1	[DOWN]	-11.2568	2.25e-05	7.59658	1.38e-07
TRINITY_DN1352_c0_g1	[UP]	7.22166	0.000371	7.59084	3.37e-06
TRINITY_DN1057_c0_g1	[DOWN]	-4.1638	0.0292547	7.58012	0.000743
TRINITY_DN6245_c0_g2	[UP]	5.72733	0.00340873	7.55997	4.75e-05
TRINITY_DN1347_c0_g1	[DOWN]	-4.50381	0.0249884	7.55752	0.0006
TRINITY_DN990_c0_g1	[UP]	3.97516	0.0414072	7.54642	0.00118209
TRINITY_DN9920_c0_g1	[DOWN]	-4.27231	0.0430386	7.5456	0.00124585
TRINITY_DN4484_c0_g1	[DOWN]	-329.009	7.1e-09	7.54529	1.84e-11
TRINITY_DN1056_c1_g1	[DOWN]	-25.4868	2e-07	7.54284	6.71e-10
TRINITY_DN776_c1_g1	[UP]	16.4018	1.57e-07	7.53685	5.17e-10
TRINITY_DN2802_c0_g2	[UP]	4.05745	0.0258572	7.53298	0.000632
TRINITY_DN744_c0_g1	[UP]	6.76915	0.000601	7.52435	5.93e-06
TRINITY_DN1727_c0_g2	[DOWN]	-16.6304	1.78e-06	7.52204	7.72e-09
TRINITY_DN9679_c0_g1	[DOWN]	-58.6147	6.86e-13	7.52054	7.4e-16
TRINITY_DN2340_c0_g1	[DOWN]	-12.5507	5.76e-06	7.51986	3e-08
TRINITY_DN2630_c0_g1	[DOWN]	-10.9967	2.68e-05	7.51838	1.67e-07
TRINITY_DN194_c0_g1	[DOWN]	-18.6352	7.87e-08	7.51491	2.43e-10
TRINITY_DN3671_c0_g1	[DOWN]	-364.737	3.32e-12	7.51417	3.77e-15
TRINITY_DN296_c0_g1	[DOWN]	-4.26594	0.0234481	7.5105	0.00055
TRINITY_DN2060_c1_g1	[DOWN]	-7.66673	0.000203	7.5036	1.65e-06
TRINITY_DN11515_c0_g1	[DOWN]	-7.71519	0.000254	7.50307	2.15e-06
TRINITY_DN3028_c0_g3	[DOWN]	-6.56153	0.000949	7.49952	1.02e-05
TRINITY_DN8360_c0_g1	[DOWN]	-769.241	1.14e-09	7.48154	2.39e-12
TRINITY_DN953_c0_g1	[DOWN]	-137.02	5.35e-16	7.47977	3.09e-19
TRINITY_DN75_c0_g3	[DOWN]	-7.30997	0.000354	7.47955	3.18e-06
TRINITY_DN556_c0_g2	[DOWN]	-6.05345	0.00221815	7.47722	2.83e-05
TRINITY_DN665_c0_g1	[DOWN]	-13.608	1.24e-05	7.45757	7.03e-08
TRINITY_DN6482_c0_g1	[UP]	4.59955	0.0113463	7.44782	0.000214
TRINITY_DN2213_c0_g1	[UP]	7.09019	0.000587	7.44715	5.76e-06
TRINITY_DN2177_c0_g1	[DOWN]	-3.76698	0.0449828	7.4463	0.00133176
TRINITY_DN2718_c0_g2	[UP]	6.39385	0.00115925	7.44525	1.31e-05
TRINITY_DN1596_c0_g2	[UP]	3.78098	0.0398164	7.44206	0.0011184
TRINITY_DN2985_c0_g1	[DOWN]	-10.9426	2e-05	7.43257	1.21e-07
TRINITY_DN850_c0_g2	[UP]	3.65597	0.0489973	7.42491	0.00149415
TRINITY_DN2873_c1_g1	[DOWN]	-6.41689	0.00165338	7.42476	2e-05
TRINITY_DN667_c0_g1	[DOWN]	-5.08238	0.00813884	7.41704	0.00014
TRINITY_DN13488_c0_g1	[UP]	4.52269	0.0142264	7.40588	0.000287
TRINITY_DN1462_c0_g1	[UP]	7.57944	0.000367	7.40483	3.33e-06
TRINITY_DN539_c0_g2	[DOWN]	-15.6855	1.99e-05	7.38082	1.19e-07
TRINITY_DN374_c0_g1	[UP]	6.88951	0.000529	7.37911	5.13e-06
TRINITY_DN1301_c0_g1	[UP]	3.67899	0.0472536	7.37045	0.00142777
TRINITY_DN4102_c0_g1	[DOWN]	-13.9601	2.42e-06	7.36877	1.12e-08
TRINITY_DN855_c0_g1	[DOWN]	-829.402	2.93e-05	7.36607	1.87e-07
TRINITY_DN2285_c1_g1	[DOWN]	-403.142	2.46e-19	7.35188	5.89e-23
TRINITY_DN2248_c0_g2	[UP]	9.73639	4.24e-05	7.3426	2.82e-07
TRINITY_DN14894_c0_g1	[DOWN]	-272.791	1.35e-16	7.33544	6.87e-20
TRINITY_DN2571_c0_g1	[UP]	4.19814	0.0216279	7.32219	0.000494
TRINITY_DN2069_c0_g2	[DOWN]	-7.10414	0.00155057	7.31499	1.85e-05
TRINITY_DN557_c0_g1	[UP]	5.68463	0.00276872	7.30783	3.7e-05
TRINITY_DN7151_c0_g2	[DOWN]	-2741.46	3.11e-17	7.30623	1.4e-20
TRINITY_DN2216_c0_g3	[DOWN]	-1054.84	7.81e-12	7.30523	1.01e-14
TRINITY_DN375_c0_g1	[DOWN]	-96.9278	5.66e-07	7.3039	2.22e-09
TRINITY_DN3502_c0_g1	[UP]	4.13357	0.0238695	7.3036	0.000563
TRINITY_DN906_c0_g1	[DOWN]	-11.2156	6.23e-06	7.30081	3.28e-08
TRINITY_DN1062_c1_g2	[UP]	4.77281	0.0111464	7.29146	0.000209
TRINITY_DN7190_c0_g1	[UP]	4.85976	0.0138377	7.28267	0.000278
TRINITY_DN262_c1_g1	[DOWN]	-18.2628	2.41e-07	7.2792	8.43e-10
TRINITY_DN13676_c0_g2	[DOWN]	-3.74487	0.0428753	7.27707	0.00123969
TRINITY_DN314_c0_g1	[DOWN]	-16.6387	6.02e-05	7.27141	4.14e-07
TRINITY_DN1682_c0_g2	[DOWN]	-12171.2	2.08e-15	7.26723	1.37e-18
TRINITY_DN1002_c2_g1	[UP]	5.22125	0.00722627	7.25943	0.000121
TRINITY_DN4003_c0_g1	[DOWN]	-1467.32	1.04e-09	7.25326	2.15e-12
TRINITY_DN847_c0_g1	[DOWN]	-21.5382	2.3e-07	7.25049	7.98e-10
TRINITY_DN1097_c0_g1	[UP]	10.3235	2.6e-05	7.25042	1.62e-07
TRINITY_DN756_c0_g1	[DOWN]	-35.3289	1.76e-10	7.25019	3.11e-13
TRINITY_DN1450_c0_g1	[UP]	9.04845	0.000171	7.2493	1.35e-06
TRINITY_DN5761_c0_g3	[DOWN]	-26.0042	1.51e-09	7.24332	3.25e-12
TRINITY_DN46_c1_g1	[UP]	3.8277	0.0404704	7.23858	0.00114808
TRINITY_DN57843_c0_g1	[UP]	10.7024	0.000378	7.22698	3.45e-06
TRINITY_DN11135_c0_g1	[UP]	3.96957	0.0303334	7.22693	0.00078
TRINITY_DN948_c1_g1	[DOWN]	-13.5339	2.34e-06	7.22318	1.07e-08
TRINITY_DN24_c0_g1	[DOWN]	-67.383	6.64e-09	7.22259	1.71e-11
TRINITY_DN1005_c0_g2	[UP]	4.75754	0.0142411	7.20711	0.000288
TRINITY_DN74_c0_g1	[DOWN]	-4.83321	0.0122226	7.19774	0.000236
TRINITY_DN4125_c0_g1	[DOWN]	-3.87049	0.0408511	7.19393	0.00116255
TRINITY_DN10855_c0_g1	[UP]	5.37819	0.00590046	7.1932	9.33e-05
TRINITY_DN15042_c0_g1	[UP]	4.80638	0.0104166	7.19234	0.000191
TRINITY_DN12_c0_g1	[DOWN]	-8.43081	0.000176	7.19184	1.4e-06
TRINITY_DN8767_c0_g1	[UP]	5.36859	0.00422787	7.18739	6.22e-05
TRINITY_DN7828_c0_g2	[DOWN]	-7.48487	0.00026	7.17244	2.21e-06
TRINITY_DN3264_c0_g2	[DOWN]	-34.2242	2.1e-09	7.1709	4.75e-12
TRINITY_DN10169_c0_g1	[DOWN]	-5.02222	0.00696228	7.17011	0.000116
TRINITY_DN735_c0_g1	[UP]	4.93928	0.00867638	7.16637	0.000152
TRINITY_DN2883_c0_g1	[DOWN]	-4.44532	0.0200541	7.16624	0.000448
TRINITY_DN3529_c0_g2	[UP]	7.04835	0.000441	7.16508	4.17e-06
TRINITY_DN388_c0_g1	[DOWN]	-4.74735	0.00944863	7.16088	0.000168
TRINITY_DN1721_c0_g1	[UP]	4.88054	0.00993449	7.15425	0.000179
TRINITY_DN834_c0_g1	[DOWN]	-8.09999	0.000141	7.15289	1.09e-06
TRINITY_DN240_c0_g3	[DOWN]	-445.721	5.12e-11	7.15265	8.07e-14
TRINITY_DN7755_c0_g2	[UP]	8.85131	0.000154	7.15244	1.2e-06
[truncated: 2,708 more rows]
