# Supplementary material for: Differential Morpho-Physiological and Transcriptomic Responses to Heat Stress in Two Blueberry Species
Source: Int J Mol Sci. 2021 Mar 1;22(5):2481. doi: 10.3390/ijms22052481 (PMC7957502; doi:10.3390/ijms22052481)
Supplement: Supplementary file 1 [file ijms-22-02481-s001.zip › Supplementary material/Table S5.xlsx]

## Sheet: Table S5
Table S5: Details of the genes selected for RT-qPCR analysis
Sequence ID	Gene name	RT-qPCR Primer Sequence
TRINITY_DN2017_c0_g1	Receptor Protein	F- CGGAAACAAGACCTCGGATTA
		R- CCATATCCACCATCTGCCATTA
TRINITY_DN2248_c0_g2_i2	4-coumarate--CoA ligase 1 (Co A)	F- CCAGCCGCCTTTGTCTATT
		R- AACCAACCGGGAGAGATTTG
TRINITY_DN2123_c0_g1_i9	Aspartokinase 2	F- GTTACACAGCGAATGGGTTAATG
		R- GGACACCACTCAAGCAGATAA
TRINITY_DN5355_c0_g1	Crocetin Glucosyltransferase	F- CCTTGAGCATGGCTTCTCTTAT
		R- GGCTAACCCGTCTACCTATCT
Actin	Actin	F- AGGCTAACCGTGAGAAGATGAC
		R- AGAGTCCAGCACGATTCCAG
F- Forward primers, R- Reverse primers
