# Supplementary material for: Differential Morpho-Physiological and Transcriptomic Responses to Heat Stress in Two Blueberry Species
Source: Int J Mol Sci. 2021 Mar 1;22(5):2481. doi: 10.3390/ijms22052481 (PMC7957502; doi:10.3390/ijms22052481)
Supplement: Supplementary file 1 [file ijms-22-02481-s001.zip › Supplementary material/Table S4.xlsx]

## Sheet: VC6HHS
Table S4: DEGs in metabolic pathways of V. corymbosum at 6 hhs
No	Active Metabolic pathways	Upregulated	Down Regulated	Total DEGs
1	Metabolic pathways	55	-19	74
2	Purine metabolism	33	-1	34
3	Thiamine metabolism	32	-10	42
4	No Match	25	-10	35
5	Biosynthesis of secondary metabolites	10	-4	14
6	Oxidative phosphorylation	7	-1	8
7	Microbial metabolism in diverse environments	6	-2	8
8	Biosynthesis of antibiotics	5	-3	8
9	Glycine, serine and threonine metabolism	5	-1	6
10	Ascorbate and aldarate metabolism	3	0	3
11	Aminobenzoate degradation	2	0	2
12	Cysteine and methionine metabolism	2	0	2
13	Drug metabolism	2	0	2
14	Metabolism of xenobiotics by cytochrome P450	2	0	2
15	Pentose and glucuronate interconversions	2	0	2
16	Porphyrin and chlorophyll metabolism	2	0	2
17	Starch and sucrose metabolism	2	0	2
18	Amino sugar and nucleotide sugar metabolism	1	0	1
19	Arginine and proline metabolism	1	0	1
20	beta-Alanine metabolism	1	0	1
21	C5-Branched dibasic acid metabolism	1	0	1
22	Carbon fixation pathways in prokaryotes	1	0	1
23	Citrate cycle (TCA cycle)	1	0	1
24	Cyanoamino acid metabolism	1	0	1
25	Drug metabolism - cytochrome P450	1	0	1
26	Glutathione metabolism	1	0	1
27	Glycerolipid metabolism	1	0	1
28	Glycerophospholipid metabolism	1	0	1
29	Glycolysis / Gluconeogenesis	1	-1	2
30	Glyoxylate and dicarboxylate metabolism	1	0	1
31	Histidine metabolism	1	0	1
32	Inositol phosphate metabolism	1	0	1
33	Lysine degradation	1	0	1
34	Methane metabolism	1	0	1
35	Nitrogen metabolism	1	0	1
36	Propanoate metabolism	1	0	1
37	Pyruvate metabolism	1	-4	5
38	Retinol metabolism	1	0	1
39	Tryptophan metabolism	1	0	1
40	Pentose phosphate pathway	0	-1	1
41	Alanine, aspartate and glutamate metabolism	-1	0	1
			Total	275

## Sheet: VC9HHS
Table S2: DEGs in metabolic pathways of V. corymbosum at 9 hhs
No	Active Metabolic pathways	Upregulated	Down Regulated	Total DEGs
1	Metabolic pathways	88	-77	165
2	No Match	55	-59	114
3	Purine metabolism	51	-43	94
4	Thiamine metabolism	47	-42	89
5	Biosynthesis of secondary metabolites	16	-12	28
6	Oxidative phosphorylation	14	-2	16
7	Microbial metabolism in diverse environments	9	-13	22
8	Biosynthesis of antibiotics	7	-8	15
9	Starch and sucrose metabolism	5	-9	14
10	Aminobenzoate degradation	4	-5	9
11	Ascorbate and aldarate metabolism	4	0	4
12	Glycine, serine and threonine metabolism	3	-2	5
13	Pentose and glucuronate interconversions	3	-4	7
14	Cysteine and methionine metabolism	2	0	2
15	Drug metabolism	2	0	2
16	Glycerolipid metabolism	2	-3	5
17	Glycerophospholipid metabolism	2	-2	4
18	Inositol phosphate metabolism	2	-1	3
19	Metabolism of xenobiotics by cytochrome P450	2	0	2
20	Phenylalanine metabolism	2	-1	3
21	Porphyrin and chlorophyll metabolism	2	-1	3
22	Alanine, aspartate and glutamate metabolism	1	-1	2
23	Amino sugar and nucleotide sugar metabolism	1	-1	2
24	Arginine and proline metabolism	1	0	1
25	beta-Alanine metabolism	1	-1	2
26	C5-Branched dibasic acid metabolism	1	0	1
27	Carbon fixation pathways in prokaryotes	1	0	1
28	Carotenoid biosynthesis	1	0	1
29	Citrate cycle (TCA cycle)	1	-1	2
30	Drug metabolism - cytochrome P450	1	0	1
31	Ether lipid metabolism	1	-1	2
32	Glutathione metabolism	1	0	1
33	Histidine metabolism	1	0	1
34	Lysine degradation	1	0	1
35	Nitrogen metabolism	1	-1	2
36	Propanoate metabolism	1	0	1
37	Pyruvate metabolism	1	-2	3
38	Retinol metabolism	1	0	1
39	Selenocompound metabolism	1	0	1
40	Sphingolipid metabolism	1	-2	3
41	Terpenoid backbone biosynthesis	1	0	1
42	Tryptophan metabolism	1	0	1
43	Biosynthesis of secondary metabolites - unclassified	0	-1	1
44	Carbon fixation in photosynthetic organisms	0	-1	1
45	Drug metabolism - other enzymes	0	-2	2
46	Galactose metabolism	0	-2	2
47	Glycolysis / Gluconeogenesis	0	-3	3
48	Glycosaminoglycan degradation	0	-2	2
49	Glycosphingolipid biosynthesis - ganglio series	0	-2	2
50	Other glycan degradation	0	-2	2
51	Pentose phosphate pathway	0	-1	1
				653

## Sheet: VD6HSS
Table S2: DEGs in metabolic pathways of V.darrowii at 6 hhs
No	Active Metabolic pathways	Upregulated	Down Regulated	Total DEGs
1	Metabolic pathways	63	-56	119
2	No Match	30	-28	58
3	Biosynthesis of secondary metabolites	27	-16	43
4	Purine metabolism	20	-23	43
5	Microbial metabolism in diverse environments	19	-10	29
6	Thiamine metabolism	19	-21	40
7	Biosynthesis of antibiotics	12	-7	19
8	Carbon fixation in photosynthetic organisms	7	-3	10
9	Pyruvate metabolism	6	-3	9
10	Galactose metabolism	5	-4	9
11	Starch and sucrose metabolism	5	-8	13
12	Amino sugar and nucleotide sugar metabolism	4	-2	6
13	Aminobenzoate degradation	4	-2	6
14	Glycolysis / Gluconeogenesis	4	-4	8
15	Glyoxylate and dicarboxylate metabolism	4	-1	5
16	Porphyrin and chlorophyll metabolism	4	-2	6
17	Carbon fixation pathways in prokaryotes	3	-1	4
18	Cysteine and methionine metabolism	3	-1	4
19	Drug metabolism - other enzymes	3	-1	4
20	Fructose and mannose metabolism	3	-2	5
21	Methane metabolism	3	-1	4
22	Nitrogen metabolism	3	-2	5
23	Other glycan degradation	3	-5	8
24	Pentose and glucuronate interconversions	3	-3	6
25	Pentose phosphate pathway	3	-1	4
26	Phenylpropanoid biosynthesis	3	0	3
27	Arginine and proline metabolism	2	0	2
28	Benzoate degradation	2	-1	3
29	Citrate cycle (TCA cycle)	2	-1	3
30	Fatty acid degradation	2	0	2
31	Glycerolipid metabolism	2	-1	3
32	Glycosaminoglycan degradation	2	-3	5
33	Inositol phosphate metabolism	2	0	2
34	Phenylalanine metabolism	2	-2	4
35	Propanoate metabolism	2	-1	3
36	Sphingolipid metabolism	2	-3	5
37	Tryptophan metabolism	2	0	2
38	Valine, leucine and isoleucine degradation	2	0	2
39	Biosynthesis of ansamycins	1	0	1
40	Biosynthesis of secondary metabolites - unclassified	1	-1	2
41	Biosynthesis of unsaturated fatty acids	1	-1	2
42	Butanoate metabolism	1	0	1
43	Drug metabolism - cytochrome P450	1	-2	3
44	Ether lipid metabolism	1	0	1
45	Glutathione metabolism	1	-2	3
46	Glycerophospholipid metabolism	1	-1	2
47	glycine dehydrogenase	1	0	1
48	glycine dehydrogenase subunit 1	1	0	1
49	glycine dehydrogenase subunit 2	1	0	1
50	Glycine, serine and threonine metabolism	1	-1	2
51	Lysine degradation	1	0	1
52	Metabolism of xenobiotics by cytochrome P450	1	-1	2
53	One carbon pool by folate	1	0	1
54	Oxidative phosphorylation	1	0	1
55	Photosynthesis	1	0	1
56	Polycyclic aromatic hydrocarbon degradation	1	0	1
57	Sulfur metabolism	1	-1	2
58	Synthesis and degradation of ketone bodies	1	0	1
59	beta-Alanine metabolism	0	-1	1
60	Biosynthesis of secondary metabolites - other antibiotics	0	-1	1
61	Isoquinoline alkaloid biosynthesis	0	-1	1
62	Linoleic acid metabolism	0	-1	1
63	Nicotinate and nicotinamide metabolism	0	-1	1
64	Tropane, piperidine and pyridine alkaloid biosynthesis	0	-1	1
65	Tyrosine metabolism	0	-1	1
66	Vitamin B6 metabolism	0	-1	1
				544

## Sheet: VD9HHS
Table S2: DEGs in metabolic pathways of V.darrowii at 9 hhs
No	Active Metabolic pathways	Upregulated	Down Regulated	Total DEGs
1	Metabolic pathways	66	-92	158
2	No Match	34	-31	65
3	Biosynthesis of secondary metabolites	27	-29	56
4	Purine metabolism	21	-36	57
5	Microbial metabolism in diverse environments	20	-23	43
6	Thiamine metabolism	20	-36	56
7	Biosynthesis of antibiotics	13	-14	27
8	Carbon fixation in photosynthetic organisms	7	0	7
9	Pyruvate metabolism	6	-1	7
10	Starch and sucrose metabolism	5	-5	10
11	Amino sugar and nucleotide sugar metabolism	4	-2	6
12	Aminobenzoate degradation	4	-11	15
13	Benzoate degradation	4	0	4
14	Galactose metabolism	4	-5	9
15	Glycolysis / Gluconeogenesis	4	-5	9
16	Glyoxylate and dicarboxylate metabolism	4	-1	5
17	Porphyrin and chlorophyll metabolism	4	-4	8
18	Tryptophan metabolism	4	-2	6
19	Carbon fixation pathways in prokaryotes	3	0	3
20	Cysteine and methionine metabolism	3	-4	7
21	Drug metabolism	3	0	3
22	Fatty acid degradation	3	0	3
23	Fructose and mannose metabolism	3	-5	8
24	Methane metabolism	3	-3	6
25	Nitrogen metabolism	3	-1	4
26	Pentose and glucuronate interconversions	3	-5	8
27	Pentose phosphate pathway	3	-2	5
28	Citrate cycle (TCA cycle)	2	-1	3
29	Ether lipid metabolism	2	-1	3
30	Glycerolipid metabolism	2	-2	4
31	Glycine, serine and threonine metabolism	2	-6	8
32	Inositol phosphate metabolism	2	-3	5
33	Other glycan degradation	2	-1	3
34	Phenylalanine metabolism	2	-2	4
35	Polycyclic aromatic hydrocarbon degradation	2	0	2
36	Propanoate metabolism	2	-1	3
37	Valine, leucine and isoleucine degradation	2	-2	4
38	alpha-Linolenic acid metabolism	1	-1	2
39	Biosynthesis of ansamycins	1	0	1
40	Biosynthesis of secondary metabolites - unclassified	1	-1	2
41	Biosynthesis of unsaturated fatty acids	1	-1	2
42	Butanoate metabolism	1	0	1
43	Ethylbenzene degradation	1	0	1
44	Fatty acid elongation	1	0	1
45	Geraniol degradation	1	0	1
46	Glutathione metabolism	1	-3	4
47	Glycerophospholipid metabolism	1	-2	3
48	Glycosaminoglycan degradation	1	-1	2
49	Glycosphingolipid biosynthesis - ganglio series	1	0	1
50	Lysine degradation	1	-1	2
51	Metabolism of xenobiotics by cytochrome P450	1	-2	3
52	One carbon pool by folate	1	-1	2
53	Oxidative phosphorylation	1	-5	6
54	Photosynthesis	1	0	1
55	Pyrimidine metabolism	1	-1	2
56	Sphingolipid metabolism	1	-2	3
57	Sulfur metabolism	1	-2	3
58	Synthesis and degradation of ketone bodies	1	-1	2
59	Toluene degradation	1	0	1
60	Tyrosine metabolism	1	-1	2
61	Alanine, aspartate and glutamate metabolism	0	-1	1
62	Arginine and proline metabolism	0	-1	1
63	beta-Alanine metabolism	0	-1	1
64	Butanoate metabolism	0	-1	1
65	Caffeine metabolism	0	-1	1
66	Caprolactam degradation	0	-1	1
67	Cyanoamino acid metabolism	0	-1	1
68	Drug metabolism - cytochrome P450	0	-2	2
69	Drug metabolism - other enzymes	0	-6	6
70	Riboflavin metabolism	0	-1	1
71	Styrene degradation	0	-1	1
			Total	699

## Sheet: Top 20
Table S2: Differentially expressed gene count in top 20 active metabolic pathways
No.	V. corymbosum- 6 hhs	Upregulated	Downregulated	TotalDEGs	V. corymbosum- 9 hhs	Upregulated	Downregulated	TotalDEGs	V. darrowii- 6 hhs	Upregulated	Downregulated	TotalDEGs	V. darrowii- 9 hhs	Upregulated	Downregulated	TotalDEGs
1	Metabolic pathways	55	-19	74	Metabolic pathways	88	-77	165	Metabolic pathways	63	-56	119	Metabolic pathways	66	-92	158
2	Thiamine metabolism	32	-10	42	No Match	55	-59	114	No Match	30	-28	58	No Match	34	-31	65
3	No Match	25	-10	35	Purine metabolism	51	-43	94	Biosynthesis of secondary metabolites	27	-16	43	Purine metabolism	21	-36	57
4	Purine metabolism	33	-1	34	Thiamine metabolism	47	-42	89	Purine metabolism	20	-23	43	Biosynthesis of secondary metabolites	27	-29	56
5	Biosynthesis of secondary metabolites	10	-4	14	Biosynthesis of secondary metabolites	16	-12	28	Thiamine metabolism	19	-21	40	Thiamine metabolism	20	-36	56
6	Oxidative phosphorylation	7	-1	8	Microbial metabolism in diverse environments	9	-13	22	Microbial metabolism in diverse environments	19	-10	29	Microbial metabolism in diverse environments	20	-23	43
7	Microbial metabolism in diverse environments	6	-2	8	Oxidative phosphorylation	14	-2	16	Biosynthesis of antibiotics	12	-7	19	Biosynthesis of antibiotics	13	-14	27
8	Biosynthesis of antibiotics	5	-3	8	Biosynthesis of antibiotics	7	-8	15	Starch and sucrose metabolism	5	-8	13	Aminobenzoate degradation	4	-11	15
9	Glycine, serine and threonine metabolism	5	-1	6	Starch and sucrose metabolism	5	-9	14	Carbon fixation in photosynthetic organisms	7	-3	10	Starch and sucrose metabolism	5	-5	10
10	Pyruvate metabolism	1	-4	5	Aminobenzoate degradation	4	-5	9	Pyruvate metabolism	6	-3	9	Galactose metabolism	4	-5	9
11	Ascorbate and aldarate metabolism	3	0	3	Pentose and glucuronate interconversions	3	-4	7	Galactose metabolism	5	-4	9	Glycolysis / Gluconeogenesis	4	-5	9
12	Aminobenzoate degradation	2	0	2	Glycine, serine and threonine metabolism	3	-2	5	Glycolysis / Gluconeogenesis	4	-4	8	Porphyrin and chlorophyll metabolism	4	-4	8
13	Cysteine and methionine metabolism	2	0	2	Glycerolipid metabolism	2	-3	5	Other glycan degradation	3	-5	8	Fructose and mannose metabolism	3	-5	8
14	Drug metabolism	2	0	2	Ascorbate and aldarate metabolism	4	0	4	Amino sugar and nucleotide sugar metabolism	4	-2	6	Pentose and glucuronate interconversions	3	-5	8
15	Metabolism of xenobiotics by cytochrome P450	2	0	2	Glycerophospholipid metabolism	2	-2	4	Aminobenzoate degradation	4	-2	6	Glycine, serine and threonine metabolism	2	-6	8
16	Pentose and glucuronate interconversions	2	0	2	Inositol phosphate metabolism	2	-1	3	Porphyrin and chlorophyll metabolism	4	-2	6	Carbon fixation in photosynthetic organisms	7	0	7
17	Porphyrin and chlorophyll metabolism	2	0	2	Phenylalanine metabolism	2	-1	3	Pentose and glucuronate interconversions	3	-3	6	Pyruvate metabolism	6	-1	7
18	Starch and sucrose metabolism	2	0	2	Porphyrin and chlorophyll metabolism	2	-1	3	Glyoxylate and dicarboxylate metabolism	4	-1	5	Cysteine and methionine metabolism	3	-4	7
19	Glycolysis / Gluconeogenesis	1	-1	2	Pyruvate metabolism	1	-2	3	Fructose and mannose metabolism	3	-2	5	Amino sugar and nucleotide sugar metabolism	4	-2	6
20	Amino sugar and nucleotide sugar metabolism	1	0	1	Sphingolipid metabolism	1	-2	3	Nitrogen metabolism	3	-2	5	Tryptophan metabolism	4	-2	6
	Pathways common between both the species and time points
	Pathways common between both the species at any one time point
	Pathways common in only V.corybosum at both time points (6 and 9 hhs)
	Pathways common in only V.darrowii at both time points (6 and 9 hhs)
	With no color is individual pathways occurred at specific time points and species
