# Supplementary material for: Differential Morpho-Physiological and Transcriptomic Responses to Heat Stress in Two Blueberry Species
Source: Int J Mol Sci. 2021 Mar 1;22(5):2481. doi: 10.3390/ijms22052481 (PMC7957502; doi:10.3390/ijms22052481)
Supplement: Supplementary file 1 [file ijms-22-02481-s001.zip › Supplementary material/Table S3.xlsx]

## Sheet: Table S3
Table S3: Pathway enrichment analysis output from clusterProfiler using KEGG database for gene alignment to Arabidopsis thaliana
V. corymbosum 6hhs
ID	Description	GeneRatio	BgRatio	P-value	P-adjusted	Q- value
ath04141	Protein processing in endoplasmic reticulum	30/164	211/5014	3.24e-12	2.53e-10	2.42e-10
ath00260	Glycine, serine and threonine metabolism	9/164	70/5014	0.000403	0.0157233	0.0150655
V. corymbosum 9hhs
ID	Description	GeneRatio	BgRatio	P-value	P-adjusted	Q- value
ath04141	Protein processing in endoplasmic reticulum	35/303	211/5014	2.43e-08	2.4e-06	2.4e-06
V. darrowii 6hhs
ID	Description	GeneRatio	BgRatio	P-value	P-adjusted	Q- value
ath04141	Protein processing in endoplasmic reticulum	35/303	211/5014	2.43e-08	2.4e-06	2.4e-06
V. darrowii 9hhs
ID	Description	GeneRatio	BgRatio	P-value	P-adjusted	Q- value
ath04141	Protein processing in endoplasmic reticulum	44/435	211/5014	1.81e-08	1.98e-06	1.81e-06
ath00196	Photosynthesis - antenna proteins	8/435	22/5014	0.000323	0.0176	0.0161468
ath04712	Circadian rhythm - plant	10/435	36/5014	0.000702	0.0255147	0.023408
