# Supplementary material for: Differential Morpho-Physiological and Transcriptomic Responses to Heat Stress in Two Blueberry Species
Source: Int J Mol Sci. 2021 Mar 1;22(5):2481. doi: 10.3390/ijms22052481 (PMC7957502; doi:10.3390/ijms22052481)
Supplement: Supplementary file 1 [file ijms-22-02481-s001.zip › Supplementary material/Table S2.xlsx]

## Sheet: Table S2
Table S2: Pathway enrichment analysis output from clusterProfiler using KEGG database for heat stressed DEGs aligned to genome Vitis vinifera
V. corymbosum 6hhs
ID	Description	GeneRatio	BgRatio	P-value	P-adjusted	Q- value
vvi04141	Protein processing in endoplasmic reticulum	34/179	216/5217	2.11e-15	1.58e-13	1.58e-13
vvi00260	Glycine, serine and threonine metabolism	9/179	67/5217	0.000524	0.019659	0.019659
vvi00053	Ascorbate and aldarate metabolism	7/179	46/5217	0.00167	0.034885	0.031335
vvi00071	Fatty acid degradation	7/179	49/5217	0.002326	0.034885	0.031335
V. corymbosum 9hhs
ID	Description	GeneRatio	BgRatio	P-value	P-adjusted	Q- value
vvi04141	Protein processing in endoplasmic reticulum	39/325	216/5219	6.99e-10	7.2e-08	6.84e-08
vvi04146	Peroxisome	14/325	79/5219	0.000306	0.015785	0.015002
V. darrowii 6hhs
ID	Description	GeneRatio	BgRatio	P-value	P-adjusted	Q- value
vvi04141	Protein processing in endoplasmic reticulum	45/322	216/5219	1.05e-13	1.09e-11	1.06e-11
vvi03010	Ribosome	36/322	341/5219	0.000872	0.045347	0.044062
V. darrowii 9hhs
ID	Description	GeneRatio	BgRatio	P-value	P-adjusted	Q- value
vvi04141	Protein processing in endoplasmic reticulum	44/415	216/5219	2.64e-09	2.9e-07	2.75e-07
vvi00196	Photosynthesis - antenna proteins	8/415	19/5219	5.16e-05	0.002838	0.002689
